# Supplementary material for: Whole genome sequencing of Brucella melitensis isolated from 57 patients in Germany reveals high diversity in strains from Middle East
Source: PLoS One. 2017 Apr 7;12(4):e0175425. doi: 10.1371/journal.pone.0175425 (PMC5384748; doi:10.1371/journal.pone.0175425)
Supplement: S1 Table — This table comprises the determined MLVA-profiles of all samples attached to available epidemiological metadata. (XLSX) [file pone.0175425.s001.xlsx]

## Sheet: Table_S2
PatientID	Sex	Age	Country	Diagnosis	bruce06	bruce08	bruce11	bruce12	bruce42	bruce43	bruce45	bruce55	bruce18	bruce19	bruce21	bruce04	bruce07	bruce09	bruce16	bruce30
01	F	10y	Syria	08/2015	1	5	3	13	2	2	3	2	4	41	8	6	4	3	8	4
02	M	53y	Turkey	06/2016	1	5	3	13	3	2	3	2	4	41	8	4	4	3	4	4
03	F	65y	Turkey	05/2014	1	5	3	13	3	2	3	2	4	41	8	5	4	9	7	3
04	M	36y	Syria	01/2015	1	5	3	13	3	2	3	2	4	41	8	4	4	3	4	4
05	F	14y	Syria	07/2015	1	5	3	13	3	3	3	2	4	41	8	5	4	3	6	4
06	M	22y	Syria	11/2015	1	5	3	13	3	2	3	2	4	41	8	4	5	3	5	4
07	M	7y	Syria	10/2015	1	5	3	13	3	2	3	2	4	41	8	4	4	3	5	4
08	M	22y	Syria	02/2016	1	5	3	13	3	2	3	2	4	41	8	4	4	3	6	4
09	U	58y	Saudi Arabia	02/2015	1	5	3	13	2	2	3	2	4	41	8	4	4	3	7	6
10	U	23y	Syria	02/2016	1	5	3	13	3	2	3	2	4	41	8	4	4	3	6	4
11	M	30y	Iraq	08/2014	1	5	3	13	3	2	3	2	4	41	8	6	4	3	7	5
12	M	24y	ND	11/2015	1	5	3	13	3	2	3	2	4	41	8	8	4	3	7	8
13	F	20y	Jordan	05/2015	1	5	3	13	3	2	3	2	4	41	8	5	4	3	5	4
14	M	26y	Syria	10/2015	1	5	3	13	3	2	3	2	4	41	8	7	4	3	4	5
15	F	40y	Turkey	01/2014	1	5	3	13	3	2	3	2	4	41	8	7	4	3	10	6
16	M	33y	Iraq	08/2014	1	5	3	13	3	2	3	2	4	41	8	4	4	3	8	5
17	M	38y	Turkey	07/2014	1	5	3	13	3	2	3	2	4	41	8	7	4	3	5	4
18	M	69y	Romania	10/2015	1	5	3	13	2	2	3	2	4	46	8	10	6	3	6	7
19	F	66y	Turkey	12/2014	1	5	3	13	3	2	3	2	4	41	8	4	4	3	4	5
20	F	61y	Turkey	04/2014	1	5	3	13	3	2	3	2	4	41	8	6	4	9	6	5
21	F	63y	BGR	05/2016	1	5	3	13	3	2	3	2	5	36	8	5	4	3	5	4
22	U	19y	ND	02/2015	1	5	3	13	3	2	3	2	4	41	8	4	4	3	5	4
23	M	48y	Syria	01/2016	1	5	3	13	3	3	3	2	4	41	8	5	4	3	8	4
24	M	14y	Turkey	12/2015	1	5	3	13	3	2	3	2	4	41	8	5	5	3	8	4
25	M	12y	Morocco	04/2016	3	5	3	13	1	1	3	3	7	45	8	6	2	6	6	3
26	F	8y	Syria	05/2015	1	5	3	13	3	2	3	2	4	41	8	4	4	3	6	4
27	M	78y	Turkey	09/2015	1	5	3	13	3	2	3	2	4	41	8	5	4	3	5	6
28	M	42y	Iran	08/2015	1	5	3	13	2	2	3	2	4	41	8	6	4	3	3	6
29	M	36y	Afghanistan	12/2015	1	5	3	13	2	3	3	2	4	41	8	5	4	3	8	4
30	F	77y	Turkey	08/2014	1	5	3	13	3	2	3	2	4	41	8	4	4	6	6	4
31	M	41y	Syria	07/2015	1	5	3	13	3	3	3	2	4	41	8	6	4	3	6	4
32	M	43y	Iraq	12/2014	1	5	3	13	3	2	3	2	4	41	8	5	4	3	4	4
33	M	28y	Syria	05/2016	1	5	3	13	3	2	3	2	4	46	8	8	4	3	6	4
34	M	25y	Syria	08/2015	1	5	3	13	3	2	3	2	4	41	8	4	4	3	5	5
35	M	54y	Turkey	07/2014	1	5	3	13	3	2	3	2	4	41	8	5	4	3	7	5
36	M	25y	Somalia	06/2014	2	5	3	13	3	2	3	4	5	36	8	5	7	7	7	5
37	M	40y	Iran	01/2015	1	5	3	13	3	2	3	2	4	41	8	5	4	3	5	4
38	M	71y	Turkey	05/2015	1	5	3	13	2	2	3	2	4	41	8	8	5	3	9	4
39	M	69y	Turkey	12/2014	1	5	3	13	3	2	3	2	4	41	8	5	5	3	6	4
40	M	47y	Turkey	09/2014	1	5	3	13	3	2	3	2	4	41	8	4	4	3	5	4
41	M	19y	Syria	03/2016	1	5	3	13	3	2	3	2	4	41	8	6	4	3	5	4
42	M	65y	Kuwait	04/2016	1	5	3	13	2	2	3	2	4	41	8	5	4	3	10	5
43	M	11y	Iraq	08/2015	1	5	3	13	3	2	3	2	4	41	8	4	4	3	5	5
44	M	22y	Afghanistan	10/2015	1	5	3	13	2	2	3	2	4	41	8	8	4	3	6	6
45	F	47y	Italy	06/2015	3	6	3	14	1	1	3	3	7	43	8	8	6	5	6	3
46	M	46y	ALB	06/2015	1	5	3	13	3	2	3	2	4	41	8	6	4	3	6	7
47	F	72y	Syria	05/2010	1	5	3	14	2	4	3	2	4	41	8	5	4	3	6	6
48	M	34y	Turkey	10/2013	1	5	3	13	3	2	3	2	4	41	8	5	4	3	4	4
49	M	41y	Iraq	07/2014	1	5	3	13	3	2	3	2	4	41	8	6	5	3	5	5
50	F	71y	Algeria	01/2013	3	5	3	13	1	1	3	3	7	45	8	8	2	8	4	3
51	M	75y	Turkey	03/2014	1	5	3	13	2	2	3	2	4	41	8	5	4	3	6	5
52	F	64y	Turkey	11/2013	1	5	3	13	3	2	3	2	5	36	8	6	4	3	4	8
53	F	17y	Syria	10/2015	1	5	3	13	3	2	3	2	4	41	8	4	4	3	6	4
54	M	31y	ND	08/2015	1	5	3	13	3	3	3	2	4	41	8	4	4	3	4	4
55	M	60y	Italy	04/2016	3	6	3	14	1	1	3	3	7	43	8	6	6	9	7	3
56	M	42y	Turkmenistan	03/2015	1	5	3	13	2	2	3	2	4	41	8	6	4	3	6	4
57	F	43y	ND	05/2015	3	5	3	13	1	1	3	3	8	43	8	6	6	5	4	3
58	U	2y	India	05/2012	1	5	3	13	2	2	3	2	4	41	8	4	4	3	5	5
59	M	60y	Turkey	11/2014	1	5	3	13	3	2	3	2	4	41	8	5	5	3	6	4
60	M	54y	Turkey	09/2014	1	5	3	13	3	2	3	2	4	41	8	5	5	3	8	4
61	M	74y	Turkey	07/2014	1	5	3	13	2	2	3	2	4	41	8	6	6	3	5	5
62	F	25y	ND	08/2012	1	5	3	13	2	3	3	2	4	41	8	6	4	3	6	4
63	M	13y	Afghanistan	02/2016	1	5	3	13	2	3	3	2	4	41	8	9	4	3	9	4
