# Supplementary material for: Whole genome sequencing of Brucella melitensis isolated from 57 patients in Germany reveals high diversity in strains from Middle East
Source: PLoS One. 2017 Apr 7;12(4):e0175425. doi: 10.1371/journal.pone.0175425 (PMC5384748; doi:10.1371/journal.pone.0175425)
Supplement: S1 File — This file contains a list of all observed single point mutations used in the analyses including their annotation using software snpEff. (TXT) [file pone.0175425.s002.txt]

##FILTER=<ID=IND,Description="Column contains indel">
##FILTER=<ID=N,Description="Column contains N">
##FILTER=<ID=LCB,Description="LCB smaller than 200bp">
##FILTER=<ID=CID,Description="SNP in aligned 100bp window with < 50% column % ID">
##FILTER=<ID=ALN,Description="SNP in aligned 100b window with > 20 indels">
##FILTER=<ID=repeats,Description="rRNAs and tandem repeats">
##SnpEffVersion="4.2 (build 2015-12-05), by Pablo Cingolani"
##SnpEffCmd="SnpEff  -no-downstream -no-upstream Bmeli Bmeli_paper3/parsnp_filtered_nooutgroup.vcf "
##INFO=<ID=ANN,Number=.,Type=String,Description="Functional annotations: 'Allele | Annotation | Annotation_Impact | Gene_Name | Gene_ID | Feature_Type | Feature_ID | Transcript_BioType | Rank | HGVS.c | HGVS.p | cDNA.pos / cDNA.length | CDS.pos / CDS.length | AA.pos / AA.length | Distance | ERRORS / WARNINGS / INFO' ">
##INFO=<ID=LOF,Number=.,Type=String,Description="Predicted loss of function effects for this variant. Format: 'Gene_Name | Gene_ID | Number_of_transcripts_in_gene | Percent_of_transcripts_affected' ">
##INFO=<ID=NMD,Number=.,Type=String,Description="Predicted nonsense mediated decay effects for this variant. Format: 'Gene_Name | Gene_ID | Number_of_transcripts_in_gene | Percent_of_transcripts_affected' ">
#CHROM	POS	ID	REF	ALT	QUAL	FILTER	INFO	FORMAT	M5-90	BwIM_TUR_61b	BwIM_ITA_45	BwIM_KWT_42	BwIM_SYR_47	BwIM_SAU_09	BwIM_XXX_22	BwIM_TUR_20a	BwIM_TUR_20e	BwIM_IRQ_49	BwIM_TUR_17	NCBI_ITA_Ether_bv3	BwIM_BGR_21	NCBI_THA_AQKC01	BwIM_TUR_61a	BwIM_TUR_03	BwIM_XXX_54	BwIM_SYR_04	BwIM_AFG_29a	NCBI_SOM_AQKH01	BwIM_SYR_01	BwIM_TUR_35b	NCBI_PRT_AQNH01	BwIM_IRQ_16b	BwIM_SYR_33	BwIM_XXX_62	BwIM_SYR_06	BwIM_IND_58	NCBI_SRB_AQKD01	BwIM_TUR_15	BwIM_TUR_51	BwIM_TUR_39	BwIM_TUR_19	BwIM_TUR_52	BwIM_JOR_13	NCBI_IND_ATCC23457	BwIM_TUR_48	BwIM_TUR_60	BwIM_TUR_20b	NCBI_CHN_AHWC01	BwIM_AFG_63	BwIM_SYR_34	BwIM_SYR_10	BwIM_AFG_29b	NCBI_ARG_AQNF01	NCBI_RUS_LKEC01	BwIM_XXX_57	NCBI_USA_16M	BwIM_IRQ_16a	BwIM_TUR_30	NCBI_RUS_LKEE01	NCBI_MYS_CDGF01	BwIM_SYR_41	BwIM_SYR_14	BwIM_TUR_61c	BwIM_SYR_53	BwIM_SYR_26	BwIM_TUR_40	BwIM_SOM_36a	BwIM_DZA_50	NCBI_PAK_AQKA01	BwIM_IRQ_43	BwIM_SYR_31	BwIM_TUR_24	BwIM_IRN_37	BwIM_SYR_23	BwIM_TUR_38	BwIM_MAR_25	BwIM_TKM_56	BwIM_SYR_07	BwIM_TUR_27	NCBI_CHN_M28	BwIM_IRQ_32	BwIM_TUR_59	BwIM_TUR_02	Babortus	BwIM_AFG_44	NCBI_CHN_BME20236	NCBI_IND_63-9_bv2	BwIM_IRN_28	BwIM_SYR_05	BwIM_ALB_46	BwIM_ITA_55	NCBI_EGY_AQKL01	NCBI_CHN_NI	NCBI_ITA_AQID01	BwIM_TUR_20c	BwIM_TUR_35c	BwIM_XXX_12	BwIM_SYR_08	NCBI_MLT_AQIC01	BwIM_TUR_20d	BwIM_IRQ_11	BwIM_TUR_35a	BwIM_ROU_18	BwIM_SOM_36b
CP001851	1497	CTATCCGCGA.CAACAATGCG	C	T	40.0	PASS	NA;ANN=T|synonymous_variant|LOW|BM590_A0001|gene0|transcript|TRANSCRIPT_gene0|protein_coding|1/1|c.807C>T|p.Asp269Asp|807/1584|807/1584|269/527||	GT	0	0	0	0	0	0	0	0	0	0	0	0	0	0	0	0	0	0	0	0	0	0	1	0	0	0	0	0	0	0	0	0	0	0	0	0	0	0	0	0	0	0	0	0	1	0	0	1	0	0	0	0	0	0	0	0	0	0	0	0	0	0	0	0	0	0	0	0	0	0	0	0	0	0	0	0	0	0	0	0	0	0	0	0	0	0	0	0	0	0	1	0	0	0	0	0
CP001851	2817	TTGTTCGCAA.GCTGCCGGAT	G	A	40.0	PASS	NA;ANN=A|synonymous_variant|LOW|BM590_A0002|gene1|transcript|TRANSCRIPT_gene1|protein_coding|1/1|c.252G>A|p.Lys84Lys|252/1131|252/1131|84/376||	GT	0	0	0	0	0	0	0	0	0	0	0	0	0	0	0	0	0	1	0	0	0	0	0	0	0	0	0	0	0	0	0	0	0	0	0	0	0	0	0	0	0	0	0	0	0	0	0	0	0	0	0	0	0	0	0	0	0	0	0	0	0	0	0	0	0	0	0	0	0	0	0	0	0	0	0	0	0	0	0	0	0	0	0	0	0	0	0	0	0	0	0	0	0	0	0	0
CP001851	3277	CTTCACCGTC.GGCTCGGTGG	G	A	40.0	PASS	NA;ANN=A|missense_variant|MODERATE|BM590_A0002|gene1|transcript|TRANSCRIPT_gene1|protein_coding|1/1|c.712G>A|p.Gly238Ser|712/1131|712/1131|238/376||	GT	0	0	0	0	0	0	0	0	0	0	0	0	0	0	0	0	0	0	0	0	0	0	0	0	0	0	0	0	0	0	0	0	0	0	0	0	0	0	0	0	0	0	0	0	0	0	0	0	0	0	0	0	0	0	0	0	0	0	0	0	0	0	0	0	0	1	0	0	0	0	0	0	0	0	0	0	0	0	0	0	0	0	0	0	0	0	0	0	0	0	0	0	0	0	0	0
CP001851	3626	GCCGATGCCG.GCTCTCCGAC	G	A	40.0	PASS	NA;ANN=A|missense_variant|MODERATE|BM590_A0002|gene1|transcript|TRANSCRIPT_gene1|protein_coding|1/1|c.1061G>A|p.Gly354Asp|1061/1131|1061/1131|354/376||	GT	0	0	0	1	0	1	0	0	0	0	0	0	0	0	0	0	0	0	0	0	0	0	0	0	0	0	0	0	0	0	0	0	0	0	0	0	0	0	0	0	0	0	0	0	0	0	0	0	0	0	0	0	0	0	0	0	0	0	0	0	0	0	0	0	0	0	0	0	0	0	0	0	0	0	0	0	0	0	0	0	0	0	0	0	0	0	0	0	0	0	0	0	0	0	0	0
CP001851	4810	TCATTCTCGC.CCATGCACGG	C	T	40.0	PASS	NA;ANN=T|synonymous_variant|LOW|BM590_A0003|gene2|transcript|TRANSCRIPT_gene2|protein_coding|1/1|c.933C>T|p.Ala311Ala|933/1155|933/1155|311/384||	GT	0	0	1	0	0	0	0	0	0	0	0	1	0	0	0	0	0	0	0	0	0	0	0	0	0	0	0	0	0	0	0	0	0	0	0	0	0	0	0	0	0	0	0	0	0	0	1	0	0	0	0	0	0	0	0	0	0	0	0	1	0	0	0	0	0	0	0	1	0	0	0	0	0	0	0	0	0	0	0	0	0	0	1	1	0	1	0	0	0	0	0	0	0	0	0	0
CP001851	5332	CATGATACGG.ACAGTATCGG	A	G	40.0	PASS	NA;ANN=G|missense_variant|MODERATE|BM590_A0004|gene3|transcript|TRANSCRIPT_gene3|protein_coding|1/1|c.263A>G|p.Asp88Gly|263/783|263/783|88/260||	GT	0	0	0	0	0	0	0	0	0	0	0	0	0	0	0	0	0	0	0	0	0	0	0	0	0	0	0	0	0	0	0	0	0	0	0	0	0	0	0	0	0	0	0	0	1	0	0	0	0	0	0	0	0	0	0	0	0	0	0	0	0	0	0	0	0	0	0	0	0	0	0	0	0	0	0	0	0	0	0	0	0	0	0	0	0	0	0	0	0	0	0	0	0	0	0	0
CP001851	5522	ATGCTGCTGC.TAAGGTGGGA	T	C	40.0	PASS	NA;ANN=C|synonymous_variant|LOW|BM590_A0004|gene3|transcript|TRANSCRIPT_gene3|protein_coding|1/1|c.453T>C|p.Ala151Ala|453/783|453/783|151/260||	GT	0	0	1	0	0	0	0	0	0	0	0	1	0	0	0	0	0	0	0	1	0	0	1	0	0	0	0	0	0	0	0	0	0	0	0	0	0	0	0	0	0	0	0	0	1	0	1	1	0	0	0	0	0	0	0	0	0	0	1	1	0	0	0	0	0	0	0	1	0	0	0	0	0	0	0	1	0	0	0	0	0	0	1	1	0	1	0	0	0	0	1	0	0	0	0	1
CP001851	5699	GTGTGCTGGG.TGTCCTGCCG	T	G	40.0	PASS	NA;ANN=G|synonymous_variant|LOW|BM590_A0004|gene3|transcript|TRANSCRIPT_gene3|protein_coding|1/1|c.630T>G|p.Gly210Gly|630/783|630/783|210/260||	GT	0	0	1	0	0	0	0	0	0	0	0	1	0	0	0	0	0	0	0	0	0	0	0	0	0	0	0	0	0	0	0	0	0	0	0	0	0	0	0	0	0	0	0	0	0	0	1	0	0	0	0	0	0	0	0	0	0	0	0	1	0	0	0	0	0	0	0	1	0	0	0	0	0	0	0	0	0	0	0	0	0	0	1	1	0	1	0	0	0	0	0	0	0	0	0	0
CP001851	6206	GGACAGGATG.CCCTTCGTGT	C	A	40.0	PASS	NA;ANN=A|missense_variant|MODERATE|BM590_A0005|gene4|transcript|TRANSCRIPT_gene4|protein_coding|1/1|c.620G>T|p.Gly207Val|620/957|620/957|207/318||	GT	0	0	0	0	0	0	0	0	0	0	0	0	0	0	0	0	0	0	0	1	0	0	1	0	0	0	0	0	0	0	0	0	0	0	0	0	0	0	0	0	0	0	0	0	1	0	0	1	0	0	0	0	0	0	0	0	0	0	1	0	0	0	0	0	0	0	0	0	0	0	0	0	0	0	0	0	0	0	0	0	0	0	0	0	0	0	0	0	0	0	1	0	0	0	0	1
CP001851	6208	ACAGGATGCC.CTTCGTGTCC	C	T	40.0	PASS	NA;ANN=T|synonymous_variant|LOW|BM590_A0005|gene4|transcript|TRANSCRIPT_gene4|protein_coding|1/1|c.618G>A|p.Lys206Lys|618/957|618/957|206/318||	GT	0	0	0	0	0	0	0	0	0	0	0	0	0	0	0	0	0	0	0	0	0	0	0	0	0	0	0	0	0	0	0	0	0	0	0	0	0	0	0	0	0	0	0	0	0	0	0	0	0	0	0	0	0	0	0	0	0	0	0	0	0	0	0	0	0	0	0	0	0	0	0	0	0	0	0	0	0	0	0	1	0	0	0	0	0	0	0	0	0	0	0	0	0	0	0	0
CP001851	7314	CAATGGTCAT.GCGCGGGGAA	G	A	40.0	PASS	NA;ANN=A|synonymous_variant|LOW|BM590_A0006|gene5|transcript|TRANSCRIPT_gene5|protein_coding|1/1|c.1134C>T|p.Arg378Arg|1134/1626|1134/1626|378/541||	GT	0	0	0	0	0	0	0	0	0	0	0	0	0	0	0	0	0	0	0	0	0	0	0	0	0	0	0	0	0	0	0	0	0	0	0	0	0	0	0	0	0	0	0	0	0	0	0	0	0	0	0	0	0	0	0	0	0	0	0	1	0	0	0	0	0	0	0	1	0	0	0	0	0	0	0	0	0	0	0	0	0	0	0	0	0	0	0	0	0	0	0	0	0	0	0	0
CP001851	7363	CTGCATTTCG.CGGCGCAGCG	C	T	40.0	PASS	NA;ANN=T|missense_variant|MODERATE|BM590_A0006|gene5|transcript|TRANSCRIPT_gene5|protein_coding|1/1|c.1085G>A|p.Arg362His|1085/1626|1085/1626|362/541||	GT	0	0	0	0	0	0	0	0	0	0	0	0	0	0	0	0	0	0	0	0	0	0	0	0	0	0	0	0	0	0	0	0	0	0	0	0	0	0	0	0	0	0	0	0	0	0	0	0	0	0	0	0	0	0	0	0	0	0	0	0	0	0	0	0	0	0	0	0	0	0	0	0	0	0	0	0	0	0	0	0	0	0	0	1	0	0	0	0	0	0	0	0	0	0	0	0
CP001851	7634	ACCACCTTTG.CGGTCGGGTC	C	T	40.0	PASS	NA;ANN=T|missense_variant|MODERATE|BM590_A0006|gene5|transcript|TRANSCRIPT_gene5|protein_coding|1/1|c.814G>A|p.Ala272Thr|814/1626|814/1626|272/541||	GT	0	0	0	0	0	0	0	0	0	0	0	0	0	0	0	0	0	0	0	0	0	0	1	0	0	0	0	0	0	0	0	0	0	0	0	0	0	0	0	0	0	0	0	0	1	0	0	1	0	0	0	0	0	0	0	0	0	0	0	0	0	0	0	0	0	0	0	0	0	0	0	0	0	0	0	0	0	0	0	0	0	0	0	0	0	0	0	0	0	0	1	0	0	0	0	0
CP001851	9746	CGGTTGATGA.CCGACTGGTA	C	T	40.0	PASS	NA;ANN=T|missense_variant|MODERATE|BM590_A0009|gene8|transcript|TRANSCRIPT_gene8|protein_coding|1/1|c.961G>A|p.Val321Ile|961/1098|961/1098|321/365||	GT	0	0	0	0	0	0	0	0	0	0	0	0	0	0	0	0	0	0	0	0	0	1	0	0	0	0	0	0	0	0	0	0	0	0	0	0	0	0	0	0	0	0	0	0	0	0	0	0	0	0	0	0	0	0	0	0	0	0	0	0	0	0	0	0	0	0	0	0	0	0	0	0	0	0	0	0	0	0	0	0	0	0	0	0	0	0	0	1	0	0	0	0	0	1	0	0
CP001851	10136	CCCGCAAAGA.CCACGATCAG	C	T	40.0	PASS	NA;ANN=T|missense_variant|MODERATE|BM590_A0009|gene8|transcript|TRANSCRIPT_gene8|protein_coding|1/1|c.571G>A|p.Val191Ile|571/1098|571/1098|191/365||	GT	0	0	0	0	0	0	0	0	0	0	0	0	0	0	0	0	0	0	0	0	0	0	0	0	0	0	0	0	0	0	0	0	0	0	0	0	0	0	0	0	0	0	0	0	0	0	1	0	0	0	0	0	0	0	0	0	0	0	0	1	0	0	0	0	0	0	0	1	0	0	0	0	0	0	0	0	0	0	0	0	0	0	0	1	0	0	0	0	0	0	0	0	0	0	0	0
CP001851	10661	ATACCCAGTA.GGGTGGGGAC	G	A	40.0	PASS	NA;ANN=A|synonymous_variant|LOW|BM590_A0009|gene8|transcript|TRANSCRIPT_gene8|protein_coding|1/1|c.46C>T|p.Leu16Leu|46/1098|46/1098|16/365||	GT	0	0	1	0	0	0	0	0	0	0	0	1	0	0	0	0	0	0	0	0	0	0	0	0	0	0	0	0	0	0	0	0	0	0	0	0	0	0	0	0	0	0	0	0	0	0	1	0	0	0	0	0	0	0	0	0	0	0	0	1	0	0	0	0	0	0	0	1	0	0	0	0	0	0	0	0	0	0	0	0	0	0	1	1	0	1	0	0	0	0	0	0	0	0	0	0
CP001851	11031	CGATCAGCGC.ATCGATCAGC	A	C	40.0	PASS	NA;ANN=C|missense_variant|MODERATE|BM590_A0010|gene9|transcript|TRANSCRIPT_gene9|protein_coding|1/1|c.1626T>G|p.Asp542Glu|1626/1839|1626/1839|542/612||	GT	0	0	0	0	0	0	0	0	0	0	0	0	0	0	0	0	0	0	0	0	0	0	0	0	0	0	0	0	0	0	0	0	0	0	0	0	0	0	0	0	0	0	0	0	0	1	0	0	0	0	0	0	0	0	0	0	0	0	0	0	0	0	0	0	0	0	0	0	0	0	0	0	0	0	0	0	0	0	0	0	0	0	0	0	0	0	0	0	0	0	0	0	0	0	0	0
CP001851	11124	ATTCCTTTGT.CGGCGTTGCT	C	T	40.0	PASS	NA;ANN=T|synonymous_variant|LOW|BM590_A0010|gene9|transcript|TRANSCRIPT_gene9|protein_coding|1/1|c.1533G>A|p.Pro511Pro|1533/1839|1533/1839|511/612||	GT	0	0	0	0	0	0	1	0	0	0	1	0	0	0	0	0	0	1	0	0	0	0	0	1	1	0	0	0	0	0	0	0	1	0	1	0	1	0	0	0	0	1	1	0	0	0	0	0	1	1	0	0	1	1	0	1	1	1	0	0	0	1	1	0	1	1	0	0	0	1	0	0	1	0	1	0	0	0	0	0	1	0	0	0	0	0	0	0	0	1	0	0	0	0	0	0
CP001851	11340	GGAAGTGGCC.GTGCCGGCGC	G	A	40.0	PASS	NA;ANN=A|synonymous_variant|LOW|BM590_A0010|gene9|transcript|TRANSCRIPT_gene9|protein_coding|1/1|c.1317C>T|p.His439His|1317/1839|1317/1839|439/612||	GT	0	0	1	0	0	0	0	0	0	0	0	0	0	0	0	0	0	0	0	0	0	0	0	0	0	0	0	0	0	0	0	0	0	0	0	0	0	0	0	0	0	0	0	0	0	0	0	0	0	0	0	0	0	0	0	0	0	0	0	0	0	0	0	0	0	0	0	0	0	0	0	0	0	0	0	0	0	0	0	0	0	0	1	0	0	1	0	0	0	0	0	0	0	0	0	0
CP001851	11865	GGTCGAAGTG.GTTGGACCCT	G	A	40.0	PASS	NA;ANN=A|synonymous_variant|LOW|BM590_A0010|gene9|transcript|TRANSCRIPT_gene9|protein_coding|1/1|c.792C>T|p.Asn264Asn|792/1839|792/1839|264/612||	GT	0	0	0	0	0	0	0	0	0	0	0	0	0	0	0	0	0	0	0	0	0	0	0	0	0	0	0	0	0	0	0	0	0	0	0	0	0	0	0	0	0	0	0	0	0	0	0	0	0	0	0	0	0	0	0	0	0	0	0	0	0	0	0	0	0	0	0	0	0	0	0	0	0	0	0	0	0	0	0	0	0	0	0	1	0	0	0	0	0	0	0	0	0	0	0	0
CP001851	11907	CCCAGTAATC.CTCCACCCGG	C	G	40.0	PASS	NA;ANN=G|missense_variant|MODERATE|BM590_A0010|gene9|transcript|TRANSCRIPT_gene9|protein_coding|1/1|c.750G>C|p.Glu250Asp|750/1839|750/1839|250/612||	GT	0	0	0	0	0	0	0	0	0	0	0	0	0	0	0	0	0	0	0	0	0	0	0	0	0	0	0	0	0	0	0	0	0	0	0	0	0	0	0	0	0	0	0	0	1	0	0	1	0	0	0	0	0	0	0	0	0	0	0	0	0	0	0	0	0	0	0	0	0	0	0	0	0	0	0	0	0	0	0	0	0	0	0	0	0	0	0	0	0	0	0	0	0	0	0	0
CP001851	11967	TGTAAGCACC.GGAACCGAGC	G	A	40.0	PASS	NA;ANN=A|synonymous_variant|LOW|BM590_A0010|gene9|transcript|TRANSCRIPT_gene9|protein_coding|1/1|c.690C>T|p.Ser230Ser|690/1839|690/1839|230/612||	GT	0	0	0	0	0	0	0	0	0	0	0	0	0	0	0	0	0	0	0	0	0	0	0	0	0	0	0	0	0	0	0	0	0	0	0	0	0	0	0	0	0	0	0	0	0	0	0	0	0	0	0	0	0	0	0	0	0	0	0	0	0	0	0	0	0	0	0	0	0	0	0	0	0	0	0	0	0	1	0	0	0	0	0	0	0	0	0	0	0	0	0	0	0	0	0	0
CP001851	12940	TCCGGATGCC.GGCATAGTTG	G	A	40.0	PASS	NA;ANN=A|synonymous_variant|LOW|BM590_A0011|gene10|transcript|TRANSCRIPT_gene10|protein_coding|1/1|c.1548C>T|p.Ala516Ala|1548/1818|1548/1818|516/605||	GT	0	0	0	0	0	0	0	0	0	0	0	0	0	0	0	0	0	0	0	0	0	0	0	0	0	0	0	0	0	0	0	0	0	0	0	0	0	0	0	0	0	0	0	0	0	0	1	0	0	0	0	0	0	0	0	0	0	0	0	1	0	0	0	0	0	0	0	1	0	0	0	0	0	0	0	0	0	0	0	0	0	0	0	1	0	0	0	0	0	0	0	0	0	0	0	0
CP001851	13068	TTGACGCGGG.CCTGGTATTG	C	T	40.0	PASS	NA;ANN=T|missense_variant|MODERATE|BM590_A0011|gene10|transcript|TRANSCRIPT_gene10|protein_coding|1/1|c.1420G>A|p.Ala474Thr|1420/1818|1420/1818|474/605||	GT	0	0	1	0	0	0	0	0	0	0	0	0	0	0	0	0	0	0	0	0	0	0	0	0	0	0	0	0	0	0	0	0	0	0	0	0	0	0	0	0	0	0	0	0	0	0	0	0	0	0	0	0	0	0	0	0	0	0	0	0	0	0	0	0	0	0	0	0	0	0	0	0	0	0	0	0	0	0	0	0	0	0	1	0	0	1	0	0	0	0	0	0	0	0	0	0
CP001851	13522	TCGGATCCTT.GAACTTGTCG	G	A	40.0	PASS	NA;ANN=A|synonymous_variant|LOW|BM590_A0011|gene10|transcript|TRANSCRIPT_gene10|protein_coding|1/1|c.966C>T|p.Phe322Phe|966/1818|966/1818|322/605||	GT	0	0	0	0	0	0	0	0	0	0	0	0	0	0	0	0	0	0	0	0	0	0	0	0	0	0	0	0	0	0	0	0	0	0	0	0	0	0	0	0	0	0	0	0	0	0	0	0	0	0	0	0	0	0	0	0	0	0	0	0	0	0	0	0	0	1	0	0	0	0	0	0	0	0	0	0	0	0	0	0	0	0	0	0	0	0	0	0	0	0	0	0	0	0	0	0
CP001851	13903	GCTGCTTGCC.TCGTGCATCC	T	C	40.0	PASS	NA;ANN=C|synonymous_variant|LOW|BM590_A0011|gene10|transcript|TRANSCRIPT_gene10|protein_coding|1/1|c.585A>G|p.Arg195Arg|585/1818|585/1818|195/605||	GT	0	0	1	0	0	0	1	1	1	1	1	1	1	1	0	1	1	1	0	1	0	1	1	1	1	0	1	0	1	1	0	1	1	1	1	0	1	1	1	0	0	1	1	0	1	0	1	1	1	1	0	1	1	1	0	1	1	1	1	1	0	1	1	1	1	1	0	1	0	1	1	0	1	1	1	1	0	0	0	0	1	1	1	1	0	1	1	1	1	1	1	1	1	1	0	1
CP001851	14040	CTTTCCACAT.CGCTATAATA	C	T	40.0	PASS	NA;ANN=T|missense_variant|MODERATE|BM590_A0011|gene10|transcript|TRANSCRIPT_gene10|protein_coding|1/1|c.448G>A|p.Asp150Asn|448/1818|448/1818|150/605||	GT	0	0	0	0	0	0	0	0	0	0	0	0	0	0	0	0	0	0	0	1	0	0	0	0	0	0	0	0	0	0	0	0	0	0	0	0	0	0	0	0	0	0	0	0	0	0	0	0	0	0	0	0	0	0	0	0	0	0	1	0	0	0	0	0	0	0	0	0	0	0	0	0	0	0	0	0	0	0	0	0	0	0	0	0	0	0	0	0	0	0	0	0	0	0	0	1
CP001851	14249	CGCCATCAGC.GTATCGTAAA	G	T	40.0	PASS	NA;ANN=T|missense_variant|MODERATE|BM590_A0011|gene10|transcript|TRANSCRIPT_gene10|protein_coding|1/1|c.239C>A|p.Thr80Lys|239/1818|239/1818|80/605||	GT	0	0	0	0	0	0	0	0	0	0	0	0	0	0	0	0	0	0	0	0	0	0	0	0	0	0	0	0	0	0	0	0	0	0	0	0	0	0	0	0	0	0	0	0	0	0	1	0	0	0	0	0	0	0	0	0	0	0	0	0	0	0	0	0	0	0	0	0	0	0	0	0	0	0	0	0	0	0	0	0	0	0	0	0	0	0	0	0	0	0	0	0	0	0	0	0
CP001851	14806	AAAGGAAGCC.CTTTCAGAAA	C	A	40.0	PASS	NA;ANN=A|intergenic_region|MODIFIER|BM590_A0011-BM590_A0012|gene10-gene11|intergenic_region|gene10-gene11|||n.14806C>A||||||	GT	0	0	0	0	0	0	0	0	0	0	0	1	0	0	0	0	0	0	0	0	0	0	0	0	0	0	0	0	0	0	0	0	0	0	0	0	0	0	0	0	0	0	0	0	0	0	0	0	0	0	0	0	0	0	0	0	0	0	0	0	0	0	0	0	0	0	0	0	0	0	0	0	0	0	0	0	0	0	0	0	0	0	0	0	0	0	0	0	0	0	0	0	0	0	0	0
CP001851	15468	CCAGATTGAA.CATTTTTGGC	C	T	40.0	PASS	NA;ANN=T|intergenic_region|MODIFIER|BM590_A0012-BM590_A0013|gene11-gene12|intergenic_region|gene11-gene12|||n.15468C>T||||||	GT	0	0	0	0	0	0	0	0	0	0	0	0	0	0	0	0	0	0	0	0	0	0	0	0	0	0	0	0	0	0	0	0	0	0	0	0	0	0	0	0	0	0	0	0	1	0	0	1	0	0	0	0	0	0	0	0	0	0	0	0	0	0	0	0	0	0	0	0	0	0	0	0	0	0	0	0	0	0	0	0	0	0	0	0	0	0	0	0	0	0	0	0	0	0	0	0
CP001851	15810	GCGGTTTTGC.ATTGGAAAAT	A	G	40.0	PASS	NA;ANN=G|intergenic_region|MODIFIER|BM590_A0012-BM590_A0013|gene11-gene12|intergenic_region|gene11-gene12|||n.15810A>G||||||	GT	0	0	1	0	0	0	0	0	0	0	0	1	0	0	0	0	0	0	0	1	0	0	1	0	0	0	0	0	0	0	0	0	0	0	0	0	0	0	0	0	0	0	0	0	1	0	1	1	0	0	0	0	0	0	0	0	0	0	1	1	0	0	0	0	0	0	0	1	0	0	0	0	0	0	0	1	0	0	0	0	0	0	1	1	0	1	0	0	0	0	1	0	0	0	0	1
CP001851	16210	GTTCATCGTG.TAAGCTTCAG	T	A	40.0	PASS	NA;ANN=A|missense_variant|MODERATE|BM590_A0013|gene12|transcript|TRANSCRIPT_gene12|protein_coding|1/1|c.890A>T|p.Tyr297Phe|890/1107|890/1107|297/368||	GT	0	0	1	0	0	0	0	0	0	0	0	1	0	0	0	0	0	0	0	1	0	0	1	0	0	0	0	0	0	0	0	0	0	0	0	0	0	0	0	0	0	0	0	0	1	0	1	1	0	0	0	0	0	0	0	0	0	0	1	1	0	0	0	0	0	0	0	1	0	0	0	0	0	0	0	1	0	0	0	0	0	0	1	1	0	1	0	0	0	0	1	0	0	0	0	1
CP001851	16773	CAGACAAAAC.CTCGGAAACG	C	G	40.0	PASS	NA;ANN=G|missense_variant|MODERATE|BM590_A0013|gene12|transcript|TRANSCRIPT_gene12|protein_coding|1/1|c.327G>C|p.Glu109Asp|327/1107|327/1107|109/368||	GT	0	0	1	0	0	0	0	0	0	0	0	1	0	0	0	0	0	0	0	1	0	0	1	0	0	0	0	0	0	0	0	0	0	0	0	0	0	0	0	0	0	0	0	0	1	0	1	1	0	0	0	0	0	0	0	0	0	0	1	1	0	0	0	0	0	0	0	1	0	0	0	0	0	0	0	1	0	0	0	0	0	0	1	1	0	1	0	0	0	0	1	0	0	0	0	1
CP001851	16968	CGCCCTTTTT.TACCTGATCG	T	C	40.0	PASS	NA;ANN=C|synonymous_variant|LOW|BM590_A0013|gene12|transcript|TRANSCRIPT_gene12|protein_coding|1/1|c.132A>G|p.Val44Val|132/1107|132/1107|44/368||	GT	0	0	1	0	0	0	0	0	0	0	0	1	0	0	0	0	0	0	0	1	0	0	1	0	0	0	0	0	0	0	0	0	0	0	0	0	0	0	0	0	0	0	0	0	1	0	1	1	0	0	0	0	0	0	0	0	0	0	1	1	0	0	0	0	0	0	0	1	0	0	0	0	0	0	0	1	0	0	0	0	0	0	1	1	0	1	0	0	0	0	1	0	0	0	0	1
CP001851	17695	TCGTCTATCG.GTGCGCCCAG	G	A	40.0	PASS	NA;ANN=A|missense_variant|MODERATE|BM590_A0014|gene13|transcript|TRANSCRIPT_gene13|protein_coding|1/1|c.211C>T|p.Pro71Ser|211/570|211/570|71/189||	GT	0	0	0	0	0	0	0	0	0	0	0	0	0	0	0	0	0	0	0	0	0	0	1	0	0	0	0	0	0	0	0	0	0	0	0	0	0	0	0	0	0	0	0	0	1	0	0	1	0	0	0	0	0	0	0	0	0	0	0	0	0	0	0	0	0	0	0	0	0	0	0	0	0	0	0	0	0	0	0	0	0	0	0	0	0	0	0	0	0	0	1	0	0	0	0	0
CP001851	17989	TGATCGCCGC.ATCGCATACA	A	T	40.0	PASS	NA;ANN=T|missense_variant|MODERATE|BM590_A0015|gene14|transcript|TRANSCRIPT_gene14|protein_coding|1/1|c.372T>A|p.Asp124Glu|372/429|372/429|124/142||	GT	0	0	0	0	0	0	0	0	0	0	0	0	0	0	0	0	0	0	0	0	0	0	0	0	0	0	0	0	0	0	0	0	0	0	0	0	0	0	0	0	0	0	0	0	0	0	0	0	0	0	0	0	0	0	0	0	0	0	0	0	0	0	0	0	0	0	0	0	0	0	0	0	0	0	0	0	0	0	0	0	0	0	0	0	1	0	0	0	0	0	0	0	0	0	0	0
CP001851	17996	CGCATCGCAT.ACACTGATAA	A	C	40.0	PASS	NA;ANN=C|missense_variant|MODERATE|BM590_A0015|gene14|transcript|TRANSCRIPT_gene14|protein_coding|1/1|c.365T>G|p.Val122Gly|365/429|365/429|122/142||	GT	0	0	0	0	0	0	0	0	0	0	0	0	0	0	0	0	0	0	0	0	0	0	0	0	0	0	0	0	0	0	0	0	0	0	0	0	0	0	0	0	0	0	0	0	0	0	0	0	0	0	0	0	0	0	0	0	0	0	0	0	0	0	0	0	0	0	0	0	0	0	0	0	0	0	0	0	0	0	0	0	0	0	0	0	1	0	0	0	0	0	0	0	0	0	0	0
CP001851	18129	GCGCGGGTGG.CATTCACCTG	C	T	40.0	PASS	NA;ANN=T|missense_variant|MODERATE|BM590_A0015|gene14|transcript|TRANSCRIPT_gene14|protein_coding|1/1|c.232G>A|p.Ala78Thr|232/429|232/429|78/142||	GT	0	0	1	0	0	0	0	0	0	0	0	1	0	0	0	0	0	0	0	0	0	0	0	0	0	0	0	0	0	0	0	0	0	0	0	0	0	0	0	0	0	0	0	0	0	0	1	0	0	0	0	0	0	0	0	0	0	0	0	1	0	0	0	0	0	0	0	1	0	0	0	0	0	0	0	0	0	0	0	0	0	0	1	1	0	1	0	0	0	0	0	0	0	0	0	0
CP001851	18602	CCGGTGTCGT.GATAATGGCC	G	A	40.0	PASS	NA;ANN=A|missense_variant|MODERATE|BM590_A0016|gene15|transcript|TRANSCRIPT_gene15|protein_coding|1/1|c.619C>T|p.His207Tyr|619/864|619/864|207/287||	GT	0	0	0	0	0	0	0	1	1	0	0	0	0	0	0	0	0	0	0	0	0	1	0	0	0	0	0	0	0	0	0	0	0	0	0	0	0	0	1	0	0	0	0	0	0	0	0	0	0	0	0	0	0	0	0	0	0	0	0	0	0	0	0	0	0	0	0	0	0	0	0	0	0	0	0	0	0	0	0	0	0	0	0	0	0	0	1	1	0	0	0	1	0	1	0	0
CP001851	18613	ATAATGGCCG.GCAAGGCTGT	G	T	40.0	PASS	NA;ANN=T|missense_variant|MODERATE|BM590_A0016|gene15|transcript|TRANSCRIPT_gene15|protein_coding|1/1|c.608C>A|p.Ala203Asp|608/864|608/864|203/287||	GT	0	0	0	0	0	0	0	0	0	0	0	0	0	0	0	0	0	0	0	0	0	0	0	0	0	0	0	0	0	0	0	0	0	0	0	0	0	0	0	0	0	0	0	0	0	0	1	0	0	0	0	0	0	0	0	0	0	0	0	0	0	0	0	0	0	0	0	0	0	0	0	0	0	0	0	0	0	0	0	0	0	0	0	0	0	0	0	0	0	0	0	0	0	0	0	0
CP001851	18667	GGCTGCTACC.TTGTCCGGCG	T	G	40.0	PASS	NA;ANN=G|missense_variant|MODERATE|BM590_A0016|gene15|transcript|TRANSCRIPT_gene15|protein_coding|1/1|c.554A>C|p.Lys185Thr|554/864|554/864|185/287||	GT	0	0	0	0	0	0	0	0	0	0	0	0	0	0	0	0	0	0	0	1	0	0	1	0	0	0	0	0	0	0	0	0	0	0	0	0	0	0	0	0	0	0	0	0	1	0	0	1	0	0	0	0	0	0	0	0	0	0	1	0	0	0	0	0	0	0	0	0	0	0	0	0	0	0	0	0	0	0	0	0	0	0	0	0	0	0	0	0	0	0	1	0	0	0	0	1
CP001851	18847	AGCGCCGATG.GCCGGAGACA	G	A	40.0	PASS	NA;ANN=A|missense_variant|MODERATE|BM590_A0016|gene15|transcript|TRANSCRIPT_gene15|protein_coding|1/1|c.374C>T|p.Ala125Val|374/864|374/864|125/287||	GT	0	0	1	0	0	0	0	0	0	0	0	1	0	0	0	0	0	0	0	1	0	0	1	0	0	0	0	0	0	0	0	0	0	0	0	0	0	0	0	0	0	0	0	0	1	0	1	1	0	0	0	0	0	0	0	0	0	0	1	1	0	0	0	0	0	0	0	1	0	0	0	0	0	0	0	1	0	0	0	0	0	0	1	1	0	1	0	0	0	0	1	0	0	0	0	1
CP001851	19104	TGCGGGCATA.GCCGCAATCC	G	A	40.0	PASS	NA;ANN=A|synonymous_variant|LOW|BM590_A0016|gene15|transcript|TRANSCRIPT_gene15|protein_coding|1/1|c.117C>T|p.Gly39Gly|117/864|117/864|39/287||	GT	0	0	1	0	0	0	0	0	0	0	0	1	0	0	0	0	0	0	0	0	0	0	0	0	0	0	0	0	0	0	0	0	0	0	0	0	0	0	0	0	0	0	0	0	0	0	1	0	0	0	0	0	0	0	0	0	0	0	0	1	0	0	0	0	0	0	0	1	0	0	0	0	0	0	0	0	0	0	0	0	0	0	1	1	0	1	0	0	0	0	0	0	0	0	0	0
CP001851	19120	ATCCGAAAGG.CGGTTGATCA	C	T	40.0	PASS	NA;ANN=T|missense_variant|MODERATE|BM590_A0016|gene15|transcript|TRANSCRIPT_gene15|protein_coding|1/1|c.101G>A|p.Arg34His|101/864|101/864|34/287||	GT	0	0	0	0	0	0	0	0	0	1	0	0	0	0	0	0	0	0	0	0	0	0	0	0	0	0	0	0	0	0	0	0	0	0	0	0	0	0	0	0	0	0	0	0	0	0	0	0	0	0	0	0	0	0	0	0	0	0	0	0	0	0	0	0	0	0	0	0	0	0	1	0	0	0	0	0	0	0	0	0	0	0	0	0	0	0	0	0	0	0	0	0	1	0	0	0
CP001851	19833	GTGAAAAGCG.CCGCCGTCTC	C	T	40.0	PASS	NA;ANN=T|missense_variant|MODERATE|BM590_A0017|gene16|transcript|TRANSCRIPT_gene16|protein_coding|1/1|c.1402G>A|p.Ala468Thr|1402/2022|1402/2022|468/673||	GT	0	0	0	0	0	0	0	0	0	0	0	0	0	0	0	0	0	0	0	1	0	0	0	0	0	0	0	0	0	0	0	0	0	0	0	0	0	0	0	0	0	0	0	0	0	0	0	0	0	0	0	0	0	0	0	0	0	0	1	0	0	0	0	0	0	0	0	0	0	0	0	0	0	0	0	0	0	0	0	0	0	0	0	0	0	0	0	0	0	0	0	0	0	0	0	1
CP001851	19876	CATCGCCGGT.GCGGAAAGCT	G	A	40.0	PASS	NA;ANN=A|synonymous_variant|LOW|BM590_A0017|gene16|transcript|TRANSCRIPT_gene16|protein_coding|1/1|c.1359C>T|p.Arg453Arg|1359/2022|1359/2022|453/673||	GT	0	0	0	0	0	0	0	0	0	0	0	0	0	0	0	0	0	0	0	1	0	0	0	0	0	0	0	0	0	0	0	0	0	0	0	0	0	0	0	0	0	0	0	0	0	0	0	0	0	0	0	0	0	0	0	0	0	0	0	0	0	0	0	0	0	0	0	0	0	0	0	0	0	0	0	0	0	0	0	0	0	0	0	0	0	0	0	0	0	0	0	0	0	0	0	0
CP001851	20050	TCGTATCGCC.GGTGCGCACG	G	A	40.0	PASS	NA;ANN=A|synonymous_variant|LOW|BM590_A0017|gene16|transcript|TRANSCRIPT_gene16|protein_coding|1/1|c.1185C>T|p.Thr395Thr|1185/2022|1185/2022|395/673||	GT	0	0	0	0	0	0	0	0	0	0	0	0	0	0	0	0	1	0	0	0	0	0	0	0	0	0	0	0	0	0	0	0	0	0	0	0	0	0	0	0	0	0	0	0	0	0	0	0	0	0	0	0	0	0	0	0	0	0	0	0	0	0	0	0	0	0	0	0	0	0	0	0	0	0	0	0	0	0	0	0	0	0	0	0	0	0	0	0	0	0	0	0	0	0	0	0
CP001851	20425	CCATGGCGGC.GCGCATTTCT	G	A	40.0	PASS	NA;ANN=A|synonymous_variant|LOW|BM590_A0017|gene16|transcript|TRANSCRIPT_gene16|protein_coding|1/1|c.810C>T|p.Arg270Arg|810/2022|810/2022|270/673||	GT	0	0	0	0	0	0	0	0	0	0	0	0	0	0	0	0	0	0	0	0	0	0	1	0	0	0	0	0	0	0	0	0	0	0	0	0	0	0	0	0	0	0	0	0	1	0	0	1	0	0	0	0	0	0	0	0	0	0	0	0	0	0	0	0	0	0	0	0	0	0	0	0	0	0	0	0	0	0	0	0	0	0	0	0	0	0	0	0	0	0	1	0	0	0	0	0
CP001851	21226	GCTTCACACT.TTTCCTCATC	T	C	40.0	PASS	NA;ANN=C|synonymous_variant|LOW|BM590_A0017|gene16|transcript|TRANSCRIPT_gene16|protein_coding|1/1|c.9A>G|p.Lys3Lys|9/2022|9/2022|3/673||	GT	0	0	0	0	0	0	0	0	0	0	0	0	0	0	0	0	0	0	0	1	0	0	0	0	0	0	0	0	0	0	0	0	0	0	0	0	0	0	0	0	0	0	0	0	0	0	0	0	0	0	0	0	0	0	0	0	0	0	1	0	0	0	0	0	0	0	0	0	0	0	0	0	0	0	0	0	0	0	0	0	0	0	0	0	0	0	0	0	0	0	0	0	0	0	0	1
CP001851	21553	CCAGGTCCAC.TGGAAGCGCG	T	A	40.0	PASS	NA;ANN=A|missense_variant|MODERATE|BM590_A0018|gene17|transcript|TRANSCRIPT_gene17|protein_coding|1/1|c.1301A>T|p.Gln434Leu|1301/1608|1301/1608|434/535||	GT	0	0	1	0	0	0	0	0	0	0	0	1	0	0	0	0	0	0	0	1	0	0	1	0	0	0	0	0	0	0	0	0	0	0	0	0	0	0	0	0	0	0	0	0	1	0	1	1	0	0	0	0	0	0	0	0	0	0	1	1	0	0	0	0	0	0	0	1	0	0	0	0	0	0	0	1	0	0	0	0	0	0	1	1	0	1	0	0	0	0	1	0	0	0	0	1
CP001851	21836	GTAATAATGC.CGACCGGCAT	C	T	40.0	PASS	NA;ANN=T|missense_variant|MODERATE|BM590_A0018|gene17|transcript|TRANSCRIPT_gene17|protein_coding|1/1|c.1018G>A|p.Gly340Ser|1018/1608|1018/1608|340/535||	GT	0	0	0	0	0	0	0	0	0	0	0	0	0	0	0	0	0	0	0	1	0	0	1	0	0	0	0	0	0	0	0	0	0	0	0	0	0	0	0	0	0	0	0	0	1	0	0	1	0	0	0	0	0	0	0	0	0	0	1	0	0	0	0	0	0	0	0	0	0	0	0	0	0	0	0	0	0	0	0	0	0	0	0	0	0	0	0	0	0	0	1	0	0	0	0	1
CP001851	22080	TGGCGCGTGC.GATCTGCAAG	G	A	40.0	PASS	NA;ANN=A|synonymous_variant|LOW|BM590_A0018|gene17|transcript|TRANSCRIPT_gene17|protein_coding|1/1|c.774C>T|p.Ile258Ile|774/1608|774/1608|258/535||	GT	0	0	0	0	0	0	0	0	0	0	0	0	0	0	0	0	0	0	0	0	0	0	0	0	0	0	0	0	0	0	0	0	0	0	0	0	0	0	0	0	0	0	0	0	0	0	0	0	0	0	0	0	0	0	0	0	0	0	0	0	0	0	0	0	0	0	1	0	0	0	0	0	0	0	0	0	0	0	0	0	0	0	0	0	0	0	0	0	0	0	0	0	0	0	0	0
CP001851	22686	CGCGCTCACG.GGGCAGAAGT	G	A	40.0	PASS	NA;ANN=A|synonymous_variant|LOW|BM590_A0018|gene17|transcript|TRANSCRIPT_gene17|protein_coding|1/1|c.168C>T|p.Pro56Pro|168/1608|168/1608|56/535||	GT	0	0	0	0	0	0	0	0	0	0	0	0	0	0	0	0	0	0	0	0	0	0	1	0	0	0	0	0	0	0	0	0	0	0	0	0	0	0	0	0	0	0	0	0	1	0	0	1	0	0	0	0	0	0	0	0	0	0	0	0	0	0	0	0	0	0	0	0	0	0	0	0	0	0	0	0	0	0	0	0	0	0	0	0	0	0	0	0	0	0	1	0	0	0	0	0
CP001851	22984	TAGCCGTTGC.CGCCGAGAGA	C	T	40.0	PASS	NA;ANN=T|missense_variant|MODERATE|BM590_A0019|gene18|transcript|TRANSCRIPT_gene18|protein_coding|1/1|c.1018G>A|p.Gly340Ser|1018/1149|1018/1149|340/382||	GT	0	0	0	1	1	1	0	0	0	0	0	0	0	0	0	0	0	0	1	0	1	0	0	0	0	1	0	0	0	0	0	0	0	0	0	0	0	0	0	0	1	0	0	1	0	0	0	0	0	0	0	0	0	0	0	0	0	0	0	0	0	0	0	0	0	0	1	0	1	0	0	0	0	0	0	0	1	0	0	0	0	0	0	0	0	0	0	0	0	0	0	0	0	0	0	0
CP001851	23098	GCTGCGGCCA.CGGCATAGAC	C	T	40.0	PASS	NA;ANN=T|missense_variant|MODERATE|BM590_A0019|gene18|transcript|TRANSCRIPT_gene18|protein_coding|1/1|c.904G>A|p.Val302Met|904/1149|904/1149|302/382||	GT	0	0	0	0	0	0	0	0	0	0	0	0	0	0	0	0	0	0	0	0	0	0	1	0	0	0	0	0	0	0	0	0	0	0	0	0	0	0	0	0	0	0	0	0	1	0	0	1	0	0	0	0	0	0	0	0	0	0	0	0	0	0	0	0	0	0	0	0	0	0	0	0	0	0	0	0	0	0	0	0	0	0	0	0	0	0	0	0	0	0	1	0	0	0	0	0
CP001851	23595	AAGCTTCATG.GAAACAACAT	G	A	40.0	PASS	NA;ANN=A|missense_variant|MODERATE|BM590_A0019|gene18|transcript|TRANSCRIPT_gene18|protein_coding|1/1|c.407C>T|p.Ser136Phe|407/1149|407/1149|136/382||	GT	0	0	0	0	0	0	0	0	0	0	0	0	0	0	0	0	0	0	0	0	0	0	0	0	0	0	0	1	0	0	0	0	0	0	0	1	0	0	0	0	0	0	0	0	0	0	0	0	0	0	0	0	0	0	0	0	0	0	0	0	0	0	0	0	0	0	0	0	0	0	0	0	0	0	0	0	0	0	1	0	0	0	0	0	0	0	0	0	0	0	0	0	0	0	0	0
CP001851	24092	GTCCCGGCCA.GAGTGTCCCG	G	A	40.0	PASS	NA;ANN=A|missense_variant|MODERATE|BM590_A0020|gene19|transcript|TRANSCRIPT_gene19|protein_coding|1/1|c.79G>A|p.Glu27Lys|79/147|79/147|27/48||	GT	0	0	0	0	0	0	0	0	0	0	0	0	0	0	0	0	0	0	0	1	0	0	0	0	0	0	0	0	0	0	0	0	0	0	0	0	0	0	0	0	0	0	0	0	0	0	0	0	0	0	0	0	0	0	0	0	0	0	1	0	0	0	0	0	0	0	0	0	0	0	0	0	0	0	0	0	0	0	0	0	0	0	0	0	0	0	0	0	0	0	0	0	0	0	0	1
CP001851	24407	CTTGAGGTCG.TCATCCAGCA	T	C	40.0	PASS	NA;ANN=C|missense_variant|MODERATE|BM590_A0021|gene20|transcript|TRANSCRIPT_gene20|protein_coding|1/1|c.776A>G|p.Asp259Gly|776/1005|776/1005|259/334||	GT	0	0	0	0	0	0	0	0	0	0	0	0	0	0	0	0	0	0	0	0	0	0	1	0	0	0	0	0	0	0	0	0	0	0	0	0	0	0	0	0	0	0	0	0	1	0	0	1	0	0	0	0	0	0	0	0	0	0	0	0	0	0	0	0	0	0	0	0	0	0	0	0	0	0	0	0	0	0	0	0	0	0	0	0	0	0	0	0	0	0	1	0	0	0	0	0
CP001851	24460	CCCGCACATC.CCTGTCCCAA	C	T	40.0	PASS	NA;ANN=T|synonymous_variant|LOW|BM590_A0021|gene20|transcript|TRANSCRIPT_gene20|protein_coding|1/1|c.723G>A|p.Arg241Arg|723/1005|723/1005|241/334||	GT	0	0	0	0	0	0	0	0	0	0	0	0	0	0	0	0	0	0	0	1	0	0	0	0	0	0	0	0	0	0	0	0	0	0	0	0	0	0	0	0	0	0	0	0	0	0	0	0	0	0	0	0	0	0	0	0	0	0	1	0	0	0	0	0	0	0	0	0	0	0	0	0	0	0	0	0	0	0	0	0	0	0	0	0	0	0	0	0	0	0	0	0	0	0	0	1
CP001851	24553	TGCGCACGCC.TCCGGGGTTC	T	G	40.0	PASS	NA;ANN=G|synonymous_variant|LOW|BM590_A0021|gene20|transcript|TRANSCRIPT_gene20|protein_coding|1/1|c.630A>C|p.Gly210Gly|630/1005|630/1005|210/334||	GT	0	0	1	0	0	0	0	0	0	0	0	1	0	0	0	0	0	0	0	1	0	0	1	0	0	0	0	0	0	0	0	0	0	0	0	0	0	0	0	0	0	0	0	0	1	0	1	1	0	0	0	0	0	0	0	0	0	0	1	1	0	0	0	0	0	0	0	1	0	0	0	0	0	0	0	1	0	0	0	0	0	0	1	1	0	1	0	0	0	0	1	0	0	0	0	1
CP001851	26408	GCGCTTTCGT.GTGATAATTG	G	C	40.0	PASS	NA;ANN=C|missense_variant|MODERATE|BM590_A0023|gene22|transcript|TRANSCRIPT_gene22|protein_coding|1/1|c.378C>G|p.His126Gln|378/435|378/435|126/144||	GT	0	0	1	0	0	0	0	0	0	0	0	1	0	0	0	0	0	0	0	0	0	0	0	0	0	0	0	0	0	0	0	0	0	0	0	0	0	0	0	0	0	0	0	0	0	0	1	0	0	0	0	0	0	0	0	0	0	0	0	1	0	0	0	0	0	0	0	1	0	0	0	0	0	0	0	0	0	0	0	0	0	0	1	1	0	1	0	0	0	0	0	0	0	0	0	0
CP001851	26509	CCGGCAGAAA.CAGGAATCTG	C	T	40.0	PASS	NA;ANN=T|missense_variant|MODERATE|BM590_A0023|gene22|transcript|TRANSCRIPT_gene22|protein_coding|1/1|c.277G>A|p.Val93Ile|277/435|277/435|93/144||	GT	0	0	0	0	0	0	0	0	0	0	0	0	0	0	0	0	0	0	0	0	0	0	0	0	0	0	0	0	0	0	0	0	0	0	0	0	0	0	0	0	0	0	0	0	0	0	0	0	0	0	0	0	0	0	0	0	0	0	0	0	0	0	0	0	0	0	0	0	0	0	0	0	0	0	0	0	0	0	0	0	0	0	0	0	0	0	0	0	0	0	0	0	1	0	0	0
CP001851	26553	GGCCGGACCA.TGGAAGTGCG	T	C	40.0	PASS	NA;ANN=C|missense_variant|MODERATE|BM590_A0023|gene22|transcript|TRANSCRIPT_gene22|protein_coding|1/1|c.233A>G|p.His78Arg|233/435|233/435|78/144||	GT	0	0	0	0	0	0	0	0	0	0	0	0	0	0	0	0	0	0	0	0	0	0	0	0	0	0	0	1	0	0	0	0	0	0	0	0	0	0	0	0	0	0	0	0	0	0	0	0	0	0	0	0	0	0	0	0	0	0	0	0	0	0	0	0	0	0	0	0	0	0	0	0	0	0	0	0	0	0	0	0	0	0	0	0	0	0	0	0	0	0	0	0	0	0	0	0
CP001851	26765	TGCCAAGCAA.TAAGATAAAT	T	A	40.0	PASS	NA;ANN=A|missense_variant|MODERATE|BM590_A0023|gene22|transcript|TRANSCRIPT_gene22|protein_coding|1/1|c.21A>T|p.Leu7Phe|21/435|21/435|7/144||	GT	0	0	0	0	0	0	0	0	0	0	0	0	0	0	0	0	0	0	0	0	0	0	1	0	0	0	0	0	0	0	0	0	0	0	0	0	0	0	0	0	0	0	0	0	1	0	0	1	0	0	0	0	0	0	0	0	0	0	0	0	0	0	0	0	0	0	0	0	0	0	0	0	0	0	0	0	0	0	0	0	0	0	0	0	0	0	0	0	0	0	1	0	0	0	0	0
CP001851	26835	CATAAATAAA.CAAACTCTAT	C	T	40.0	PASS	NA;ANN=T|intergenic_region|MODIFIER|BM590_A0023-BM590_A0024|gene22-gene23|intergenic_region|gene22-gene23|||n.26835C>T||||||	GT	0	0	0	0	0	0	0	0	0	0	0	0	0	0	0	0	0	0	0	0	0	0	0	0	0	0	0	0	0	0	0	0	0	0	0	0	0	0	0	0	0	0	0	0	0	0	0	0	0	0	0	0	0	0	0	0	0	0	0	1	0	0	0	0	0	0	0	1	0	0	0	0	0	0	0	0	0	0	0	0	0	0	0	0	0	0	0	0	0	0	0	0	0	0	0	0
CP001851	26933	TATTCATGCC.GTGCGGCTGC	G	A	40.0	PASS	NA;ANN=A|intergenic_region|MODIFIER|BM590_A0023-BM590_A0024|gene22-gene23|intergenic_region|gene22-gene23|||n.26933G>A||||||	GT	0	0	1	0	0	0	0	0	0	0	0	1	0	0	0	0	0	0	0	1	0	0	1	0	0	0	0	0	0	0	0	0	0	0	0	0	0	0	0	0	0	0	0	0	1	0	1	1	0	0	0	0	0	0	0	0	0	0	1	1	0	0	0	0	0	0	0	1	0	0	0	0	0	0	0	1	0	0	0	0	0	0	1	1	0	1	0	0	0	0	1	0	0	0	0	1
CP001851	27090	ATAGCGGTCA.ACACACTCGC	A	G	40.0	PASS	NA;ANN=G|synonymous_variant|LOW|BM590_A0024|gene23|transcript|TRANSCRIPT_gene23|protein_coding|1/1|c.994T>C|p.Leu332Leu|994/1122|994/1122|332/373||	GT	0	0	0	0	0	0	0	0	0	0	0	1	0	0	0	0	0	0	0	0	0	0	0	0	0	0	0	0	0	0	0	0	0	0	0	0	0	0	0	0	0	0	0	0	0	0	0	0	0	0	0	0	0	0	0	0	0	0	0	0	0	0	0	0	0	0	0	0	0	0	0	0	0	0	0	0	0	0	0	0	0	0	0	0	0	0	0	0	0	0	0	0	0	0	0	0
CP001851	27140	ACCAGCCGTC.GTCTCCCCCC	G	A	40.0	PASS	NA;ANN=A|missense_variant|MODERATE|BM590_A0024|gene23|transcript|TRANSCRIPT_gene23|protein_coding|1/1|c.944C>T|p.Thr315Met|944/1122|944/1122|315/373||	GT	0	0	0	0	0	0	0	0	0	0	0	0	0	0	0	0	0	0	0	1	0	0	0	0	0	0	0	0	0	0	0	0	0	0	0	0	0	0	0	0	0	0	0	0	0	0	0	0	0	0	0	0	0	0	0	0	0	0	0	0	0	0	0	0	0	0	0	0	0	0	0	0	0	0	0	0	0	0	0	0	0	0	0	0	0	0	0	0	0	0	0	0	0	0	0	0
CP001851	27424	TTGACCATTT.TGGCATCCGG	T	G	40.0	PASS	NA;ANN=G|synonymous_variant|LOW|BM590_A0024|gene23|transcript|TRANSCRIPT_gene23|protein_coding|1/1|c.660A>C|p.Pro220Pro|660/1122|660/1122|220/373||	GT	0	0	1	0	0	0	0	0	0	0	0	1	0	0	0	0	0	0	0	0	0	0	0	0	0	0	0	0	0	0	0	0	0	0	0	0	0	0	0	0	0	0	0	0	0	0	1	0	0	0	0	0	0	0	0	0	0	0	0	1	0	0	0	0	0	0	0	1	0	0	0	0	0	0	0	0	0	0	0	0	0	0	1	1	0	1	0	0	0	0	0	0	0	0	0	0
CP001851	27928	GAAACAGGCC.GGATACGATA	G	A	40.0	PASS	NA;ANN=A|synonymous_variant|LOW|BM590_A0024|gene23|transcript|TRANSCRIPT_gene23|protein_coding|1/1|c.156C>T|p.Ser52Ser|156/1122|156/1122|52/373||	GT	0	0	1	0	0	0	0	0	0	0	0	1	0	0	0	0	0	0	0	0	0	0	0	0	0	0	0	0	0	0	0	0	0	0	0	0	0	0	0	0	0	0	0	0	0	0	1	0	0	0	0	0	0	0	0	0	0	0	0	1	0	0	0	0	0	0	0	1	0	0	0	0	0	0	0	0	0	0	0	0	0	0	1	1	0	1	0	0	0	0	0	0	0	0	0	0
CP001851	27936	CCGGATACGA.TAAAAAAGAC	T	A	40.0	PASS	NA;ANN=A|missense_variant|MODERATE|BM590_A0024|gene23|transcript|TRANSCRIPT_gene23|protein_coding|1/1|c.148A>T|p.Ile50Phe|148/1122|148/1122|50/373||	GT	0	0	1	0	0	0	0	0	0	0	0	1	0	0	0	0	0	0	0	0	0	0	0	0	0	0	0	0	0	0	0	0	0	0	0	0	0	0	0	0	0	0	0	0	0	0	1	0	0	0	0	0	0	0	0	0	0	0	0	1	0	0	0	0	0	0	0	1	0	0	0	0	0	0	0	0	0	0	0	0	0	0	1	1	0	1	0	0	0	0	0	0	0	0	0	0
CP001851	28044	CCGAGACATA.GTACAAAGCG	G	T	40.0	PASS	NA;ANN=T|missense_variant|MODERATE|BM590_A0024|gene23|transcript|TRANSCRIPT_gene23|protein_coding|1/1|c.40C>A|p.Leu14Ile|40/1122|40/1122|14/373||	GT	0	0	0	0	0	0	0	0	0	0	0	0	0	0	0	0	0	0	0	0	0	0	0	0	0	0	0	0	0	0	0	0	0	0	0	0	0	0	0	0	0	0	0	0	0	0	0	0	0	0	0	0	0	0	0	0	0	0	0	0	0	0	0	0	0	0	0	0	0	0	0	0	0	0	0	0	0	0	0	0	0	0	1	0	0	0	0	0	0	0	0	0	0	0	0	0
CP001851	28388	CCCATCAGGC.CTCTTTCGAG	C	T	40.0	PASS	NA;ANN=T|intergenic_region|MODIFIER|BM590_Ar10-BM590_A0025|gene24-gene25|intergenic_region|gene24-gene25|||n.28388C>T||||||	GT	0	0	0	0	0	0	0	0	0	0	0	0	0	0	0	0	0	0	0	1	0	0	1	0	0	0	0	0	0	0	0	0	0	0	0	0	0	0	0	0	0	0	0	0	1	0	0	1	0	0	0	0	0	0	0	0	0	0	1	0	0	0	0	0	0	0	0	0	0	0	0	0	0	0	0	0	0	0	0	0	0	0	0	0	0	0	0	0	0	0	1	0	0	0	0	1
CP001851	28842	TCCTCTTCAG.CCGCGCGGCT	C	G	40.0	PASS	NA;ANN=G|missense_variant|MODERATE|BM590_A0025|gene25|transcript|TRANSCRIPT_gene25|protein_coding|1/1|c.148G>C|p.Ala50Pro|148/384|148/384|50/127||	GT	0	0	0	0	0	0	0	0	0	0	0	0	0	0	0	0	0	0	0	0	0	0	0	0	0	0	0	0	0	0	0	0	0	0	0	0	0	0	0	0	0	0	0	0	0	0	0	0	0	0	0	0	0	0	0	0	0	0	1	0	0	0	0	0	0	0	0	0	0	0	0	0	0	0	0	0	0	0	0	0	0	0	0	0	0	0	0	0	0	0	0	0	0	0	0	1
CP001851	28963	GGTCGATACG.CTTGGTACCA	C	T	40.0	PASS	NA;ANN=T|synonymous_variant|LOW|BM590_A0025|gene25|transcript|TRANSCRIPT_gene25|protein_coding|1/1|c.27G>A|p.Lys9Lys|27/384|27/384|9/127||	GT	0	0	0	0	0	0	0	0	0	0	0	0	0	0	0	0	0	1	0	0	0	0	0	0	0	0	0	0	0	0	0	0	0	0	0	0	0	0	0	0	0	0	0	0	0	0	0	0	0	0	0	0	0	0	0	0	0	0	0	0	0	0	0	0	0	0	0	0	0	0	0	0	0	0	0	0	0	0	0	0	0	0	0	0	0	0	0	0	0	0	0	0	0	0	0	0
CP001851	29727	TGAAGACGTC.TTTTATCGGC	T	C	40.0	PASS	NA;ANN=C|synonymous_variant|LOW|BM590_A0026|gene26|transcript|TRANSCRIPT_gene26|protein_coding|1/1|c.354T>C|p.Ser118Ser|354/1353|354/1353|118/450||	GT	0	0	1	0	0	0	0	0	0	0	0	1	0	0	0	0	0	0	0	1	0	0	1	0	0	0	0	0	0	0	0	0	0	0	0	0	0	0	0	0	0	0	0	0	1	0	1	1	0	0	0	0	0	0	0	0	0	0	1	1	0	0	0	0	0	0	0	1	0	0	0	0	0	0	0	1	0	0	0	0	0	0	1	1	0	1	0	0	0	0	1	0	0	0	0	1
CP001851	29807	GTTCAGGTTG.AGGCCGCCGA	A	G	40.0	PASS	NA;ANN=G|missense_variant|MODERATE|BM590_A0026|gene26|transcript|TRANSCRIPT_gene26|protein_coding|1/1|c.434A>G|p.Glu145Gly|434/1353|434/1353|145/450||	GT	0	0	0	0	0	0	0	0	0	0	0	0	0	0	0	0	0	0	0	0	0	0	0	0	0	0	0	0	0	0	0	0	0	0	0	0	0	0	0	0	0	0	0	0	0	0	0	0	0	0	0	0	0	0	0	0	0	0	0	0	0	0	1	0	0	1	0	0	0	0	0	0	0	0	0	0	0	0	0	0	1	0	0	0	0	0	0	0	0	0	0	0	0	0	0	0
CP001851	30560	GGCACGGTTG.CAACCCACCT	C	G	40.0	PASS	NA;ANN=G|missense_variant|MODERATE|BM590_A0026|gene26|transcript|TRANSCRIPT_gene26|protein_coding|1/1|c.1187C>G|p.Ala396Gly|1187/1353|1187/1353|396/450||	GT	0	0	0	0	0	0	0	0	0	0	0	0	0	0	0	0	0	0	0	0	0	0	1	0	0	0	0	0	0	0	0	0	0	0	0	0	0	0	0	0	0	0	0	0	1	0	0	1	0	0	0	0	0	0	0	0	0	0	0	0	0	0	0	0	0	0	0	0	0	0	0	0	0	0	0	0	0	0	0	0	0	0	0	0	0	0	0	0	0	0	1	0	0	0	0	0
CP001851	30691	GATGGCGGGG.CTGGGGGCGA	C	T	40.0	PASS	NA;ANN=T|synonymous_variant|LOW|BM590_A0026|gene26|transcript|TRANSCRIPT_gene26|protein_coding|1/1|c.1318C>T|p.Leu440Leu|1318/1353|1318/1353|440/450||	GT	0	0	0	0	0	0	0	0	0	0	0	0	0	0	0	0	0	0	0	1	0	0	0	0	0	0	0	0	0	0	0	0	0	0	0	0	0	0	0	0	0	0	0	0	0	0	0	0	0	0	0	0	0	0	0	0	0	0	1	0	0	0	0	0	0	0	0	0	0	0	0	0	0	0	0	0	0	0	0	0	0	0	0	0	0	0	0	0	0	0	0	0	0	0	0	1
CP001851	30757	TTCATTGTCG.CCATTGACGG	C	T	40.0	PASS	NA;ANN=T|missense_variant|MODERATE|BM590_A0027|gene27|transcript|TRANSCRIPT_gene27|protein_coding|1/1|c.35C>T|p.Ala12Val|35/660|35/660|12/219||	GT	0	0	0	0	0	0	0	0	0	0	0	0	0	0	0	0	0	0	0	1	0	0	1	0	0	0	0	0	0	0	0	0	0	0	0	0	0	0	0	0	0	0	0	0	1	0	0	1	0	0	0	0	0	0	0	0	0	0	1	0	0	0	0	0	0	0	0	0	0	0	0	0	0	0	0	0	0	0	0	0	0	0	0	0	0	0	0	0	0	0	1	0	0	0	0	1
CP001851	31336	GCATTTCTGG.CGGCAAAAAA	C	T	40.0	PASS	NA;ANN=T|missense_variant|MODERATE|BM590_A0027|gene27|transcript|TRANSCRIPT_gene27|protein_coding|1/1|c.614C>T|p.Ala205Val|614/660|614/660|205/219||	GT	0	0	0	0	0	0	0	0	0	0	0	0	0	0	0	0	0	0	0	0	0	0	0	0	0	0	1	0	0	0	0	0	0	0	0	0	0	0	0	0	0	0	0	0	0	0	0	0	0	0	0	0	0	0	0	0	0	0	0	0	0	0	0	0	0	0	0	0	0	0	0	0	0	0	0	0	0	0	0	0	0	0	0	0	0	0	0	0	0	0	0	0	0	0	0	0
CP001851	31807	CGCTGAAGCC.AGGCGACGAA	A	G	40.0	PASS	NA;ANN=G|synonymous_variant|LOW|BM590_A0028|gene28|transcript|TRANSCRIPT_gene28|protein_coding|1/1|c.210A>G|p.Pro70Pro|210/1701|210/1701|70/566||	GT	0	0	1	0	0	0	0	0	0	0	0	1	0	0	0	0	0	0	0	1	0	0	1	0	0	0	0	0	0	0	0	0	0	0	0	0	0	0	0	0	0	0	0	0	1	0	1	1	0	0	0	0	0	0	0	0	0	0	1	1	0	0	0	0	0	0	0	1	0	0	0	0	0	0	0	1	0	0	0	0	0	0	1	1	0	1	0	0	0	0	1	0	0	0	0	1
CP001851	32524	TCGAAGGCCT.CATCCACGTT	C	T	40.0	PASS	NA;ANN=T|synonymous_variant|LOW|BM590_A0028|gene28|transcript|TRANSCRIPT_gene28|protein_coding|1/1|c.927C>T|p.Leu309Leu|927/1701|927/1701|309/566||	GT	0	0	0	0	0	0	0	0	0	0	0	0	0	0	0	0	0	0	0	0	0	0	0	0	0	0	0	0	0	0	0	0	0	0	0	0	0	0	0	0	0	0	0	0	0	0	0	0	0	0	0	0	0	0	0	0	0	0	0	0	0	0	0	0	0	0	0	0	0	0	0	0	0	0	0	0	0	0	0	0	0	0	0	0	0	0	0	0	0	0	1	0	0	0	0	0
CP001851	32902	AGGAACGCAT.CTCGCTCGGC	C	T	40.0	PASS	NA;ANN=T|synonymous_variant|LOW|BM590_A0028|gene28|transcript|TRANSCRIPT_gene28|protein_coding|1/1|c.1305C>T|p.Ile435Ile|1305/1701|1305/1701|435/566||	GT	0	0	0	0	0	0	0	0	0	0	0	0	0	0	0	0	0	0	0	0	0	0	0	0	0	0	0	0	0	0	0	0	0	0	0	0	0	0	0	0	0	0	0	0	0	0	0	0	0	0	0	0	0	0	0	0	0	0	0	0	0	0	0	0	0	0	0	0	0	0	0	0	0	0	0	0	0	0	0	0	0	0	0	1	0	0	0	0	0	0	0	0	0	0	0	0
CP001851	34067	CGCGCACAAG.TTTTACCAGC	T	C	40.0	PASS	NA;ANN=C|synonymous_variant|LOW|BM590_A0029|gene29|transcript|TRANSCRIPT_gene29|protein_coding|1/1|c.660A>G|p.Lys220Lys|660/1011|660/1011|220/336||	GT	0	0	1	0	0	0	0	0	0	0	0	1	0	0	0	0	0	0	0	1	0	0	1	0	0	0	0	0	0	0	0	0	0	0	0	0	0	0	0	0	0	0	0	0	1	0	1	1	0	0	0	0	0	0	0	0	0	0	1	1	0	0	0	0	0	0	0	1	0	0	0	0	0	0	0	1	0	0	0	0	0	0	1	1	0	1	0	0	0	0	1	0	0	0	0	1
CP001851	34640	AATGCTCCTC.GATTTTCTCT	G	A	40.0	PASS	NA;ANN=A|synonymous_variant|LOW|BM590_A0029|gene29|transcript|TRANSCRIPT_gene29|protein_coding|1/1|c.87C>T|p.Ile29Ile|87/1011|87/1011|29/336||	GT	0	0	0	0	0	0	0	0	0	0	0	0	0	0	0	0	0	0	0	1	0	0	0	0	0	0	0	0	0	0	0	0	0	0	0	0	0	0	0	0	0	0	0	0	0	0	0	0	0	0	0	0	0	0	0	0	0	0	1	0	0	0	0	0	0	0	0	0	0	0	0	0	0	0	0	0	0	0	0	0	0	0	0	0	0	0	0	0	0	0	0	0	0	0	0	1
CP001851	34861	GAGCAATTGC.GAATTTTCAT	G	T	40.0	PASS	NA;ANN=T|missense_variant|MODERATE|BM590_A0030|gene30|transcript|TRANSCRIPT_gene30|protein_coding|1/1|c.20G>T|p.Arg7Leu|20/900|20/900|7/299||	GT	0	0	1	0	0	0	0	0	0	0	0	1	0	0	0	0	0	0	0	0	0	0	0	0	0	0	0	0	0	0	0	0	0	0	0	0	0	0	0	0	0	0	0	0	0	0	1	0	0	0	0	0	0	0	0	0	0	0	0	1	0	0	0	0	0	0	0	1	0	0	0	0	0	0	0	0	0	0	0	0	0	0	1	1	0	1	0	0	0	0	0	0	0	0	0	0
CP001851	35068	GCGCGTGCGC.ATTCAGCCGA	A	T	40.0	PASS	NA;ANN=T|missense_variant|MODERATE|BM590_A0030|gene30|transcript|TRANSCRIPT_gene30|protein_coding|1/1|c.227A>T|p.His76Leu|227/900|227/900|76/299||	GT	0	0	0	0	0	0	0	0	0	0	0	0	0	0	0	0	0	0	0	0	0	0	1	0	0	0	0	0	0	0	0	0	0	0	0	0	0	0	0	0	0	0	0	0	1	0	0	1	0	0	0	0	0	0	0	0	0	0	0	0	0	0	0	0	0	0	0	0	0	0	0	0	0	0	0	0	0	0	0	0	0	0	0	0	0	0	0	0	0	0	1	0	0	0	0	0
CP001851	35123	GCTTTCTCGC.CATTCACGCC	C	T	40.0	PASS	NA;ANN=T|synonymous_variant|LOW|BM590_A0030|gene30|transcript|TRANSCRIPT_gene30|protein_coding|1/1|c.282C>T|p.Ala94Ala|282/900|282/900|94/299||	GT	0	0	0	0	0	0	0	0	0	0	0	0	0	0	0	0	0	0	0	0	0	0	0	0	0	0	0	0	0	0	0	0	0	0	0	0	0	0	0	0	0	0	0	0	0	1	0	0	0	0	0	0	0	0	0	0	0	0	0	0	0	0	0	0	0	0	0	0	0	0	0	0	0	0	0	0	0	0	0	0	0	0	0	0	0	0	0	0	0	0	0	0	0	0	0	0
CP001851	35311	TCGCTTTCCA.ATGCCAAGGT	A	T	40.0	PASS	NA;ANN=T|missense_variant|MODERATE|BM590_A0030|gene30|transcript|TRANSCRIPT_gene30|protein_coding|1/1|c.470A>T|p.Asn157Ile|470/900|470/900|157/299||	GT	0	0	1	0	0	0	0	0	0	0	0	1	0	0	0	0	0	0	0	1	0	0	1	0	0	0	0	0	0	0	0	0	0	0	0	0	0	0	0	0	0	0	0	0	1	0	1	1	0	0	0	0	0	0	0	0	0	0	1	1	0	0	0	0	0	0	0	1	0	0	0	0	0	0	0	1	0	0	0	0	0	0	1	1	0	1	0	0	0	0	1	0	0	0	0	1
CP001851	35712	AAGATATATT.ATGGAAGACA	A	G	40.0	PASS	NA;ANN=G|missense_variant|MODERATE|BM590_A0030|gene30|transcript|TRANSCRIPT_gene30|protein_coding|1/1|c.871A>G|p.Met291Val|871/900|871/900|291/299||	GT	0	0	0	0	0	0	0	0	0	0	1	0	0	0	0	0	0	0	0	0	0	0	0	0	0	0	0	0	0	0	0	0	0	0	0	0	0	0	0	0	0	0	0	0	0	0	0	0	0	0	0	0	0	0	0	0	0	0	0	0	0	0	0	0	0	0	0	0	0	0	0	0	0	0	0	0	0	0	0	0	0	0	0	0	0	0	0	0	0	0	0	0	0	0	0	0
CP001851	36259	AACAATACGA.ATGTGATTAA	A	T	40.0	PASS	NA;ANN=T|intergenic_region|MODIFIER|BM590_A0030-BM590_A0031|gene30-gene31|intergenic_region|gene30-gene31|||n.36259A>T||||||	GT	0	0	0	0	0	0	0	0	0	0	0	0	0	0	0	0	0	0	0	0	0	0	0	0	0	0	0	0	0	0	0	0	0	0	0	0	0	0	0	0	0	0	0	0	1	0	0	0	0	0	0	0	0	0	0	0	0	0	0	0	0	0	0	0	0	0	0	0	0	0	0	0	0	0	0	0	0	0	0	0	0	0	0	0	0	0	0	0	0	0	0	0	0	0	0	0
CP001851	36279	ATGTATCATT.TGTATTTATG	T	C	40.0	PASS	NA;ANN=C|intergenic_region|MODIFIER|BM590_A0030-BM590_A0031|gene30-gene31|intergenic_region|gene30-gene31|||n.36279T>C||||||	GT	0	0	1	0	0	0	0	0	0	0	0	1	0	0	0	0	0	0	0	1	0	0	1	0	0	0	0	0	0	0	0	0	0	0	0	0	0	0	0	0	0	0	0	0	1	0	1	1	0	0	0	0	0	0	0	0	0	0	1	1	0	0	0	0	0	0	0	1	0	0	0	0	0	0	0	1	0	0	0	0	0	0	1	1	0	1	0	0	0	0	1	0	0	0	0	1
CP001851	36795	GCCCTGATCC.GGGCCTTCCA	G	A	40.0	PASS	NA;ANN=A|missense_variant|MODERATE|BM590_A0031|gene31|transcript|TRANSCRIPT_gene31|protein_coding|1/1|c.836C>T|p.Pro279Leu|836/1284|836/1284|279/427||	GT	0	0	0	0	0	0	0	0	0	0	0	0	0	0	0	0	0	0	0	0	0	0	0	0	0	0	0	0	0	0	0	0	0	0	0	0	0	0	0	0	0	0	0	0	0	0	0	0	0	0	0	0	0	0	0	0	0	0	0	0	0	0	0	0	0	0	0	0	0	0	0	0	0	0	0	0	0	0	0	0	0	0	1	0	0	1	0	0	0	0	0	0	0	0	0	0
CP001851	36975	CAGATAAGAC.GTCGGCATGA	G	T	40.0	PASS	NA;ANN=T|missense_variant|MODERATE|BM590_A0031|gene31|transcript|TRANSCRIPT_gene31|protein_coding|1/1|c.656C>A|p.Thr219Lys|656/1284|656/1284|219/427||	GT	0	0	0	0	0	0	0	0	0	0	0	0	0	0	0	0	0	0	0	0	0	0	0	0	0	0	0	0	0	0	0	0	0	0	0	0	0	0	0	0	0	0	0	0	0	0	1	0	0	0	0	0	0	0	0	0	0	0	0	0	0	0	0	0	0	0	0	0	0	0	0	0	0	0	0	0	0	0	0	0	0	0	0	1	0	0	0	0	0	0	0	0	0	0	0	0
CP001851	37358	TCGGCGTTGA.CGGCTTTTCG	C	T	40.0	PASS	NA;ANN=T|synonymous_variant|LOW|BM590_A0031|gene31|transcript|TRANSCRIPT_gene31|protein_coding|1/1|c.273G>A|p.Pro91Pro|273/1284|273/1284|91/427||	GT	0	0	0	0	0	0	0	0	0	0	0	0	0	0	0	0	0	0	0	0	0	0	0	0	0	0	0	0	0	0	0	0	0	0	0	0	0	0	0	0	0	0	0	0	0	0	1	0	0	0	0	0	0	0	0	0	0	0	0	0	0	0	0	0	0	0	0	0	0	0	0	0	0	0	0	0	0	0	0	0	0	0	0	0	0	0	0	0	0	0	0	0	0	0	0	0
CP001851	37750	GTCACGCGCA.TATCGAAATT	T	C	40.0	PASS	NA;ANN=C|missense_variant|MODERATE|BM590_A0032|gene32|transcript|TRANSCRIPT_gene32|protein_coding|1/1|c.502A>G|p.Met168Val|502/606|502/606|168/201||	GT	0	0	1	0	0	0	0	0	0	0	0	1	0	0	0	0	0	0	0	1	0	0	1	0	0	0	0	0	0	0	0	0	0	0	0	0	0	0	0	0	0	0	0	0	1	0	1	1	0	0	0	0	0	0	0	0	0	0	1	1	0	0	0	0	0	0	0	1	0	0	0	0	0	0	0	1	0	0	0	0	0	0	1	1	0	1	0	0	0	0	1	0	0	0	0	1
CP001851	38096	TTTCAGCGGC.CTCCTGCATG	C	T	40.0	PASS	NA;ANN=T|synonymous_variant|LOW|BM590_A0032|gene32|transcript|TRANSCRIPT_gene32|protein_coding|1/1|c.156G>A|p.Glu52Glu|156/606|156/606|52/201||	GT	0	0	0	0	0	0	0	0	0	0	0	0	0	1	0	0	0	0	0	0	0	0	0	0	0	0	0	0	0	0	0	0	0	0	0	0	0	0	0	0	0	0	0	0	0	0	0	0	0	0	0	1	0	0	0	0	0	0	0	0	0	0	0	0	0	0	0	0	0	0	0	0	0	0	0	0	0	0	0	0	0	0	0	0	0	0	0	0	0	0	0	0	0	0	0	0
CP001851	38300	TAGGGAACGG.GAATTTGGGA	G	T	40.0	PASS	NA;ANN=T|intergenic_region|MODIFIER|BM590_A0032-BM590_A0033|gene32-gene33|intergenic_region|gene32-gene33|||n.38300G>T||||||	GT	0	0	0	0	0	0	0	0	0	0	0	0	0	0	0	0	0	0	0	0	0	0	0	0	0	0	0	1	0	0	0	0	0	0	0	1	0	0	0	0	0	0	0	0	0	0	0	0	0	0	0	0	0	0	0	0	0	0	0	0	0	0	0	0	0	0	0	0	0	0	0	0	0	0	0	0	0	0	1	0	0	0	0	0	0	0	0	0	0	0	0	0	0	0	0	0
CP001851	38473	CTTCGCCTTG.CCGTCGTTAT	C	G	40.0	PASS	NA;ANN=G|missense_variant|MODERATE|BM590_A0033|gene33|transcript|TRANSCRIPT_gene33|protein_coding|1/1|c.233G>C|p.Gly78Ala|233/324|233/324|78/107||	GT	0	0	1	0	0	0	0	0	0	0	0	1	0	0	0	0	0	0	0	1	0	0	1	0	0	0	0	0	0	0	0	0	0	0	0	0	0	0	0	0	0	0	0	0	1	0	1	1	0	0	0	0	0	0	0	0	0	0	1	1	0	0	0	0	0	0	0	1	0	0	0	0	0	0	0	1	0	0	0	0	0	0	1	1	0	1	0	0	0	0	1	0	0	0	0	1
CP001851	38613	CCGAAGAGGC.CGAGGCTTCC	C	G	40.0	PASS	NA;ANN=G|synonymous_variant|LOW|BM590_A0033|gene33|transcript|TRANSCRIPT_gene33|protein_coding|1/1|c.93G>C|p.Ser31Ser|93/324|93/324|31/107||	GT	0	0	0	0	0	0	0	0	0	0	0	0	0	0	0	0	0	0	0	0	0	0	0	0	0	0	0	0	0	0	0	0	0	0	0	0	0	0	0	0	0	0	0	0	0	0	0	0	0	0	0	0	0	0	0	0	0	0	1	0	0	0	0	0	0	0	0	0	0	0	0	0	0	0	0	0	0	0	0	0	0	0	0	0	0	0	0	0	0	0	0	0	0	0	0	1
CP001851	38893	GGCGTCCGTC.ACCAGATTGT	A	G	40.0	PASS	NA;ANN=G|missense_variant|MODERATE|BM590_A0034|gene34|transcript|TRANSCRIPT_gene34|protein_coding|1/1|c.1646T>C|p.Val549Ala|1646/1809|1646/1809|549/602||	GT	0	0	0	0	0	0	0	0	0	0	0	0	0	0	0	0	0	0	0	0	0	0	0	0	0	0	0	0	0	0	0	0	0	0	0	0	0	0	0	0	0	0	0	0	0	0	0	0	0	0	0	0	0	0	0	0	0	0	0	0	0	0	0	0	0	0	0	0	0	0	0	0	0	0	0	0	0	0	0	1	0	0	0	0	0	0	0	0	0	0	0	0	0	0	0	0
CP001851	38961	GCGCCACCGT.CACCACCCAG	C	T	40.0	PASS	NA;ANN=T|synonymous_variant|LOW|BM590_A0034|gene34|transcript|TRANSCRIPT_gene34|protein_coding|1/1|c.1578G>A|p.Val526Val|1578/1809|1578/1809|526/602||	GT	0	0	0	0	0	0	0	0	0	0	0	0	1	0	0	0	0	0	0	0	0	0	0	0	0	0	0	0	0	0	0	0	0	1	0	0	0	0	0	0	0	0	0	0	0	0	0	0	0	0	0	0	0	0	0	0	0	0	0	0	0	0	0	0	0	0	0	0	0	0	0	0	0	0	0	0	0	0	0	0	0	0	0	0	0	0	0	0	0	0	0	0	0	0	0	0
CP001851	39140	GCAAGCGCAA.CGATATCCTG	C	T	40.0	PASS	NA;ANN=T|missense_variant|MODERATE|BM590_A0034|gene34|transcript|TRANSCRIPT_gene34|protein_coding|1/1|c.1399G>A|p.Val467Ile|1399/1809|1399/1809|467/602||	GT	0	0	1	0	0	0	0	0	0	0	0	1	0	0	0	0	0	0	0	0	0	0	0	0	0	0	0	0	0	0	0	0	0	0	0	0	0	0	0	0	0	0	0	0	0	0	1	0	0	0	0	0	0	0	0	0	0	0	0	1	0	0	0	0	0	0	0	1	0	0	0	0	0	0	0	0	0	0	0	0	0	0	1	1	0	1	0	0	0	0	0	0	0	0	0	0
CP001851	39357	AAGGCTGCGG.GCGCGGTGCA	G	A	40.0	PASS	NA;ANN=A|synonymous_variant|LOW|BM590_A0034|gene34|transcript|TRANSCRIPT_gene34|protein_coding|1/1|c.1182C>T|p.Arg394Arg|1182/1809|1182/1809|394/602||	GT	0	0	0	0	0	0	0	0	0	0	0	0	0	0	0	0	0	0	0	0	0	0	1	0	0	0	0	0	0	0	0	0	0	0	0	0	0	0	0	0	0	0	0	0	1	0	0	1	0	0	0	0	0	0	0	0	0	0	0	0	0	0	0	0	0	0	0	0	0	0	0	0	0	0	0	0	0	0	0	0	0	0	0	0	0	0	0	0	0	0	1	0	0	0	0	0
CP001851	39808	GGCTTCCGCT.GTGACGCTGC	G	A	40.0	PASS	NA;ANN=A|missense_variant|MODERATE|BM590_A0034|gene34|transcript|TRANSCRIPT_gene34|protein_coding|1/1|c.731C>T|p.Thr244Ile|731/1809|731/1809|244/602||	GT	0	0	1	0	0	0	0	0	0	0	0	1	0	0	0	0	0	0	0	0	0	0	0	0	0	0	0	0	0	0	0	0	0	0	0	0	0	0	0	0	0	0	0	0	0	0	1	0	0	0	0	0	0	0	0	0	0	0	0	1	0	0	0	0	0	0	0	1	0	0	0	0	0	0	0	0	0	0	0	0	0	0	1	1	0	1	0	0	0	0	0	0	0	0	0	0
CP001851	40065	TGACGTGCGG.CGGCGGCTCT	C	A	40.0	PASS	NA;ANN=A|synonymous_variant|LOW|BM590_A0034|gene34|transcript|TRANSCRIPT_gene34|protein_coding|1/1|c.474G>T|p.Pro158Pro|474/1809|474/1809|158/602||	GT	0	0	0	0	0	0	0	0	0	0	0	0	0	0	0	0	0	0	0	1	0	0	0	0	0	0	0	0	0	0	0	0	0	0	0	0	0	0	0	0	0	0	0	0	0	0	0	0	0	0	0	0	0	0	0	0	0	0	0	0	0	0	0	0	0	0	0	0	0	0	0	0	0	0	0	0	0	0	0	0	0	0	0	0	0	0	0	0	0	0	0	0	0	0	0	0
CP001851	40473	TGAGATCATC.GAAATTCTGC	G	A	40.0	PASS	NA;ANN=A|synonymous_variant|LOW|BM590_A0034|gene34|transcript|TRANSCRIPT_gene34|protein_coding|1/1|c.66C>T|p.Phe22Phe|66/1809|66/1809|22/602||	GT	0	0	1	0	0	0	0	0	0	0	0	1	0	0	0	0	0	0	0	0	0	0	0	0	0	0	0	0	0	0	0	0	0	0	0	0	0	0	0	0	0	0	0	0	0	0	1	0	0	0	0	0	0	0	0	0	0	0	0	1	0	0	0	0	0	0	0	1	0	0	0	0	0	0	0	0	0	0	0	0	0	0	1	1	0	1	0	0	0	0	0	0	0	0	0	0
CP001851	40892	CCTGTGCGAG.CTTCGGCTGA	C	G	40.0	PASS	NA;ANN=G|missense_variant|MODERATE|BM590_A0035|gene35|transcript|TRANSCRIPT_gene35|protein_coding|1/1|c.73C>G|p.Leu25Val|73/405|73/405|25/134||	GT	0	0	0	0	0	0	0	0	0	0	0	0	0	0	0	0	0	0	0	0	0	0	0	0	0	0	0	0	0	0	0	0	0	0	0	0	0	0	0	0	0	0	0	0	0	0	0	0	0	0	0	0	0	0	0	0	0	1	0	0	0	0	0	0	0	0	0	0	0	0	0	0	0	0	0	0	0	0	0	0	0	0	0	0	0	0	0	0	0	0	0	0	0	0	0	0
CP001851	41158	GGGGGCATGG.CGTCCGCGAG	C	T	40.0	PASS	NA;ANN=T|synonymous_variant|LOW|BM590_A0035|gene35|transcript|TRANSCRIPT_gene35|protein_coding|1/1|c.339C>T|p.Gly113Gly|339/405|339/405|113/134||	GT	0	0	0	0	0	0	0	0	0	0	0	0	0	0	0	0	0	0	0	0	0	0	0	0	0	0	0	0	0	0	0	0	0	0	0	0	0	0	0	0	0	0	0	0	0	0	0	0	0	0	0	0	0	0	0	0	0	0	0	0	0	0	0	0	0	0	0	0	0	0	0	0	0	0	0	0	0	0	0	0	0	0	1	0	0	1	0	0	0	0	0	0	0	0	0	0
CP001851	41704	TTCTGCGGAC.CTTGCGGCAC	C	G	40.0	PASS	NA;ANN=G|missense_variant|MODERATE|BM590_A0036|gene36|transcript|TRANSCRIPT_gene36|protein_coding|1/1|c.452C>G|p.Pro151Arg|452/948|452/948|151/315||	GT	0	0	1	0	0	0	0	0	0	0	0	1	0	0	0	0	0	0	0	1	0	0	1	0	0	0	0	0	0	0	0	0	0	0	0	0	0	0	0	0	0	0	0	0	1	0	1	1	0	0	0	0	0	0	0	0	0	0	1	1	0	0	0	0	0	0	0	1	0	0	0	0	0	0	0	1	0	0	0	0	0	0	1	1	0	1	0	0	0	0	1	0	0	0	0	1
CP001851	41778	GGAACATTTT.CCGCGCACCG	C	T	40.0	PASS	NA;ANN=T|missense_variant|MODERATE|BM590_A0036|gene36|transcript|TRANSCRIPT_gene36|protein_coding|1/1|c.526C>T|p.Pro176Ser|526/948|526/948|176/315||	GT	0	0	1	0	0	0	0	0	0	0	0	1	0	0	0	0	0	0	0	0	0	0	0	0	0	0	0	0	0	0	0	0	0	0	0	0	0	0	0	0	0	0	0	0	0	0	1	0	0	0	0	0	0	0	0	0	0	0	0	1	0	0	0	0	0	0	0	1	0	0	0	0	0	0	0	0	0	0	0	0	0	0	1	1	0	1	0	0	0	0	0	0	0	0	0	0
CP001851	41885	TCGCGGGCTT.TATCGAGCAT	T	A	40.0	PASS	NA;ANN=A|missense_variant|MODERATE|BM590_A0036|gene36|transcript|TRANSCRIPT_gene36|protein_coding|1/1|c.633T>A|p.Phe211Leu|633/948|633/948|211/315||	GT	0	0	0	0	0	0	0	0	0	0	0	0	0	0	0	0	0	0	0	0	0	0	0	0	0	0	0	0	0	0	0	0	0	0	0	0	0	0	0	0	0	0	0	0	0	0	0	1	0	0	0	0	0	0	0	0	0	0	0	0	0	0	0	0	0	0	0	0	0	0	0	0	0	0	0	0	0	0	0	0	0	0	0	0	0	0	0	0	0	0	0	0	0	0	0	0
CP001851	42178	CTGATAAAGG.CCTGGGCTTA	C	T	40.0	PASS	NA;ANN=T|missense_variant|MODERATE|BM590_A0036|gene36|transcript|TRANSCRIPT_gene36|protein_coding|1/1|c.926C>T|p.Ala309Val|926/948|926/948|309/315||	GT	0	0	0	0	0	0	0	0	0	0	0	0	0	0	0	0	0	0	0	1	0	0	0	0	0	0	0	0	0	0	0	0	0	0	0	0	0	0	0	0	0	0	0	0	0	0	0	0	0	0	0	0	0	0	0	0	0	0	1	0	0	0	0	0	0	0	0	0	0	0	0	0	0	0	0	0	0	0	0	0	0	0	0	0	0	0	0	0	0	0	0	0	0	0	0	1
CP001851	42211	TTATTCGGCA.GCCAGTAGCT	G	A	40.0	PASS	NA;ANN=A|missense_variant|MODERATE|BM590_A0037|gene37|transcript|TRANSCRIPT_gene37|protein_coding|1/1|c.863C>T|p.Ala288Val|863/873|863/873|288/290||	GT	0	0	0	0	0	0	0	0	0	0	0	0	0	0	0	0	0	0	0	0	0	0	0	0	0	0	0	0	0	0	0	0	0	0	0	0	0	0	0	0	0	0	0	0	0	0	0	0	0	0	0	0	0	0	0	0	0	0	0	0	0	0	0	0	0	0	0	0	0	0	0	0	0	0	0	0	0	0	0	0	0	0	0	0	0	0	0	0	0	0	0	0	0	0	1	0
CP001851	43461	GGGGAGCCGA.CGATCTTGAC	C	T	40.0	PASS	NA;ANN=T|missense_variant|MODERATE|BM590_A0038|gene38|transcript|TRANSCRIPT_gene38|protein_coding|1/1|c.448G>A|p.Val150Ile|448/756|448/756|150/251||	GT	0	0	0	0	0	0	0	0	0	0	0	0	0	0	0	0	0	0	0	0	0	0	0	0	0	0	0	0	0	0	0	0	0	0	0	0	0	0	0	0	0	0	0	0	0	0	0	0	0	0	0	0	0	0	0	0	0	0	0	0	0	0	0	0	0	0	0	0	0	0	0	0	0	0	0	0	0	0	0	0	0	0	0	0	1	0	0	0	0	0	0	0	0	0	0	0
CP001851	43666	CATAGATGCG.ATCGGAACCG	A	G	40.0	PASS	NA;ANN=G|synonymous_variant|LOW|BM590_A0038|gene38|transcript|TRANSCRIPT_gene38|protein_coding|1/1|c.243T>C|p.Asp81Asp|243/756|243/756|81/251||	GT	0	0	1	0	0	0	0	0	0	0	0	1	0	0	0	0	0	0	0	1	0	0	1	0	0	0	0	0	0	0	0	0	0	0	0	0	0	0	0	0	0	0	0	0	1	0	1	1	0	0	0	0	0	0	0	0	0	0	1	1	0	0	0	0	0	0	0	1	0	0	0	0	0	0	0	1	0	0	0	0	0	0	1	1	0	1	0	0	0	0	1	0	0	0	0	1
CP001851	44816	TGTCCGACAA.TCCGGTGCCG	T	C	40.0	PASS	NA;ANN=C|synonymous_variant|LOW|BM590_A0039|gene39|transcript|TRANSCRIPT_gene39|protein_coding|1/1|c.501T>C|p.Asn167Asn|501/579|501/579|167/192||	GT	0	0	0	0	0	0	0	0	0	0	0	0	0	0	0	0	0	0	0	0	0	0	0	0	0	0	0	0	0	0	0	0	0	0	0	0	0	0	0	0	0	0	0	0	1	0	0	1	0	0	0	0	0	0	0	0	0	0	0	0	0	0	0	0	0	0	0	0	0	0	0	0	0	0	0	0	0	0	0	0	0	0	0	0	0	0	0	0	0	0	0	0	0	0	0	0
CP001851	45451	CCGTGCACGA.CTGCGCGAAT	C	T	40.0	PASS	NA;ANN=T|missense_variant|MODERATE|BM590_A0040|gene40|transcript|TRANSCRIPT_gene40|protein_coding|1/1|c.454G>A|p.Val152Ile|454/966|454/966|152/321||	GT	0	0	0	0	0	0	0	0	0	0	0	0	0	0	0	0	0	0	0	0	0	0	0	0	0	0	0	0	0	1	0	0	0	0	0	0	0	0	0	0	0	0	0	0	0	0	0	0	0	0	0	0	0	0	0	0	0	0	0	0	0	0	0	0	0	0	0	0	0	0	0	0	0	0	0	0	0	0	0	0	0	0	0	0	0	0	0	0	0	0	0	0	0	0	0	0
CP001851	45483	GACGCCCGGA.ACGGCAAAGG	A	T	40.0	PASS	NA;ANN=T|missense_variant|MODERATE|BM590_A0040|gene40|transcript|TRANSCRIPT_gene40|protein_coding|1/1|c.422T>A|p.Val141Asp|422/966|422/966|141/321||	GT	0	0	0	0	0	0	1	0	0	0	1	0	0	0	0	0	0	1	0	0	0	0	0	1	1	0	0	0	0	0	0	0	1	0	1	0	1	0	0	0	0	0	1	0	0	0	0	0	1	1	0	0	1	0	0	1	1	1	0	0	0	0	1	0	1	1	0	0	0	1	0	0	1	0	1	0	0	0	0	0	1	0	0	0	0	0	0	0	0	1	0	0	0	0	0	0
CP001851	45994	ATACTTGCTG.GTGGTTTTCT	G	A	40.0	PASS	NA;ANN=A|intergenic_region|MODIFIER|BM590_A0040-BM590_A0041|gene40-gene41|intergenic_region|gene40-gene41|||n.45994G>A||||||	GT	0	0	0	0	0	0	0	0	0	0	0	0	0	0	0	0	0	0	0	1	0	0	0	0	0	0	0	0	0	0	0	0	0	0	0	0	0	0	0	0	0	0	0	0	0	0	0	0	0	0	0	0	0	0	0	0	0	0	1	0	0	0	0	0	0	0	0	0	0	0	0	0	0	0	0	0	0	0	0	0	0	0	0	0	0	0	0	0	0	0	0	0	0	0	0	1
CP001851	46223	CAGTTTTCCT.CGATCTAGAA	C	T	40.0	PASS	NA;ANN=T|intergenic_region|MODIFIER|BM590_A0040-BM590_A0041|gene40-gene41|intergenic_region|gene40-gene41|||n.46223C>T||||||	GT	0	0	1	0	0	0	0	0	0	0	0	1	0	0	0	0	0	0	0	1	0	0	1	0	0	0	0	0	0	0	0	0	0	0	0	0	0	0	0	0	0	0	0	0	1	0	1	1	0	0	0	0	0	0	0	0	0	0	1	1	0	0	0	0	0	0	0	1	0	0	0	0	0	0	0	1	0	0	0	0	0	0	1	1	0	1	0	0	0	0	1	0	0	0	0	1
CP001851	47631	CGCTATTCTC.GCCGCCATAA	G	C	40.0	PASS	NA;ANN=C|missense_variant|MODERATE|BM590_A0042|gene42|transcript|TRANSCRIPT_gene42|protein_coding|1/1|c.97G>C|p.Ala33Pro|97/1980|97/1980|33/659||	GT	0	0	0	0	0	0	0	0	0	0	0	0	0	0	0	0	0	0	0	0	0	0	0	0	0	0	0	0	0	0	0	0	0	0	0	0	0	0	0	0	0	0	0	0	0	0	0	0	0	0	0	0	0	0	0	0	0	0	0	0	0	0	0	0	0	0	0	0	0	0	0	0	0	0	0	0	0	0	0	0	0	0	0	0	1	0	0	0	0	0	0	0	0	0	0	0
CP001851	48529	CTTGTCTGGG.CGCACCACTT	C	T	40.0	PASS	NA;ANN=T|missense_variant|MODERATE|BM590_A0042|gene42|transcript|TRANSCRIPT_gene42|protein_coding|1/1|c.995C>T|p.Ala332Val|995/1980|995/1980|332/659||	GT	0	0	0	0	0	0	0	0	0	0	0	0	0	0	0	0	0	0	0	0	0	0	0	0	0	0	0	1	0	0	0	0	0	0	0	1	0	0	0	0	0	0	0	0	0	0	0	0	0	0	0	0	0	0	0	0	0	0	0	0	0	0	0	0	0	0	0	0	0	0	0	0	0	0	0	0	0	0	1	0	0	0	0	0	0	0	0	0	0	0	0	0	0	0	0	0
CP001851	49299	GCCCAAGAAC.ACGGCGACGG	A	G	40.0	PASS	NA;ANN=G|missense_variant|MODERATE|BM590_A0042|gene42|transcript|TRANSCRIPT_gene42|protein_coding|1/1|c.1765A>G|p.Thr589Ala|1765/1980|1765/1980|589/659||	GT	0	0	1	0	0	0	0	0	0	0	0	1	0	0	0	0	0	0	0	0	0	0	0	0	0	0	0	0	0	0	0	0	0	0	0	0	0	0	0	0	0	0	0	0	0	0	1	0	0	0	0	0	0	0	0	0	0	0	0	1	0	0	0	0	0	0	0	1	0	0	0	0	0	0	0	0	0	0	0	0	0	0	1	1	0	1	0	0	0	0	0	0	0	0	0	0
CP001851	49466	ATGAGGTGCA.GCGTGTCGAA	G	C	40.0	PASS	NA;ANN=C|missense_variant|MODERATE|BM590_A0042|gene42|transcript|TRANSCRIPT_gene42|protein_coding|1/1|c.1932G>C|p.Gln644His|1932/1980|1932/1980|644/659||	GT	0	0	1	0	0	0	0	0	0	0	0	0	0	0	0	0	0	0	0	0	0	0	0	0	0	0	0	0	0	0	0	0	0	0	0	0	0	0	0	0	0	0	0	0	0	0	0	0	0	0	0	0	0	0	0	0	0	0	0	0	0	0	0	0	0	0	0	0	0	0	0	0	0	0	0	0	0	0	0	0	0	0	0	0	0	0	0	0	0	0	0	0	0	0	0	0
CP001851	49481	TCGAAGATGC.GCGCACGCGG	G	A	40.0	PASS	NA;ANN=A|synonymous_variant|LOW|BM590_A0042|gene42|transcript|TRANSCRIPT_gene42|protein_coding|1/1|c.1947G>A|p.Ala649Ala|1947/1980|1947/1980|649/659||	GT	0	0	0	0	0	0	0	0	0	0	0	0	0	0	0	0	0	0	0	0	0	0	0	0	0	0	0	0	0	0	0	0	0	0	0	0	0	0	0	0	0	0	0	0	0	0	0	1	0	0	0	0	0	0	0	0	0	0	0	0	0	0	0	0	0	0	0	0	0	0	0	0	0	0	0	0	0	0	0	0	0	0	0	0	0	0	0	0	0	0	0	0	0	0	0	0
CP001851	49779	CTCGCTCACT.TATGGTCTGG	T	C	40.0	PASS	NA;ANN=C|missense_variant|MODERATE|BM590_A0043|gene43|transcript|TRANSCRIPT_gene43|protein_coding|1/1|c.262T>C|p.Tyr88His|262/630|262/630|88/209||	GT	0	0	0	0	0	0	0	0	0	0	0	0	0	0	0	0	0	0	0	1	0	0	1	0	0	0	0	0	0	0	0	0	0	0	0	0	0	0	0	0	0	0	0	0	1	0	0	1	0	0	0	0	0	0	0	0	0	0	1	0	0	0	0	0	0	0	0	0	0	0	0	0	0	0	0	0	0	0	0	0	0	0	0	0	0	0	0	0	0	0	1	0	0	0	0	1
CP001851	49873	GCCTTCCTCG.CGATGGAAAT	C	T	40.0	PASS	NA;ANN=T|missense_variant|MODERATE|BM590_A0043|gene43|transcript|TRANSCRIPT_gene43|protein_coding|1/1|c.356C>T|p.Ala119Val|356/630|356/630|119/209||	GT	0	0	0	0	0	0	0	0	0	0	0	0	0	0	0	0	0	0	0	0	0	0	1	0	0	0	0	0	0	0	0	0	0	0	0	0	0	0	0	0	0	0	0	0	1	0	0	1	0	0	0	0	0	0	0	0	0	0	0	0	0	0	0	0	0	0	0	0	0	0	0	0	0	0	0	0	0	0	0	0	0	0	0	0	0	0	0	0	0	0	1	0	0	0	0	0
CP001851	50043	CGGACTGACG.GAAAGAAACC	G	C	40.0	PASS	NA;ANN=C|missense_variant|MODERATE|BM590_A0043|gene43|transcript|TRANSCRIPT_gene43|protein_coding|1/1|c.526G>C|p.Glu176Gln|526/630|526/630|176/209||	GT	0	0	0	0	0	0	0	0	0	0	0	0	0	0	0	1	0	0	0	0	0	0	0	0	0	0	0	0	0	0	0	0	0	0	0	0	0	0	0	0	0	0	0	0	0	0	0	0	0	0	0	0	0	0	0	0	0	0	0	0	0	0	0	0	0	0	0	0	0	0	0	0	0	0	0	0	0	0	0	0	0	0	0	0	0	0	0	0	0	0	0	0	0	0	0	0
CP001851	50734	ATGTTCCGGG.TCGCAGGTAA	T	C	40.0	PASS	NA;ANN=C|intergenic_region|MODIFIER|BM590_A0045-BM590_A0046|gene45-gene46|intergenic_region|gene45-gene46|||n.50734T>C||||||	GT	0	0	0	0	0	0	0	0	0	0	0	0	0	0	0	0	0	0	0	0	0	0	0	0	0	0	0	0	0	0	0	0	0	0	0	0	0	0	0	0	0	0	0	0	0	1	0	0	0	0	0	0	0	0	0	0	0	0	0	0	0	0	0	0	0	0	0	0	0	0	0	0	0	0	0	0	0	0	0	0	0	0	0	0	0	0	0	0	0	0	0	0	0	0	0	0
CP001851	50829	TAAAGTAAAG.CCATAACTAA	C	A	40.0	PASS	NA;ANN=A|intergenic_region|MODIFIER|BM590_A0045-BM590_A0046|gene45-gene46|intergenic_region|gene45-gene46|||n.50829C>A||||||	GT	0	0	1	0	0	0	0	0	0	0	0	1	0	0	0	0	0	0	0	0	0	0	0	0	0	0	0	0	0	0	0	0	0	0	0	0	0	0	0	0	0	0	0	0	0	0	1	0	0	0	0	0	0	0	0	0	0	0	0	1	0	0	0	0	0	0	0	1	0	0	0	0	0	0	0	0	0	0	0	0	0	0	1	1	0	1	0	0	0	0	0	0	0	0	0	0
CP001851	52370	GGTCTGGTTT.CGGATGCGGA	C	T	40.0	PASS	NA;ANN=T|missense_variant|MODERATE|BM590_A0047|gene47|transcript|TRANSCRIPT_gene47|protein_coding|1/1|c.224C>T|p.Ser75Leu|224/1920|224/1920|75/639||	GT	0	0	1	0	0	0	0	0	0	0	0	0	0	0	0	0	0	0	0	0	0	0	0	0	0	0	0	0	0	0	0	0	0	0	0	0	0	0	0	0	0	0	0	0	0	0	0	0	0	0	0	0	0	0	0	0	0	0	0	0	0	0	0	0	0	0	0	0	0	0	0	0	0	0	0	0	0	0	0	0	0	0	1	0	0	1	0	0	0	0	0	0	0	0	0	0
CP001851	52619	AATATCGCCC.CGCCGCCCGG	C	T	40.0	PASS	NA;ANN=T|missense_variant|MODERATE|BM590_A0047|gene47|transcript|TRANSCRIPT_gene47|protein_coding|1/1|c.473C>T|p.Pro158Leu|473/1920|473/1920|158/639||	GT	0	0	1	0	0	0	0	0	0	0	0	1	0	0	0	0	0	0	0	0	0	0	0	0	0	0	0	0	0	0	0	0	0	0	0	0	0	0	0	0	0	0	0	0	0	0	1	0	0	0	0	0	0	0	0	0	0	0	0	1	0	0	0	0	0	0	0	1	0	0	0	0	0	0	0	0	0	0	0	0	0	0	1	1	0	1	0	0	0	0	0	0	0	0	0	0
CP001851	52816	CGTTTCCGCC.GATATTGCAC	G	T	40.0	PASS	NA;ANN=T|missense_variant|MODERATE|BM590_A0047|gene47|transcript|TRANSCRIPT_gene47|protein_coding|1/1|c.670G>T|p.Asp224Tyr|670/1920|670/1920|224/639||	GT	0	0	0	0	0	0	0	0	0	0	0	0	0	0	0	0	0	0	0	1	0	0	0	0	0	0	0	0	0	0	0	0	0	0	0	0	0	0	0	0	0	0	0	0	0	0	0	0	0	0	0	0	0	0	0	0	0	0	1	0	0	0	0	0	0	0	0	0	0	0	0	0	0	0	0	0	0	0	0	0	0	0	0	0	0	0	0	0	0	0	0	0	0	0	0	1
CP001851	53027	AAGATCGAAC.TGGATGGCAG	T	C	40.0	PASS	NA;ANN=C|missense_variant|MODERATE|BM590_A0047|gene47|transcript|TRANSCRIPT_gene47|protein_coding|1/1|c.881T>C|p.Leu294Pro|881/1920|881/1920|294/639||	GT	0	0	1	0	0	0	0	0	0	0	0	1	0	0	0	0	0	0	0	1	0	0	1	0	0	0	0	0	0	0	0	0	0	0	0	0	0	0	0	0	0	0	0	0	1	0	1	1	0	0	0	0	0	0	0	0	0	0	1	1	0	0	0	0	0	0	0	1	0	0	0	0	0	0	0	1	0	0	0	0	0	0	1	1	0	1	0	0	0	0	1	0	0	0	0	1
CP001851	53128	CGGTGTGACG.AGCTACTGGA	A	G	40.0	PASS	NA;ANN=G|missense_variant|MODERATE|BM590_A0047|gene47|transcript|TRANSCRIPT_gene47|protein_coding|1/1|c.982A>G|p.Ser328Gly|982/1920|982/1920|328/639||	GT	0	0	1	0	0	0	0	0	0	0	0	0	0	0	0	0	0	0	0	0	0	0	0	0	0	0	0	0	0	0	0	0	0	0	0	0	0	0	0	0	0	0	0	0	0	0	0	0	0	0	0	0	0	0	0	0	0	0	0	0	0	0	0	0	0	0	0	0	0	0	0	0	0	0	0	0	0	0	0	0	0	0	1	0	0	1	0	0	0	0	0	0	0	0	0	0
CP001851	53140	CTACTGGATG.CACCGCAACC	C	G	40.0	PASS	NA;ANN=G|missense_variant|MODERATE|BM590_A0047|gene47|transcript|TRANSCRIPT_gene47|protein_coding|1/1|c.994C>G|p.His332Asp|994/1920|994/1920|332/639||	GT	0	0	0	0	0	0	0	0	0	0	0	0	0	0	0	0	0	0	0	0	0	0	0	0	0	0	0	0	0	0	0	0	0	0	0	0	0	0	0	0	0	0	0	0	0	0	0	0	0	0	0	0	0	0	0	0	0	0	0	0	0	0	0	0	0	0	0	0	0	0	0	0	0	0	0	0	0	0	0	0	0	0	0	0	1	0	0	0	0	0	0	0	0	0	0	0
CP001851	53312	GCCACACTCG.ATGCCAAACG	A	G	40.0	PASS	NA;ANN=G|missense_variant|MODERATE|BM590_A0047|gene47|transcript|TRANSCRIPT_gene47|protein_coding|1/1|c.1166A>G|p.Asp389Gly|1166/1920|1166/1920|389/639||	GT	0	0	0	0	0	0	0	0	0	0	0	0	0	0	0	0	0	0	0	0	0	0	0	0	0	0	0	0	0	0	0	0	0	0	0	0	0	0	0	0	0	0	0	0	0	0	0	0	0	0	0	0	0	0	0	0	0	0	0	0	0	0	0	0	0	0	0	0	0	0	0	0	0	0	0	0	0	0	0	0	0	0	0	0	0	0	0	0	0	0	0	0	1	0	0	0
CP001851	53367	ATGCCAAGAC.CGGCTTTACG	C	A	40.0	PASS	NA;ANN=A|synonymous_variant|LOW|BM590_A0047|gene47|transcript|TRANSCRIPT_gene47|protein_coding|1/1|c.1221C>A|p.Thr407Thr|1221/1920|1221/1920|407/639||	GT	0	0	0	0	0	0	0	0	0	0	0	0	0	0	0	0	0	0	0	1	0	0	1	0	0	0	0	0	0	0	0	0	0	0	0	0	0	0	0	0	0	0	0	0	1	0	0	1	0	0	0	0	0	0	0	0	0	0	1	0	0	0	0	0	0	0	0	0	0	0	0	0	0	0	0	0	0	0	0	0	0	0	0	0	0	0	0	0	0	0	1	0	0	0	0	1
CP001851	53760	GCGGCTACGG.TTATCGCAAT	T	C	40.0	PASS	NA;ANN=C|synonymous_variant|LOW|BM590_A0047|gene47|transcript|TRANSCRIPT_gene47|protein_coding|1/1|c.1614T>C|p.Gly538Gly|1614/1920|1614/1920|538/639||	GT	0	0	1	0	0	0	0	0	0	0	0	1	0	0	0	0	0	0	0	1	0	0	1	0	0	0	0	0	0	0	0	0	0	0	0	0	0	0	0	0	0	0	0	0	1	0	1	1	0	0	0	0	0	0	0	0	0	0	1	1	0	0	0	0	0	0	0	1	0	0	0	0	0	0	0	1	0	0	0	0	0	0	1	1	0	1	0	0	0	0	1	0	0	0	0	1
CP001851	54191	AGGCGCAAGG.TGCCGCCCAG	T	C	40.0	PASS	NA;ANN=C|synonymous_variant|LOW|BM590_A0048|gene48|transcript|TRANSCRIPT_gene48|protein_coding|1/1|c.129T>C|p.Gly43Gly|129/4740|129/4740|43/1579||	GT	0	0	1	0	0	0	0	0	0	0	0	1	0	0	0	0	0	0	0	1	0	0	1	0	0	0	0	0	0	0	0	0	0	0	0	0	0	0	0	0	0	0	0	0	1	0	1	1	0	0	0	0	0	0	0	0	0	0	1	1	0	0	0	0	0	0	0	1	0	0	0	0	0	0	0	1	0	0	0	0	0	0	1	1	0	1	0	0	0	0	1	0	0	0	0	1
CP001851	54368	GTGAGGGCGT.TTGGCTGCGC	T	G	40.0	PASS	NA;ANN=G|synonymous_variant|LOW|BM590_A0048|gene48|transcript|TRANSCRIPT_gene48|protein_coding|1/1|c.306T>G|p.Val102Val|306/4740|306/4740|102/1579||	GT	0	0	0	0	0	0	0	0	0	0	0	0	0	0	0	0	0	0	0	0	0	0	1	0	0	0	0	0	0	0	0	0	0	0	0	0	0	0	0	0	0	0	0	0	0	0	0	0	0	0	0	0	0	0	0	0	0	0	0	0	0	0	0	0	0	0	0	0	0	0	0	0	0	0	0	0	0	0	0	0	0	0	0	0	0	0	0	0	0	0	1	0	0	0	0	0
CP001851	54785	ATGGAATTGT.CGCCAATCTT	C	A	40.0	PASS	NA;ANN=A|synonymous_variant|LOW|BM590_A0048|gene48|transcript|TRANSCRIPT_gene48|protein_coding|1/1|c.723C>A|p.Val241Val|723/4740|723/4740|241/1579||	GT	0	0	0	0	0	0	0	0	0	0	0	0	0	0	0	0	0	0	0	1	0	0	0	0	0	0	0	0	0	0	0	0	0	0	0	0	0	0	0	0	0	0	0	0	0	0	0	0	0	0	0	0	0	0	0	0	0	0	1	0	0	0	0	0	0	0	0	0	0	0	0	0	0	0	0	0	0	0	0	0	0	0	0	0	0	0	0	0	0	0	0	0	0	0	0	1
CP001851	54934	CGGCAGGGCA.AAGGCCCTGA	A	G	40.0	PASS	NA;ANN=G|missense_variant|MODERATE|BM590_A0048|gene48|transcript|TRANSCRIPT_gene48|protein_coding|1/1|c.872A>G|p.Lys291Arg|872/4740|872/4740|291/1579||	GT	0	0	1	0	0	0	0	0	0	0	0	1	0	0	0	0	0	0	0	0	0	0	0	0	0	0	0	0	0	0	0	0	0	0	0	0	0	0	0	0	0	0	0	0	0	0	1	0	0	0	0	0	0	0	0	0	0	0	0	1	0	0	0	0	0	0	0	1	0	0	0	0	0	0	0	0	0	0	0	0	0	0	1	1	0	1	0	0	0	0	0	0	0	0	0	0
CP001851	55227	GGGCGCGGAA.ACTTACATCG	A	T	40.0	PASS	NA;ANN=T|missense_variant|MODERATE|BM590_A0048|gene48|transcript|TRANSCRIPT_gene48|protein_coding|1/1|c.1165A>T|p.Thr389Ser|1165/4740|1165/4740|389/1579||	GT	0	0	0	0	0	0	0	0	0	0	0	0	0	0	0	0	0	0	1	0	0	0	0	0	0	1	0	0	0	0	0	0	0	0	0	0	0	0	0	0	0	0	0	1	0	0	0	0	0	0	0	0	0	0	0	0	0	0	0	0	0	0	0	0	0	0	0	0	0	0	0	0	0	0	0	0	0	0	0	0	0	0	0	0	0	0	0	0	0	0	0	0	0	0	0	0
CP001851	55322	TCAAGAATGC.AACGCTTTCA	A	G	40.0	PASS	NA;ANN=G|synonymous_variant|LOW|BM590_A0048|gene48|transcript|TRANSCRIPT_gene48|protein_coding|1/1|c.1260A>G|p.Ala420Ala|1260/4740|1260/4740|420/1579||	GT	0	0	0	0	0	0	0	0	0	0	0	0	0	0	0	0	0	0	0	1	0	0	0	0	0	0	0	0	0	0	0	0	0	0	0	0	0	0	0	0	0	0	0	0	0	0	0	0	0	0	0	0	0	0	0	0	0	0	1	0	0	0	0	0	0	0	0	0	0	0	0	0	0	0	0	0	0	0	0	0	0	0	0	0	0	0	0	0	0	0	0	0	0	0	0	1
CP001851	55413	CTTCAGCGTG.AATGGGGGCA	A	C	40.0	PASS	NA;ANN=C|missense_variant|MODERATE|BM590_A0048|gene48|transcript|TRANSCRIPT_gene48|protein_coding|1/1|c.1351A>C|p.Asn451His|1351/4740|1351/4740|451/1579||	GT	0	0	0	0	0	0	0	0	0	0	0	0	0	0	0	0	0	0	0	0	0	0	0	0	0	0	0	0	0	0	0	0	0	0	0	0	0	0	0	0	0	0	0	0	0	0	0	0	0	0	1	0	0	0	0	0	0	0	0	0	0	0	0	0	0	0	0	0	0	0	0	0	0	0	0	0	0	0	0	0	0	0	0	0	0	0	0	0	0	0	0	0	0	0	0	0
CP001851	55904	TGGCATCCGA.CAAGGCGGAT	C	T	40.0	PASS	NA;ANN=T|synonymous_variant|LOW|BM590_A0048|gene48|transcript|TRANSCRIPT_gene48|protein_coding|1/1|c.1842C>T|p.Asp614Asp|1842/4740|1842/4740|614/1579||	GT	0	0	0	0	0	0	0	0	0	0	0	0	0	0	0	0	1	0	0	0	0	0	0	0	0	0	0	0	0	0	0	0	0	0	0	0	0	0	0	0	0	0	0	0	0	0	0	0	0	0	0	0	0	0	0	0	0	0	0	0	0	0	0	0	0	0	0	0	0	0	0	0	0	0	0	0	0	0	0	0	0	0	0	0	0	0	0	0	0	0	0	0	0	0	0	0
CP001851	56810	TCGTCAATAC.GGGGGATGGA	G	A	40.0	PASS	NA;ANN=A|synonymous_variant|LOW|BM590_A0048|gene48|transcript|TRANSCRIPT_gene48|protein_coding|1/1|c.2748G>A|p.Thr916Thr|2748/4740|2748/4740|916/1579||	GT	0	0	1	0	0	0	0	0	0	0	0	1	0	0	0	0	0	0	0	0	0	0	0	0	0	0	0	0	0	0	0	0	0	0	0	0	0	0	0	0	0	0	0	0	0	0	1	0	0	0	0	0	0	0	0	0	0	0	0	1	0	0	0	0	0	0	0	1	0	0	0	0	0	0	0	0	0	0	0	0	0	0	1	1	0	1	0	0	0	0	0	0	0	0	0	0
CP001851	56939	GCACGGTGAA.CGGTACGGCC	C	T	40.0	PASS	NA;ANN=T|synonymous_variant|LOW|BM590_A0048|gene48|transcript|TRANSCRIPT_gene48|protein_coding|1/1|c.2877C>T|p.Asn959Asn|2877/4740|2877/4740|959/1579||	GT	0	0	0	0	0	0	0	0	0	0	0	0	0	0	0	0	0	0	0	0	0	0	0	0	0	0	0	0	0	0	0	0	0	0	0	0	0	0	0	0	0	0	0	0	0	0	1	0	0	0	0	0	0	0	0	0	0	0	0	0	0	0	0	0	0	0	0	0	0	0	0	0	0	0	0	0	0	0	0	0	0	0	0	0	0	0	0	0	0	0	0	0	0	0	0	0
CP001851	57901	GTTTCCATCA.CCGGCCCGCT	C	G	40.0	PASS	NA;ANN=G|missense_variant|MODERATE|BM590_A0048|gene48|transcript|TRANSCRIPT_gene48|protein_coding|1/1|c.3839C>G|p.Thr1280Ser|3839/4740|3839/4740|1280/1579||	GT	0	0	0	0	0	0	1	0	0	1	1	0	1	0	0	1	0	1	0	0	0	0	0	1	1	0	1	0	0	1	0	1	1	1	1	0	1	1	0	0	0	1	1	0	0	0	0	0	1	1	0	0	1	1	0	1	1	1	0	0	0	1	1	1	1	1	0	0	0	1	1	0	1	1	1	0	0	0	0	0	1	0	0	0	0	0	0	0	0	1	0	0	1	0	0	0
CP001851	58303	GGCCATGTGA.CGCTGGTGGG	C	T	40.0	PASS	NA;ANN=T|missense_variant|MODERATE|BM590_A0048|gene48|transcript|TRANSCRIPT_gene48|protein_coding|1/1|c.4241C>T|p.Thr1414Met|4241/4740|4241/4740|1414/1579||	GT	0	0	0	0	0	0	0	0	0	0	0	0	0	0	0	0	0	0	0	1	0	0	0	0	0	0	0	0	0	0	0	0	0	0	0	0	0	0	0	0	0	0	0	0	0	0	0	0	0	0	0	0	0	0	0	0	0	0	1	0	0	0	0	0	0	0	0	0	0	0	0	0	0	0	0	0	0	0	0	0	0	0	0	0	0	0	0	0	0	0	0	0	0	0	0	1
CP001851	58883	ATAAGATCGC.AAATTGTTAG	A	G	40.0	PASS	NA;ANN=G|intergenic_region|MODIFIER|BM590_A0048-BM590_A0049|gene48-gene49|intergenic_region|gene48-gene49|||n.58883A>G||||||	GT	0	0	1	0	0	0	0	0	0	0	0	1	0	0	0	0	0	0	0	0	0	0	0	0	0	0	0	0	0	0	0	0	0	0	0	0	0	0	0	0	0	0	0	0	0	0	1	0	0	0	0	0	0	0	0	0	0	0	0	1	0	0	0	0	0	0	0	1	0	0	0	0	0	0	0	0	0	0	0	0	0	0	1	1	0	1	0	0	0	0	0	0	0	0	0	0
CP001851	58905	ATTATGAGCG.GCCATTATGG	G	A	40.0	PASS	NA;ANN=A|intergenic_region|MODIFIER|BM590_A0048-BM590_A0049|gene48-gene49|intergenic_region|gene48-gene49|||n.58905G>A||||||	GT	0	0	1	0	0	0	0	0	0	0	0	1	0	0	0	0	0	0	0	0	0	0	0	0	0	0	0	0	0	0	0	0	0	0	0	0	0	0	0	0	0	0	0	0	0	0	1	0	0	0	0	0	0	0	0	0	0	0	0	1	0	0	0	0	0	0	0	1	0	0	0	0	0	0	0	0	0	0	0	0	0	0	1	1	0	1	0	0	0	0	0	0	0	0	0	0
CP001851	58915	GCCATTATGG.CCATTTTGCC	C	T	40.0	PASS	NA;ANN=T|intergenic_region|MODIFIER|BM590_A0048-BM590_A0049|gene48-gene49|intergenic_region|gene48-gene49|||n.58915C>T||||||	GT	0	0	0	0	0	0	0	0	0	0	0	0	0	0	0	0	0	0	0	1	0	0	1	0	0	0	0	0	0	0	0	0	0	0	0	0	0	0	0	0	0	0	0	0	1	0	0	1	0	0	0	0	0	0	0	0	0	0	1	0	0	0	0	0	0	0	0	0	0	0	0	0	0	0	0	0	0	0	0	0	0	0	0	0	0	0	0	0	0	0	1	0	0	0	0	1
CP001851	58927	ATTTTGCCAG.CAATTTCTTA	C	T	40.0	PASS	NA;ANN=T|intergenic_region|MODIFIER|BM590_A0048-BM590_A0049|gene48-gene49|intergenic_region|gene48-gene49|||n.58927C>T||||||	GT	0	0	1	0	0	0	0	0	0	0	0	1	0	0	0	0	0	0	0	0	0	0	0	0	0	0	0	0	0	0	0	0	0	0	0	0	0	0	0	0	0	0	0	0	0	0	1	0	0	0	0	0	0	0	0	0	0	0	0	1	0	0	0	0	0	0	0	1	0	0	0	0	0	0	0	0	0	0	0	0	0	0	1	1	0	1	0	0	0	0	0	0	0	0	0	0
CP001851	59292	AGGATCATTT.CCTTTATTAC	C	T	40.0	PASS	NA;ANN=T|synonymous_variant|LOW|BM590_A0050|gene50|transcript|TRANSCRIPT_gene50|protein_coding|1/1|c.111C>T|p.Phe37Phe|111/492|111/492|37/163||	GT	0	0	0	0	0	0	0	0	0	0	0	0	0	0	0	0	0	0	0	0	0	0	0	0	0	0	0	0	0	0	0	0	0	0	0	0	0	0	0	0	0	0	0	0	0	0	0	0	0	0	0	0	0	0	0	0	0	0	0	0	0	0	0	0	0	0	0	0	0	0	0	0	0	0	0	0	1	0	0	0	0	0	0	0	0	0	0	0	0	0	0	0	0	0	0	0
CP001851	59465	TACCGCAACG.AGCAGGAGCC	A	G	40.0	PASS	NA;ANN=G|missense_variant|MODERATE|BM590_A0050|gene50|transcript|TRANSCRIPT_gene50|protein_coding|1/1|c.284A>G|p.Glu95Gly|284/492|284/492|95/163||	GT	0	0	1	0	0	0	0	0	0	0	0	1	0	0	0	0	0	0	0	1	0	0	1	0	0	0	0	0	0	0	0	0	0	0	0	0	0	0	0	0	0	0	0	0	1	0	1	1	0	0	0	0	0	0	0	0	0	0	1	1	0	0	0	0	0	0	0	1	0	0	0	0	0	0	0	1	0	0	0	0	0	0	1	1	0	1	0	0	0	0	1	0	0	0	0	1
CP001851	60296	GCACAATGGC.GCAGCACGCG	G	A	40.0	PASS	NA;ANN=A|missense_variant|MODERATE|BM590_A0052|gene52|transcript|TRANSCRIPT_gene52|protein_coding|1/1|c.223C>T|p.Arg75Cys|223/510|223/510|75/169||	GT	0	0	0	0	0	0	0	0	0	1	0	0	0	0	0	0	0	0	0	0	0	0	0	0	0	0	0	0	0	0	0	0	0	0	0	0	0	0	0	0	0	0	0	0	0	0	0	0	0	0	0	0	0	0	0	0	0	0	0	0	0	0	0	0	0	0	0	0	0	0	0	0	0	0	0	0	0	0	0	0	0	0	0	0	0	0	0	0	0	0	0	0	0	0	0	0
CP001851	62001	CAATGGGCGC.TGGCGATACC	T	G	40.0	PASS	NA;ANN=G|missense_variant|MODERATE|BM590_A0054|gene54|transcript|TRANSCRIPT_gene54|protein_coding|1/1|c.121A>C|p.Ser41Arg|121/1056|121/1056|41/351||	GT	0	0	0	0	0	0	1	0	0	0	1	0	0	0	0	0	0	1	0	0	0	0	0	1	1	0	0	0	0	0	0	0	1	0	1	0	1	0	0	0	0	1	1	0	0	0	0	0	1	1	0	0	1	1	0	1	1	1	0	0	0	1	1	0	1	1	0	0	0	1	0	0	1	0	1	0	0	0	0	0	1	0	0	0	0	0	0	0	0	1	0	0	0	0	0	0
CP001851	62501	TCCTGTGCCG.TGAGGTCGAT	T	C	40.0	PASS	NA;ANN=C|missense_variant|MODERATE|BM590_A0055|gene55|transcript|TRANSCRIPT_gene55|protein_coding|1/1|c.46A>G|p.Thr16Ala|46/342|46/342|16/113||	GT	0	0	0	0	0	0	0	0	0	0	0	0	1	0	0	0	0	0	0	0	0	0	0	0	0	0	0	0	0	0	0	0	0	1	0	0	0	0	0	0	0	0	0	0	0	0	0	0	0	0	0	0	0	0	0	0	0	0	0	0	0	0	0	0	0	0	0	0	0	0	0	0	0	0	0	0	0	0	0	0	0	0	0	0	0	0	0	0	0	0	0	0	0	0	0	0
CP001851	62941	AAGCGGGCGA.GGAGAGCGCC	G	A	40.0	PASS	NA;ANN=A|missense_variant|MODERATE|BM590_A0056|gene56|transcript|TRANSCRIPT_gene56|protein_coding|1/1|c.319C>T|p.Leu107Phe|319/396|319/396|107/131||	GT	0	0	0	0	0	0	0	0	0	0	0	0	0	0	0	0	0	0	0	0	0	0	0	0	0	0	0	0	0	0	0	0	0	1	0	0	0	0	0	0	0	0	0	0	0	0	0	0	0	0	0	0	0	0	0	0	0	0	0	0	0	0	0	0	0	0	0	0	0	0	0	0	0	0	0	0	0	0	0	0	0	0	0	0	0	0	0	0	0	0	0	0	0	0	0	0
CP001851	62942	AGCGGGCGAG.GAGAGCGCCG	G	A	40.0	PASS	NA;ANN=A|synonymous_variant|LOW|BM590_A0056|gene56|transcript|TRANSCRIPT_gene56|protein_coding|1/1|c.318C>T|p.Leu106Leu|318/396|318/396|106/131||	GT	0	0	0	0	0	0	0	0	0	0	0	0	0	0	0	0	0	0	0	0	0	0	0	0	0	0	0	0	0	0	0	0	0	1	0	0	0	0	0	0	0	0	0	0	0	0	0	0	0	0	0	0	0	0	0	0	0	0	0	0	0	0	0	0	0	0	0	0	0	0	0	0	0	0	0	0	0	0	0	0	0	0	0	0	0	0	0	0	0	0	0	0	0	0	0	0
CP001851	63154	GTGAATGTCT.CGAAGTCGAT	C	T	40.0	PASS	NA;ANN=T|missense_variant|MODERATE|BM590_A0056|gene56|transcript|TRANSCRIPT_gene56|protein_coding|1/1|c.106G>A|p.Glu36Lys|106/396|106/396|36/131||	GT	0	0	0	0	0	0	0	0	0	0	0	1	0	0	0	0	0	0	0	0	0	0	0	0	0	0	0	0	0	0	0	0	0	0	0	0	0	0	0	0	0	0	0	0	0	0	0	0	0	0	0	0	0	0	0	0	0	0	0	0	0	0	0	0	0	0	0	0	0	0	0	0	0	0	0	0	0	0	0	0	0	0	0	0	0	0	0	0	0	0	0	0	0	0	0	0
CP001851	64897	TGCCTGCGTG.TCGAGATTAT	T	C	40.0	PASS	NA;ANN=C|missense_variant|MODERATE|BM590_A0058|gene58|transcript|TRANSCRIPT_gene58|protein_coding|1/1|c.1535A>G|p.Asp512Gly|1535/1632|1535/1632|512/543||	GT	0	0	1	0	0	0	0	0	0	0	0	1	0	0	0	0	0	0	0	0	0	0	0	0	0	0	0	0	0	0	0	0	0	0	0	0	0	0	0	0	0	0	0	0	0	0	0	0	0	0	0	0	0	0	0	0	0	0	0	0	0	0	0	0	0	0	0	0	0	0	0	0	0	0	0	0	0	0	0	0	0	0	1	0	0	1	0	0	0	0	0	0	0	0	0	0
CP001851	64974	TCCCGGTACC.GGACAGGCGA	G	A	40.0	PASS	NA;ANN=A|synonymous_variant|LOW|BM590_A0058|gene58|transcript|TRANSCRIPT_gene58|protein_coding|1/1|c.1458C>T|p.Ser486Ser|1458/1632|1458/1632|486/543||	GT	0	0	1	0	0	0	0	0	0	0	0	1	0	0	0	0	0	0	0	0	0	0	0	0	0	0	0	0	0	0	0	0	0	0	0	0	0	0	0	0	0	0	0	0	0	0	1	0	0	0	0	0	0	0	0	0	0	0	0	1	0	0	0	0	0	0	0	1	0	0	0	0	0	0	0	0	0	0	0	0	0	0	1	1	0	1	0	0	0	0	0	0	0	0	0	0
CP001851	65333	GAGCCGGTGC.CGGAGCTTTC	C	T	40.0	PASS	NA;ANN=T|missense_variant|MODERATE|BM590_A0058|gene58|transcript|TRANSCRIPT_gene58|protein_coding|1/1|c.1099G>A|p.Gly367Ser|1099/1632|1099/1632|367/543||	GT	0	0	1	0	0	0	0	0	0	0	0	0	0	0	0	0	0	0	0	1	0	0	0	0	0	0	0	0	0	0	0	0	0	0	0	0	0	0	0	0	0	0	0	0	0	0	0	0	0	0	0	0	0	0	0	0	0	0	1	0	0	0	0	0	0	0	0	0	0	0	0	0	0	0	0	0	0	0	0	0	0	0	0	0	0	0	0	0	0	0	0	0	0	0	0	1
CP001851	65749	CGCACCGAGG.CGGCGCTCGA	C	T	40.0	PASS	NA;ANN=T|missense_variant|MODERATE|BM590_A0058|gene58|transcript|TRANSCRIPT_gene58|protein_coding|1/1|c.683G>A|p.Arg228His|683/1632|683/1632|228/543||	GT	0	0	0	0	0	0	0	0	0	0	0	0	0	0	0	0	0	0	0	0	0	0	0	0	0	0	0	0	0	0	0	0	0	0	0	0	0	0	0	0	0	0	0	0	0	0	0	1	0	0	0	0	0	0	0	0	0	0	0	0	0	0	0	0	0	0	0	0	0	0	0	0	0	0	0	0	0	0	0	0	0	0	0	0	0	0	0	0	0	0	0	0	0	0	0	0
CP001851	66888	GCCCTGTGTC.GTGATGCGAA	G	A	40.0	PASS	NA;ANN=A|missense_variant|MODERATE|BM590_A0059|gene59|transcript|TRANSCRIPT_gene59|protein_coding|1/1|c.653C>T|p.Thr218Met|653/894|653/894|218/297||	GT	0	0	1	0	0	0	0	0	0	0	0	1	0	0	0	0	0	0	0	0	0	0	0	0	0	0	0	0	0	0	0	0	0	0	0	0	0	0	0	0	0	0	0	0	0	0	1	0	0	0	0	0	0	0	0	0	0	0	0	1	0	0	0	0	0	0	0	1	0	0	0	0	0	0	0	0	0	0	0	0	0	0	1	1	0	1	0	0	0	0	0	0	0	0	0	0
CP001851	67128	CTGGCGTTCA.CGCACCACGT	C	A	40.0	PASS	NA;ANN=A|missense_variant|MODERATE|BM590_A0059|gene59|transcript|TRANSCRIPT_gene59|protein_coding|1/1|c.413G>T|p.Arg138Leu|413/894|413/894|138/297||	GT	0	0	0	0	0	0	0	0	0	0	0	0	0	0	0	0	0	0	0	0	0	0	0	0	0	0	0	0	0	0	0	0	0	0	0	0	0	0	0	0	0	0	0	0	0	0	0	0	0	0	0	0	0	0	0	0	0	0	0	0	0	0	0	0	0	0	0	0	1	0	0	0	0	0	0	0	0	0	0	0	0	0	0	0	0	0	0	0	0	0	0	0	0	0	0	0
CP001851	67177	ATATGAATAT.TGGGAAATTC	T	C	40.0	PASS	NA;ANN=C|missense_variant|MODERATE|BM590_A0059|gene59|transcript|TRANSCRIPT_gene59|protein_coding|1/1|c.364A>G|p.Asn122Asp|364/894|364/894|122/297||	GT	0	0	1	0	0	0	0	0	0	0	0	1	0	0	0	0	0	0	0	1	0	0	1	0	0	0	0	0	0	0	0	0	0	0	0	0	0	0	0	0	0	0	0	0	1	0	1	1	0	0	0	0	0	0	0	0	0	0	1	1	0	0	0	0	0	0	0	1	0	0	0	0	0	0	0	1	0	0	0	0	0	0	1	1	0	1	0	0	0	0	1	0	0	0	0	1
CP001851	67560	CAGCTAATAA.CCGCATTCAT	C	T	40.0	PASS	NA;ANN=T|intergenic_region|MODIFIER|BM590_A0059-BM590_A0060|gene59-gene60|intergenic_region|gene59-gene60|||n.67560C>T||||||	GT	0	0	0	0	0	0	0	0	0	0	0	0	0	1	0	0	0	0	0	0	0	0	0	0	0	0	0	0	0	0	0	0	0	0	0	0	0	0	0	0	0	0	0	0	0	0	0	0	0	0	0	1	0	0	0	0	0	0	0	0	0	0	0	0	0	0	0	0	0	0	0	0	0	0	0	0	0	0	0	0	0	0	0	0	0	0	0	0	0	0	0	0	0	0	0	0
CP001851	67710	TATCGCTGCC.CATTTGCACA	C	T	40.0	PASS	NA;ANN=T|missense_variant|MODERATE|BM590_A0060|gene60|transcript|TRANSCRIPT_gene60|protein_coding|1/1|c.46C>T|p.His16Tyr|46/924|46/924|16/307||	GT	0	0	0	0	0	0	0	0	0	0	0	0	0	0	0	0	0	0	0	0	0	0	1	0	0	0	0	0	0	0	0	0	0	0	0	0	0	0	0	0	0	0	0	0	1	0	0	1	0	0	0	0	0	0	0	0	0	0	0	0	0	0	0	0	0	0	0	0	0	0	0	0	0	0	0	0	0	0	0	0	0	0	0	0	0	0	0	0	0	0	1	0	0	0	0	0
CP001851	67872	GACACAAGGG.GCAAGCGGTG	G	A	40.0	PASS	NA;ANN=A|missense_variant|MODERATE|BM590_A0060|gene60|transcript|TRANSCRIPT_gene60|protein_coding|1/1|c.208G>A|p.Ala70Thr|208/924|208/924|70/307||	GT	0	0	0	0	0	0	0	0	0	0	0	0	0	0	0	0	0	0	0	1	0	0	1	0	0	0	0	0	0	0	0	0	0	0	0	0	0	0	0	0	0	0	0	0	1	0	0	1	0	0	0	0	0	0	0	0	0	0	1	0	0	0	0	0	0	0	0	0	0	0	0	0	0	0	0	0	0	0	0	0	0	0	0	0	0	0	0	0	0	0	1	0	0	0	0	1
CP001851	67906	CTGGAAGACC.CCGCAAGCCG	C	T	40.0	PASS	NA;ANN=T|missense_variant|MODERATE|BM590_A0060|gene60|transcript|TRANSCRIPT_gene60|protein_coding|1/1|c.242C>T|p.Pro81Leu|242/924|242/924|81/307||	GT	0	0	0	0	0	0	0	0	0	0	0	0	0	0	0	0	0	0	0	1	0	0	1	0	0	0	0	0	0	0	0	0	0	0	0	0	0	0	0	0	0	0	0	0	1	0	0	1	0	0	0	0	0	0	0	0	0	0	1	0	0	0	0	0	0	0	0	0	0	0	0	0	0	0	0	0	0	0	0	0	0	0	0	0	0	0	0	0	0	0	1	0	0	0	0	1
CP001851	68227	GCGTTGAAGG.CTTCCGGCAT	C	T	40.0	PASS	NA;ANN=T|missense_variant|MODERATE|BM590_A0060|gene60|transcript|TRANSCRIPT_gene60|protein_coding|1/1|c.563C>T|p.Ala188Val|563/924|563/924|188/307||	GT	0	0	0	0	0	0	0	0	0	0	0	0	0	0	0	0	1	0	0	0	0	0	0	0	0	0	0	0	0	0	0	0	0	0	0	0	0	0	0	0	0	0	0	0	0	0	0	0	0	0	0	0	0	0	0	0	0	0	0	0	0	0	0	0	0	0	0	0	0	0	0	0	0	0	0	0	0	0	0	0	0	0	0	0	0	0	0	0	0	0	0	0	0	0	0	0
CP001851	68546	ATGTGGATCA.GGCTGTGGCG	G	A	40.0	PASS	NA;ANN=A|synonymous_variant|LOW|BM590_A0060|gene60|transcript|TRANSCRIPT_gene60|protein_coding|1/1|c.882G>A|p.Gln294Gln|882/924|882/924|294/307||	GT	0	0	0	0	0	0	0	0	0	0	0	0	0	0	0	0	0	0	0	0	0	0	0	0	0	0	0	0	0	0	0	0	0	0	0	0	0	0	0	0	0	0	0	0	0	0	0	0	0	0	0	0	0	0	0	0	0	0	0	0	1	0	0	0	0	0	0	0	0	0	0	0	0	0	0	0	0	0	0	0	0	0	0	0	0	0	0	0	0	0	0	0	0	0	0	0
CP001851	68675	CTCTGATAAA.GGGACAGGAC	G	T	40.0	PASS	NA;ANN=T|intergenic_region|MODIFIER|BM590_A0060-BM590_A0061|gene60-gene61|intergenic_region|gene60-gene61|||n.68675G>T||||||	GT	0	0	1	0	0	0	0	0	0	0	0	0	0	0	0	0	0	0	0	0	0	0	0	0	0	0	0	0	0	0	0	0	0	0	0	0	0	0	0	0	0	0	0	0	0	0	0	0	0	0	0	0	0	0	0	0	0	0	0	0	0	0	0	0	0	0	0	0	0	0	0	0	0	0	0	0	0	0	0	0	0	0	0	0	0	0	0	0	0	0	0	0	0	0	0	0
CP001851	69087	ATCCGTGGTT.GGGCCTGAGC	G	T	40.0	PASS	NA;ANN=T|missense_variant|MODERATE|BM590_A0061|gene61|transcript|TRANSCRIPT_gene61|protein_coding|1/1|c.385G>T|p.Gly129Trp|385/657|385/657|129/218||	GT	0	0	0	0	0	0	0	0	0	0	0	0	0	0	0	0	0	0	0	0	0	0	0	0	0	0	0	0	0	0	0	0	0	0	0	0	0	0	0	0	0	0	0	0	0	0	1	0	0	0	0	0	0	0	0	0	0	0	0	1	0	0	0	0	0	0	0	1	0	0	0	0	0	0	0	0	0	0	0	0	0	0	0	1	0	0	0	0	0	0	0	0	0	0	0	0
CP001851	69562	GGCCAGAACT.ATGCCGATCA	A	G	40.0	PASS	NA;ANN=G|missense_variant|MODERATE|BM590_A0062|gene62|transcript|TRANSCRIPT_gene62|protein_coding|1/1|c.104A>G|p.Tyr35Cys|104/690|104/690|35/229||	GT	0	0	0	0	0	0	0	0	0	0	0	0	0	0	0	0	0	0	0	0	0	0	0	0	0	0	0	0	0	0	0	0	0	0	0	0	0	0	0	0	0	0	0	0	0	0	0	0	0	0	0	0	0	0	0	0	0	0	0	1	0	0	0	0	0	0	0	1	0	0	0	0	0	0	0	0	0	0	0	0	0	0	0	0	0	0	0	0	0	0	0	0	0	0	0	0
CP001851	69595	GGCGGCGATC.CCACGCGCAA	C	T	40.0	PASS	NA;ANN=T|missense_variant|MODERATE|BM590_A0062|gene62|transcript|TRANSCRIPT_gene62|protein_coding|1/1|c.137C>T|p.Pro46Leu|137/690|137/690|46/229||	GT	0	0	0	0	0	0	0	0	0	1	0	0	0	0	0	0	0	0	0	0	0	0	0	0	0	0	0	0	0	0	0	0	0	0	0	0	0	0	0	0	0	0	0	0	0	0	0	0	0	0	0	0	0	0	0	0	0	0	0	0	0	0	0	0	0	0	0	0	0	0	0	0	0	0	0	0	0	0	0	0	0	0	0	0	0	0	0	0	0	0	0	0	0	0	0	0
CP001851	69596	GCGGCGATCC.CACGCGCAAC	C	G	40.0	PASS	NA;ANN=G|synonymous_variant|LOW|BM590_A0062|gene62|transcript|TRANSCRIPT_gene62|protein_coding|1/1|c.138C>G|p.Pro46Pro|138/690|138/690|46/229||	GT	0	0	1	0	0	0	0	0	0	0	0	1	0	0	0	0	0	0	0	1	0	0	1	0	0	0	0	0	0	0	0	0	0	0	0	0	0	0	0	0	0	0	0	0	1	0	1	1	0	0	0	0	0	0	0	0	0	0	1	1	0	0	0	0	0	0	0	1	0	0	0	0	0	0	0	1	0	0	0	0	0	0	1	1	0	1	0	0	0	0	1	0	0	0	0	1
CP001851	69699	GCATCACGAG.ATCGAGCTGG	A	G	40.0	PASS	NA;ANN=G|missense_variant|MODERATE|BM590_A0062|gene62|transcript|TRANSCRIPT_gene62|protein_coding|1/1|c.241A>G|p.Ile81Val|241/690|241/690|81/229||	GT	0	0	0	0	0	0	0	0	0	0	0	0	0	0	0	0	0	0	0	0	0	1	0	0	0	0	0	0	0	0	0	0	0	0	0	0	0	0	0	0	0	0	0	0	0	0	0	0	0	0	0	0	0	0	0	0	0	0	0	0	0	0	0	0	0	0	0	0	0	0	0	0	0	0	0	0	0	0	0	0	0	0	0	0	0	0	0	1	0	0	0	0	0	1	0	0
CP001851	69929	AGGCGGCGAT.TTCGCTTGCC	T	G	40.0	PASS	NA;ANN=G|missense_variant|MODERATE|BM590_A0062|gene62|transcript|TRANSCRIPT_gene62|protein_coding|1/1|c.471T>G|p.Ile157Met|471/690|471/690|157/229||	GT	0	0	0	0	0	0	0	0	0	0	0	0	0	0	0	0	0	0	0	0	0	0	0	0	0	0	0	0	0	0	0	0	0	0	0	0	0	0	0	0	0	0	0	0	0	0	1	0	0	0	0	0	0	0	0	0	0	0	0	0	0	0	0	0	0	0	0	0	0	0	0	0	0	0	0	0	0	0	0	0	0	0	0	0	0	0	0	0	0	0	0	0	0	0	0	0
CP001851	70311	CGGCAGAGCC.TGAACAAGGC	T	C	40.0	PASS	NA;ANN=C|synonymous_variant|LOW|BM590_A0063|gene63|transcript|TRANSCRIPT_gene63|protein_coding|1/1|c.144T>C|p.Pro48Pro|144/192|144/192|48/63||	GT	0	0	1	0	0	0	0	0	0	0	0	0	0	0	0	0	0	0	0	0	0	0	0	0	0	0	0	0	0	0	0	0	0	0	0	0	0	0	0	0	0	0	0	0	0	0	0	0	0	0	0	0	0	0	0	0	0	0	0	0	0	0	0	0	0	0	0	0	0	0	0	0	0	0	0	0	0	0	0	0	0	0	0	0	0	0	0	0	0	0	0	0	0	0	0	0
CP001851	70603	CTTATGATTT.CAATGCATTG	C	T	40.0	PASS	NA;ANN=T|synonymous_variant|LOW|BM590_A0064|gene64|transcript|TRANSCRIPT_gene64|protein_coding|1/1|c.177C>T|p.Phe59Phe|177/210|177/210|59/69||	GT	0	0	0	0	0	0	0	0	0	0	0	0	0	0	0	0	0	0	0	0	0	1	0	0	0	0	0	0	0	0	0	0	0	0	0	0	0	0	0	0	0	0	0	0	0	0	0	0	0	0	0	0	0	0	0	0	0	0	0	0	0	0	0	0	0	0	0	0	0	0	0	0	0	0	0	0	0	0	0	0	0	0	0	0	0	0	0	1	0	0	0	0	0	1	0	0
CP001851	71399	AAGGATCTGG.ATGCGCTCAT	A	G	40.0	PASS	NA;ANN=G|missense_variant|MODERATE|BM590_A0066|gene66|transcript|TRANSCRIPT_gene66|protein_coding|1/1|c.395A>G|p.Asp132Gly|395/864|395/864|132/287||	GT	0	0	0	0	0	0	0	0	0	0	0	0	0	0	0	0	0	0	0	0	0	0	0	0	0	0	0	0	0	0	0	0	0	0	0	0	0	0	0	0	0	1	0	0	0	0	0	0	0	0	0	0	0	1	0	0	0	0	0	0	0	1	0	0	0	0	0	0	0	0	0	0	0	0	0	0	0	0	0	0	0	0	0	0	0	0	0	0	0	0	0	0	0	0	0	0
CP001851	71467	GGTCGTGCAT.CGCGAAAGCC	C	G	40.0	PASS	NA;ANN=G|missense_variant|MODERATE|BM590_A0066|gene66|transcript|TRANSCRIPT_gene66|protein_coding|1/1|c.463C>G|p.Arg155Gly|463/864|463/864|155/287||	GT	0	0	0	0	0	0	0	0	0	0	1	0	0	0	0	0	0	0	0	0	0	0	0	0	0	0	0	0	0	0	0	0	0	0	0	0	0	0	0	0	0	0	0	0	0	0	0	0	0	0	0	0	0	0	0	0	0	0	0	0	0	0	0	0	0	0	0	0	0	0	0	0	0	0	0	0	0	0	0	0	0	0	0	0	0	0	0	0	0	0	0	0	0	0	0	0
CP001851	72172	CCATGCTGTT.CTATTTCCTG	C	T	40.0	PASS	NA;ANN=T|synonymous_variant|LOW|BM590_A0067|gene67|transcript|TRANSCRIPT_gene67|protein_coding|1/1|c.123C>T|p.Phe41Phe|123/657|123/657|41/218||	GT	0	0	0	0	0	0	0	0	0	0	0	0	0	0	0	0	0	0	0	0	0	0	0	0	0	0	0	0	1	0	0	0	0	0	0	0	0	0	0	0	0	0	0	0	0	0	0	0	0	0	0	0	0	0	0	0	0	0	0	0	0	0	0	0	0	0	0	0	0	0	0	0	0	0	0	0	0	0	0	0	0	1	0	0	0	0	0	0	1	0	0	0	0	0	0	0
CP001851	72217	TTTCATCCGG.TGTCTATCTG	T	C	40.0	PASS	NA;ANN=C|synonymous_variant|LOW|BM590_A0067|gene67|transcript|TRANSCRIPT_gene67|protein_coding|1/1|c.168T>C|p.Gly56Gly|168/657|168/657|56/218||	GT	0	0	1	0	0	0	0	0	0	0	0	1	0	0	0	0	0	0	0	1	0	0	1	0	0	0	0	0	0	0	0	0	0	0	0	0	0	0	0	0	0	0	0	0	1	0	1	1	0	0	0	0	0	0	0	0	0	0	1	1	0	0	0	0	0	0	0	1	0	0	0	0	0	0	0	1	0	0	0	0	0	0	1	1	0	1	0	0	0	0	1	0	0	0	0	1
CP001851	72455	GCCGGGGCGT.TTTGACCGGC	T	C	40.0	PASS	NA;ANN=C|missense_variant|MODERATE|BM590_A0067|gene67|transcript|TRANSCRIPT_gene67|protein_coding|1/1|c.406T>C|p.Phe136Leu|406/657|406/657|136/218||	GT	0	0	0	0	0	0	0	0	0	0	0	0	0	0	0	0	0	0	0	0	0	0	0	0	0	0	0	0	0	0	0	0	0	0	0	0	0	0	0	0	0	0	0	0	0	0	0	0	0	0	0	0	0	0	0	0	0	0	0	0	0	0	0	0	0	0	0	0	0	0	0	0	0	0	0	0	0	0	0	0	0	0	1	0	0	0	0	0	0	0	0	0	0	0	0	0
CP001851	73374	TCTTGCGCCA.GTTCGCTTGC	G	A	40.0	PASS	NA;ANN=A|synonymous_variant|LOW|BM590_A0068|gene68|transcript|TRANSCRIPT_gene68|protein_coding|1/1|c.2707C>T|p.Leu903Leu|2707/3234|2707/3234|903/1077||	GT	0	0	0	0	0	0	0	0	0	0	0	0	0	0	0	0	0	0	0	0	0	0	0	0	0	0	0	0	0	0	0	0	0	0	0	0	1	0	0	0	0	0	0	0	0	0	0	0	0	0	0	0	0	0	0	0	0	0	0	0	0	0	0	0	0	0	0	0	0	0	0	0	0	0	0	0	0	0	0	0	0	0	0	0	0	0	0	0	0	0	0	0	0	0	0	0
CP001851	73958	GTCGATCATC.TTCTTCTCCA	T	A	40.0	PASS	NA;ANN=A|missense_variant|MODERATE|BM590_A0068|gene68|transcript|TRANSCRIPT_gene68|protein_coding|1/1|c.2123A>T|p.Lys708Met|2123/3234|2123/3234|708/1077||	GT	0	0	0	0	0	0	0	0	0	0	0	0	0	0	0	0	0	0	0	0	0	0	0	0	0	0	0	0	0	0	0	0	0	0	0	0	0	0	0	0	1	0	0	0	0	0	0	0	0	0	0	0	0	0	0	0	0	0	0	0	0	0	0	0	0	0	0	0	0	0	0	0	0	0	0	0	0	0	0	0	0	0	0	0	0	0	0	0	0	0	0	0	0	0	0	0
CP001851	74086	CCTGAAACAG.CGGCACGCCC	C	T	40.0	PASS	NA;ANN=T|synonymous_variant|LOW|BM590_A0068|gene68|transcript|TRANSCRIPT_gene68|protein_coding|1/1|c.1995G>A|p.Pro665Pro|1995/3234|1995/3234|665/1077||	GT	0	0	1	0	0	0	0	0	0	0	0	1	0	0	0	0	0	0	0	0	0	0	0	0	0	0	0	0	0	0	0	0	0	0	0	0	0	0	0	0	0	0	0	0	0	0	1	0	0	0	0	0	0	0	0	0	0	0	0	1	0	0	0	0	0	0	0	1	0	0	0	0	0	0	0	0	0	0	0	0	0	0	1	1	0	1	0	0	0	0	0	0	0	0	0	0
CP001851	75212	GTAATGGCGC.ACCGCACCTT	A	G	40.0	PASS	NA;ANN=G|missense_variant|MODERATE|BM590_A0068|gene68|transcript|TRANSCRIPT_gene68|protein_coding|1/1|c.869T>C|p.Val290Ala|869/3234|869/3234|290/1077||	GT	0	0	1	0	0	0	0	0	0	0	0	1	0	0	0	0	0	0	0	1	0	0	1	0	0	0	0	0	0	0	0	0	0	0	0	0	0	0	0	0	0	0	0	0	1	0	1	1	0	0	0	0	0	0	0	0	0	0	1	1	0	0	0	0	0	0	0	1	0	0	0	0	0	0	0	1	0	0	0	0	0	0	1	1	0	1	0	0	0	0	1	0	0	0	0	1
CP001851	75474	GCCGTCAGCA.CGTCCTGAAG	C	T	40.0	PASS	NA;ANN=T|missense_variant|MODERATE|BM590_A0068|gene68|transcript|TRANSCRIPT_gene68|protein_coding|1/1|c.607G>A|p.Val203Met|607/3234|607/3234|203/1077||	GT	0	0	0	0	0	0	0	0	0	0	0	0	0	0	0	0	0	0	0	0	0	0	0	0	0	0	0	0	0	0	0	0	0	0	0	0	0	0	0	0	0	0	0	0	0	0	0	0	0	0	0	0	0	0	0	0	0	0	0	0	0	0	0	0	0	0	0	0	0	0	0	0	0	0	0	0	0	0	0	0	0	0	0	0	0	0	0	0	0	0	0	0	1	0	0	0
CP001851	75478	TCAGCACGTC.CTGAAGCGGG	C	T	40.0	PASS	NA;ANN=T|synonymous_variant|LOW|BM590_A0068|gene68|transcript|TRANSCRIPT_gene68|protein_coding|1/1|c.603G>A|p.Gln201Gln|603/3234|603/3234|201/1077||	GT	0	0	0	0	0	0	0	0	0	0	0	0	0	0	0	0	0	0	0	1	0	0	0	0	0	0	0	0	0	0	0	0	0	0	0	0	0	0	0	0	0	0	0	0	0	0	0	0	0	0	0	0	0	0	0	0	0	0	1	0	0	0	0	0	0	0	0	0	0	0	0	0	0	0	0	0	0	0	0	0	0	0	0	0	0	0	0	0	0	0	0	0	0	0	0	1
CP001851	75899	GAAACCGCTT.TCCTTGCGAA	T	G	40.0	PASS	NA;ANN=G|missense_variant|MODERATE|BM590_A0068|gene68|transcript|TRANSCRIPT_gene68|protein_coding|1/1|c.182A>C|p.Glu61Ala|182/3234|182/3234|61/1077||	GT	0	0	0	0	0	0	0	0	0	0	0	0	0	0	0	0	0	0	0	0	0	0	0	0	0	0	0	0	0	0	0	0	0	0	0	0	0	0	0	0	0	0	0	0	0	0	0	0	0	0	0	0	0	0	0	0	0	0	0	0	0	0	0	0	0	0	0	0	0	0	0	0	0	0	0	0	0	0	0	0	0	0	1	0	0	1	0	0	0	0	0	0	0	0	0	0
CP001851	77045	CCGATCCGTT.TCAGCCCGGC	T	G	40.0	PASS	NA;ANN=G|missense_variant|MODERATE|BM590_A0069|gene69|transcript|TRANSCRIPT_gene69|protein_coding|1/1|c.487A>C|p.Lys163Gln|487/1452|487/1452|163/483||	GT	0	0	0	0	0	0	0	0	0	0	0	0	0	0	0	0	0	0	0	1	0	0	0	0	0	0	0	0	0	0	0	0	0	0	0	0	0	0	0	0	0	0	0	0	0	0	0	0	0	0	0	0	0	0	0	0	0	0	1	0	0	0	0	0	0	0	0	0	0	0	0	0	0	0	0	0	0	0	0	0	0	0	0	0	0	0	0	0	0	0	0	0	0	0	0	1
CP001851	77154	AAACACCGCC.CTTCGTTCCC	C	T	40.0	PASS	NA;ANN=T|synonymous_variant|LOW|BM590_A0069|gene69|transcript|TRANSCRIPT_gene69|protein_coding|1/1|c.378G>A|p.Lys126Lys|378/1452|378/1452|126/483||	GT	0	0	0	0	0	0	1	0	0	0	1	0	0	0	0	0	0	1	0	0	0	0	0	1	1	0	0	0	0	0	0	0	1	0	1	0	1	0	0	0	0	0	1	0	0	0	0	0	1	1	0	0	1	0	0	1	1	1	0	0	0	0	1	0	1	1	0	0	0	1	0	0	1	0	1	0	0	0	0	0	1	0	0	0	0	0	0	0	0	1	0	0	0	0	0	0
CP001851	77443	GCGGGCATCG.ATCAGCGCCA	A	G	40.0	PASS	NA;ANN=G|missense_variant|MODERATE|BM590_A0069|gene69|transcript|TRANSCRIPT_gene69|protein_coding|1/1|c.89T>C|p.Ile30Thr|89/1452|89/1452|30/483||	GT	0	0	1	0	0	0	1	1	1	1	1	1	1	0	0	1	1	1	0	1	0	1	1	1	1	0	1	0	1	1	0	1	1	1	1	0	1	1	1	0	0	1	1	0	1	0	1	1	1	1	0	0	1	1	0	1	1	1	1	1	0	1	1	1	1	1	0	1	0	1	1	0	1	1	1	1	0	0	0	0	1	1	1	1	0	1	1	1	1	1	1	1	1	1	0	1
CP001851	77646	CGTTCGCGGG.CGCCAAATTC	C	A	40.0	PASS	NA;ANN=A|missense_variant|MODERATE|BM590_A0070|gene70|transcript|TRANSCRIPT_gene70|protein_coding|1/1|c.775G>T|p.Ala259Ser|775/864|775/864|259/287||	GT	0	0	0	0	0	0	0	0	0	0	0	0	0	0	0	0	0	0	0	0	0	0	0	0	0	0	0	0	0	0	0	0	0	0	0	0	0	0	0	0	0	0	0	0	0	0	0	0	0	0	0	0	0	0	0	0	0	0	0	1	0	0	0	0	0	0	0	1	0	0	0	0	0	0	0	0	0	0	0	0	0	0	0	0	0	0	0	0	0	0	0	0	0	0	0	0
CP001851	77721	CGCTCCAGAA.CGGCGGAAAA	C	T	40.0	PASS	NA;ANN=T|missense_variant|MODERATE|BM590_A0070|gene70|transcript|TRANSCRIPT_gene70|protein_coding|1/1|c.700G>A|p.Val234Ile|700/864|700/864|234/287||	GT	0	0	0	0	0	0	0	0	0	0	0	0	0	0	0	0	0	0	0	0	0	0	0	0	0	0	0	1	0	0	0	0	0	0	0	0	0	0	0	0	0	0	0	0	0	0	0	0	0	0	0	0	0	0	0	0	0	0	0	0	0	0	0	0	0	0	0	0	0	0	0	0	0	0	0	0	0	0	0	0	0	0	0	0	0	0	0	0	0	0	0	0	0	0	0	0
CP001851	77746	GCTTGCCCGG.CGCGTTTGCT	C	T	40.0	PASS	NA;ANN=T|synonymous_variant|LOW|BM590_A0070|gene70|transcript|TRANSCRIPT_gene70|protein_coding|1/1|c.675G>A|p.Ala225Ala|675/864|675/864|225/287||	GT	0	0	0	0	0	0	0	0	0	0	0	0	0	0	0	0	0	0	0	0	0	0	0	0	0	0	0	0	0	0	0	0	0	0	0	0	0	0	0	0	0	0	0	0	0	0	0	0	0	0	0	0	1	0	0	0	0	0	0	0	0	0	1	0	0	1	0	0	0	0	0	0	0	0	0	0	0	0	0	0	1	0	0	0	0	0	0	0	0	0	0	0	0	0	0	0
CP001851	77845	GCAGGATGAC.CGGCAATTGC	C	T	40.0	PASS	NA;ANN=T|synonymous_variant|LOW|BM590_A0070|gene70|transcript|TRANSCRIPT_gene70|protein_coding|1/1|c.576G>A|p.Pro192Pro|576/864|576/864|192/287||	GT	0	0	0	0	0	0	1	0	0	0	1	0	0	0	0	0	0	1	0	0	0	0	0	1	1	0	0	0	0	0	0	0	1	0	1	0	1	0	0	0	0	0	1	0	0	0	0	0	1	1	0	0	1	0	0	1	1	1	0	0	0	0	1	0	1	1	0	0	0	1	0	0	1	0	1	0	0	0	0	0	1	0	0	0	0	0	0	0	0	1	0	0	0	0	0	0
CP001851	80138	GATGCTTTTG.GCGGTGTTGA	G	A	40.0	PASS	NA;ANN=A|intergenic_region|MODIFIER|BM590_A0071-BM590_A0072|gene71-gene72|intergenic_region|gene71-gene72|||n.80138G>A||||||	GT	0	0	1	0	0	0	0	0	0	0	0	0	0	0	0	0	0	0	0	0	0	0	0	0	0	0	0	0	0	0	0	0	0	0	0	0	0	0	0	0	0	0	0	0	0	0	0	0	0	0	0	0	0	0	0	0	0	0	0	0	0	0	0	0	0	0	0	0	0	0	0	0	0	0	0	0	0	0	0	0	0	0	0	0	0	0	0	0	0	0	0	0	0	0	0	0
CP001851	81610	TATTCAGCTG.GTCGTTGGCG	G	C	40.0	PASS	NA;ANN=C|intergenic_region|MODIFIER|BM590_A0072-BM590_A0073|gene72-gene73|intergenic_region|gene72-gene73|||n.81610G>C||||||	GT	0	0	0	0	0	0	0	0	0	0	0	0	0	0	0	0	0	0	0	0	0	0	1	0	0	0	0	0	0	0	0	0	0	0	0	0	0	0	0	0	0	0	0	0	1	0	0	1	0	0	0	0	0	0	0	0	0	0	0	0	0	0	0	0	0	0	0	0	0	0	0	0	0	0	0	0	0	0	0	0	0	0	0	0	0	0	0	0	0	0	1	0	0	0	0	0
CP001851	82477	AGCTTGGCAA.GAAGGGTCGC	G	A	40.0	PASS	NA;ANN=A|missense_variant|MODERATE|BM590_A0074|gene74|transcript|TRANSCRIPT_gene74|protein_coding|1/1|c.742C>T|p.Leu248Phe|742/1221|742/1221|248/406||	GT	0	0	0	0	0	0	0	0	0	0	0	0	0	0	0	0	0	0	0	0	0	0	0	0	0	0	0	0	0	0	0	0	0	0	0	0	0	0	0	0	0	0	0	0	0	0	0	0	0	0	0	0	0	0	0	0	0	0	0	0	0	0	0	0	0	0	0	0	0	0	1	0	0	0	0	0	0	0	0	0	0	0	0	0	0	0	0	0	0	0	0	0	0	0	0	0
CP001851	82646	TGCCCTCCGA.CGAGGAGTGC	C	T	40.0	PASS	NA;ANN=T|synonymous_variant|LOW|BM590_A0074|gene74|transcript|TRANSCRIPT_gene74|protein_coding|1/1|c.573G>A|p.Ser191Ser|573/1221|573/1221|191/406||	GT	0	0	0	0	0	0	0	0	0	0	0	0	0	0	0	0	0	0	0	0	0	0	0	0	0	0	0	0	0	0	0	0	0	0	0	0	0	0	0	0	0	0	0	0	0	1	0	0	0	0	0	0	0	0	0	0	0	0	0	0	0	0	0	0	0	0	0	0	0	0	0	0	0	0	0	0	0	0	0	0	0	0	0	0	0	0	0	0	0	0	0	0	0	0	0	0
CP001851	83384	TAGCGTGCCG.CGAATTTTCG	C	T	40.0	PASS	NA;ANN=T|intergenic_region|MODIFIER|BM590_A0074-BM590_A0075|gene74-gene75|intergenic_region|gene74-gene75|||n.83384C>T||||||	GT	0	0	0	0	0	0	0	0	0	0	0	0	0	1	0	0	0	0	0	0	0	0	0	0	0	0	0	0	0	0	0	0	0	0	0	0	0	0	0	0	0	0	0	0	0	0	0	0	0	0	0	1	0	0	0	0	0	0	0	0	0	0	0	0	0	0	0	0	0	0	0	0	0	0	0	0	0	0	0	0	0	0	0	0	0	0	0	0	0	0	0	0	0	0	0	0
CP001851	84149	CAATACCGGC.CCCTGTCGTT	C	T	40.0	PASS	NA;ANN=T|synonymous_variant|LOW|BM590_A0076|gene76|transcript|TRANSCRIPT_gene76|protein_coding|1/1|c.432G>A|p.Gly144Gly|432/513|432/513|144/170||	GT	0	0	0	0	0	0	0	0	0	0	0	0	0	0	0	0	0	0	0	1	0	0	1	0	0	0	0	0	0	0	0	0	0	0	0	0	0	0	0	0	0	0	0	0	1	0	0	1	0	0	0	0	0	0	0	0	0	0	1	0	0	0	0	0	0	0	0	0	0	0	0	0	0	0	0	0	0	0	0	0	0	0	0	0	0	0	0	0	0	0	1	0	0	0	0	1
CP001851	84869	GCAACAGCTT.CACCAGAAGC	C	T	40.0	PASS	NA;ANN=T|synonymous_variant|LOW|BM590_A0077|gene77|transcript|TRANSCRIPT_gene77|protein_coding|1/1|c.972G>A|p.Val324Val|972/1236|972/1236|324/411||	GT	0	0	0	0	0	0	0	0	0	0	0	0	0	0	0	0	0	0	0	1	0	0	0	0	0	0	0	0	0	0	0	0	0	0	0	0	0	0	0	0	0	0	0	0	0	0	0	0	0	0	0	0	0	0	0	0	0	0	1	0	0	0	0	0	0	0	0	0	0	0	0	0	0	0	0	0	0	0	0	0	0	0	0	0	0	0	0	0	0	0	0	0	0	0	0	1
CP001851	85492	CGGCCAGCGC.TGCGCGGCGG	T	C	40.0	PASS	NA;ANN=C|missense_variant|MODERATE|BM590_A0077|gene77|transcript|TRANSCRIPT_gene77|protein_coding|1/1|c.349A>G|p.Ser117Gly|349/1236|349/1236|117/411||	GT	0	0	1	0	0	0	0	0	0	0	0	1	0	0	0	0	0	0	0	1	0	0	1	0	0	0	0	0	0	0	0	0	0	0	0	0	0	0	0	0	0	0	0	0	1	0	1	1	0	0	0	0	0	0	0	0	0	0	1	1	0	0	0	0	0	0	0	1	0	0	0	0	0	0	0	1	0	0	0	0	0	0	1	1	0	1	0	0	0	0	1	0	0	0	0	1
CP001851	85833	GTCGAACGAA.ATGGACATCT	A	G	40.0	PASS	NA;ANN=G|missense_variant|MODERATE|BM590_A0077|gene77|transcript|TRANSCRIPT_gene77|protein_coding|1/1|c.8T>C|p.Ile3Thr|8/1236|8/1236|3/411||	GT	0	0	1	0	0	0	0	0	0	0	0	1	0	0	0	0	0	0	0	0	0	0	0	0	0	0	0	0	0	0	0	0	0	0	0	0	0	0	0	0	0	0	0	0	0	0	1	0	0	0	0	0	0	0	0	0	0	0	0	1	0	0	0	0	0	0	0	1	0	0	0	0	0	0	0	0	0	0	0	0	0	0	1	1	0	1	0	0	0	0	0	0	0	0	0	0
CP001851	85942	TCATCTTTCC.ATGCGAGATG	A	G	40.0	PASS	NA;ANN=G|intergenic_region|MODIFIER|BM590_A0077-BM590_A0078|gene77-gene78|intergenic_region|gene77-gene78|||n.85942A>G||||||	GT	0	0	0	0	0	0	0	0	0	0	0	0	0	0	0	0	0	0	0	0	0	0	0	0	0	0	0	0	0	0	0	0	0	0	0	0	0	0	0	0	0	0	0	0	0	0	0	0	0	0	0	0	0	0	0	0	0	0	0	0	0	0	0	0	0	0	0	0	0	0	0	0	0	0	0	0	0	0	0	0	0	1	0	0	0	0	0	0	0	0	0	0	0	0	0	0
CP001851	86127	TCGCGGCCAG.TGCCGCGGAA	T	C	40.0	PASS	NA;ANN=C|synonymous_variant|LOW|BM590_A0078|gene78|transcript|TRANSCRIPT_gene78|protein_coding|1/1|c.576A>G|p.Ala192Ala|576/603|576/603|192/200||	GT	0	0	0	0	0	0	0	0	0	0	0	1	0	0	0	0	0	0	0	0	0	0	0	0	0	0	0	0	0	0	0	0	0	0	0	0	0	0	0	0	0	0	0	0	0	0	0	0	0	0	0	0	0	0	0	0	0	0	0	0	0	0	0	0	0	0	0	0	0	0	0	0	0	0	0	0	0	0	0	0	0	0	0	0	0	0	0	0	0	0	0	0	0	0	0	0
CP001851	86388	GGCCCGGCTT.CTGGCTGACG	C	T	40.0	PASS	NA;ANN=T|synonymous_variant|LOW|BM590_A0078|gene78|transcript|TRANSCRIPT_gene78|protein_coding|1/1|c.315G>A|p.Gln105Gln|315/603|315/603|105/200||	GT	0	0	0	0	0	0	0	0	0	0	0	0	0	0	0	0	0	0	0	1	0	0	0	0	0	0	0	0	0	0	0	0	0	0	0	0	0	0	0	0	0	0	0	0	0	0	0	0	0	0	0	0	0	0	0	0	0	0	1	0	0	0	0	0	0	0	0	0	0	0	0	0	0	0	0	0	0	0	0	0	0	0	0	0	0	0	0	0	0	0	0	0	0	0	0	1
CP001851	86403	TGACGAGGAA.GAAGTTGTCG	G	A	40.0	PASS	NA;ANN=A|synonymous_variant|LOW|BM590_A0078|gene78|transcript|TRANSCRIPT_gene78|protein_coding|1/1|c.300C>T|p.Phe100Phe|300/603|300/603|100/200||	GT	0	0	0	0	0	0	0	0	0	0	0	0	0	0	0	0	0	0	0	0	0	0	0	0	0	0	0	0	0	0	0	0	0	0	0	0	0	0	0	0	0	0	0	0	0	0	0	0	0	0	0	0	0	0	0	0	0	0	0	0	0	0	0	0	0	0	0	0	0	0	0	0	0	0	0	0	0	0	0	0	0	0	0	0	0	0	0	0	0	0	0	0	0	0	1	0
CP001851	86633	TCGTTTGCTT.CAAACTTCAA	C	T	40.0	PASS	NA;ANN=T|missense_variant|MODERATE|BM590_A0078|gene78|transcript|TRANSCRIPT_gene78|protein_coding|1/1|c.70G>A|p.Glu24Lys|70/603|70/603|24/200||	GT	0	0	0	0	0	0	0	0	0	0	0	1	0	0	0	0	0	0	0	0	0	0	0	0	0	0	0	0	0	0	0	0	0	0	0	0	0	0	0	0	0	0	0	0	0	0	0	0	0	0	0	0	0	0	0	0	0	0	0	0	0	0	0	0	0	0	0	0	0	0	0	0	0	0	0	0	0	0	0	0	0	0	0	0	0	0	0	0	0	0	0	0	0	0	0	0
CP001851	86864	GCCCAAGGCC.CCGCCATCCC	C	T	40.0	PASS	NA;ANN=T|intergenic_region|MODIFIER|BM590_A0078-BM590_A0079|gene78-gene79|intergenic_region|gene78-gene79|||n.86864C>T||||||	GT	0	0	1	0	0	0	0	0	0	0	0	1	0	0	0	0	0	0	0	0	0	0	0	0	0	0	0	0	0	0	0	0	0	0	0	0	0	0	0	0	0	0	0	0	0	0	1	0	0	0	0	0	0	0	0	0	0	0	0	1	0	0	0	0	0	0	0	1	0	0	0	0	0	0	0	0	0	0	0	0	0	0	1	1	0	1	0	0	0	0	0	0	0	0	0	0
CP001851	87806	ATGTTGCGGG.TTTATATCAA	T	G	40.0	PASS	NA;ANN=G|intergenic_region|MODIFIER|BM590_A0080-BM590_A0081|gene80-gene81|intergenic_region|gene80-gene81|||n.87806T>G||||||	GT	0	0	1	0	0	0	0	0	0	0	0	1	0	0	0	0	0	0	0	0	0	0	0	0	0	0	0	0	0	0	0	0	0	0	0	0	0	0	0	0	0	0	0	0	0	0	1	0	0	0	0	0	0	0	0	0	0	0	0	1	0	0	0	0	0	0	0	1	0	0	0	0	0	0	0	0	0	0	0	0	0	0	1	1	0	1	0	0	0	0	0	0	0	0	0	0
CP001851	89242	CAATACACCG.TCAGCGAATC	T	C	40.0	PASS	NA;ANN=C|intergenic_region|MODIFIER|BM590_A0081-BM590_A0082|gene81-gene82|intergenic_region|gene81-gene82|||n.89242T>C||||||	GT	0	0	0	0	0	0	0	0	0	0	0	0	0	0	0	0	0	0	0	1	0	0	1	0	0	0	0	0	0	0	0	0	0	0	0	0	0	0	0	0	0	0	0	0	1	0	0	1	0	0	0	0	0	0	0	0	0	0	1	0	0	0	0	0	0	0	0	0	0	0	0	0	0	0	0	0	0	0	0	0	0	0	0	0	0	0	0	0	0	0	1	0	0	0	0	1
CP001851	89388	ACACCCTTTT.CATTGGGATG	C	A	40.0	PASS	NA;ANN=A|stop_gained|HIGH|BM590_A0082|gene82|transcript|TRANSCRIPT_gene82|protein_coding|1/1|c.634G>T|p.Glu212*|634/726|634/726|212/241||	GT	0	0	0	0	0	0	0	0	0	0	0	0	0	0	0	0	0	0	0	0	0	0	0	0	0	0	0	0	1	0	0	0	0	0	0	0	0	0	0	0	0	0	0	0	0	0	0	0	0	0	0	0	0	0	0	0	0	0	0	0	0	0	0	0	0	0	0	0	0	0	0	0	0	0	0	0	0	0	0	0	0	0	0	0	0	0	0	0	0	0	0	0	0	0	0	0
CP001851	89830	GCAGAAGATA.GCCAGCCATG	G	C	40.0	PASS	NA;ANN=C|synonymous_variant|LOW|BM590_A0082|gene82|transcript|TRANSCRIPT_gene82|protein_coding|1/1|c.192C>G|p.Gly64Gly|192/726|192/726|64/241||	GT	0	0	0	0	0	0	0	0	0	0	0	0	0	0	0	0	0	0	0	0	0	1	0	0	0	0	0	0	0	0	0	0	0	0	0	0	0	0	0	0	0	0	0	0	0	0	0	0	0	0	0	0	0	0	0	0	0	0	0	0	0	0	0	0	0	0	0	0	0	0	0	0	0	0	0	0	0	0	0	0	0	0	0	0	0	0	0	1	0	0	0	0	0	1	0	0
CP001851	90228	GACGCTCGGT.CACGCTGCCT	C	T	40.0	PASS	NA;ANN=T|synonymous_variant|LOW|BM590_A0083|gene83|transcript|TRANSCRIPT_gene83|protein_coding|1/1|c.369G>A|p.Val123Val|369/579|369/579|123/192||	GT	0	0	0	0	0	0	0	0	0	0	0	0	0	0	0	0	0	0	0	0	0	0	0	0	0	0	0	0	0	0	0	0	0	0	0	0	0	0	0	0	0	0	0	0	0	0	0	0	0	0	0	0	0	0	0	0	0	0	0	0	0	0	0	0	0	0	0	0	0	0	0	0	0	0	0	0	0	0	0	0	0	0	1	0	0	1	0	0	0	0	0	0	0	0	0	0
CP001851	90305	GTATCGTTGG.CCCGTCCGGT	C	T	40.0	PASS	NA;ANN=T|missense_variant|MODERATE|BM590_A0083|gene83|transcript|TRANSCRIPT_gene83|protein_coding|1/1|c.292G>A|p.Ala98Thr|292/579|292/579|98/192||	GT	0	0	0	0	0	0	0	0	0	0	0	0	0	0	0	0	0	0	0	1	0	0	0	0	0	0	0	0	0	0	0	0	0	0	0	0	0	0	0	0	0	0	0	0	0	0	0	0	0	0	0	0	0	0	0	0	0	0	1	0	0	0	0	0	0	0	0	0	0	0	0	0	0	0	0	0	0	0	0	0	0	0	0	0	0	0	0	0	0	0	0	0	0	0	0	1
CP001851	90546	TGCTTTTGAC.GTGGCCGAAC	G	T	40.0	PASS	NA;ANN=T|missense_variant|MODERATE|BM590_A0083|gene83|transcript|TRANSCRIPT_gene83|protein_coding|1/1|c.51C>A|p.His17Gln|51/579|51/579|17/192||	GT	0	0	0	0	0	0	0	0	0	0	0	0	0	0	0	0	0	0	0	0	0	0	0	0	0	0	0	0	0	0	0	0	0	0	0	0	0	0	0	0	0	0	0	0	1	0	0	0	0	0	0	0	0	0	0	0	0	0	0	0	0	0	0	0	0	0	0	0	0	0	0	0	0	0	0	0	0	0	0	0	0	0	0	0	0	0	0	0	0	0	0	0	0	0	0	0
CP001851	90902	ATGAATTCGG.CCCGGTCCTT	C	G	40.0	PASS	NA;ANN=G|missense_variant|MODERATE|BM590_A0085|gene85|transcript|TRANSCRIPT_gene85|protein_coding|1/1|c.11C>G|p.Ala4Gly|11/2550|11/2550|4/849||	GT	0	0	0	0	0	0	0	0	0	0	0	0	0	0	0	0	0	0	0	0	0	0	0	0	0	0	0	0	0	0	0	0	0	0	0	0	0	0	0	0	0	0	0	0	0	0	1	0	0	0	0	0	0	0	0	0	0	0	0	0	0	0	0	0	0	0	0	0	0	0	0	0	0	0	0	0	0	0	0	0	0	0	0	0	0	0	0	0	0	0	0	0	0	0	0	0
CP001851	90904	GAATTCGGCC.CGGTCCTTTT	C	T	40.0	PASS	NA;ANN=T|missense_variant|MODERATE|BM590_A0085|gene85|transcript|TRANSCRIPT_gene85|protein_coding|1/1|c.13C>T|p.Arg5Trp|13/2550|13/2550|5/849||	GT	0	0	0	0	0	0	0	0	0	0	0	0	0	0	0	0	0	0	0	0	0	0	0	0	0	0	0	0	0	0	0	0	0	0	0	0	0	0	0	0	0	0	0	0	0	0	0	0	0	0	0	0	0	1	0	0	0	0	0	0	0	0	0	0	0	0	0	0	0	0	0	0	0	0	0	0	0	0	0	0	0	0	0	0	0	0	0	0	0	0	0	0	0	0	0	0
CP001851	90922	TTCGCTTGCC.CTTCGCTTTG	C	T	40.0	PASS	NA;ANN=T|missense_variant|MODERATE|BM590_A0085|gene85|transcript|TRANSCRIPT_gene85|protein_coding|1/1|c.31C>T|p.Leu11Phe|31/2550|31/2550|11/849||	GT	0	0	0	0	0	0	1	0	0	1	1	0	1	0	0	1	1	1	0	0	0	0	0	1	1	0	1	0	1	1	0	1	1	1	1	0	1	1	0	0	0	1	1	0	0	0	0	0	1	1	0	0	1	1	0	1	1	1	0	0	0	1	1	1	1	1	0	0	0	1	1	0	1	1	1	0	0	0	0	0	1	1	0	0	0	0	0	0	1	1	0	0	1	0	0	0
CP001851	90945	TGCGCGAAAT.GCGCGGCGGG	G	A	40.0	PASS	NA;ANN=A|missense_variant|MODERATE|BM590_A0085|gene85|transcript|TRANSCRIPT_gene85|protein_coding|1/1|c.54G>A|p.Met18Ile|54/2550|54/2550|18/849||	GT	0	0	0	0	0	0	0	0	0	0	0	0	1	0	0	1	0	0	0	0	0	0	0	0	0	0	1	0	0	1	0	1	0	1	0	0	0	1	0	0	0	0	0	0	0	0	0	0	0	0	0	0	0	0	0	0	0	0	0	0	0	0	0	1	0	0	0	0	0	0	0	0	0	1	0	0	0	0	0	0	0	0	0	0	0	0	0	0	0	0	0	0	0	0	0	0
CP001851	91508	GCTGGCCTCG.CCCAGCCCGG	C	T	40.0	PASS	NA;ANN=T|missense_variant|MODERATE|BM590_A0085|gene85|transcript|TRANSCRIPT_gene85|protein_coding|1/1|c.617C>T|p.Ala206Val|617/2550|617/2550|206/849||	GT	0	0	1	0	0	0	0	0	0	0	0	1	0	0	0	0	0	0	0	0	0	0	0	0	0	0	0	0	0	0	0	0	0	0	0	0	0	0	0	0	0	0	0	0	0	0	1	0	0	0	0	0	0	0	0	0	0	0	0	1	0	0	0	0	0	0	0	1	0	0	0	0	0	0	0	1	0	0	0	0	0	0	1	1	0	1	0	0	0	0	0	0	0	0	0	0
CP001851	91573	GCCGGATGCG.ACAATCGCCA	A	G	40.0	PASS	NA;ANN=G|missense_variant|MODERATE|BM590_A0085|gene85|transcript|TRANSCRIPT_gene85|protein_coding|1/1|c.682A>G|p.Thr228Ala|682/2550|682/2550|228/849||	GT	0	1	1	1	1	1	1	1	1	1	1	1	1	1	1	1	1	1	1	1	1	1	1	1	1	1	1	1	1	1	1	1	1	1	1	1	1	1	1	0	1	1	1	1	1	1	1	1	1	1	1	1	1	1	1	1	1	1	1	1	1	1	1	1	1	1	1	1	1	1	1	0	1	1	1	1	1	1	1	1	1	1	1	1	1	1	1	1	1	1	1	1	1	1	1	1
CP001851	91925	GGTGCGGCCC.TTGCCGCTTA	T	G	40.0	PASS	NA;ANN=G|missense_variant|MODERATE|BM590_A0085|gene85|transcript|TRANSCRIPT_gene85|protein_coding|1/1|c.1034T>G|p.Leu345Arg|1034/2550|1034/2550|345/849||	GT	0	0	0	0	0	0	0	0	0	0	0	0	0	0	0	0	0	0	0	0	0	0	0	0	0	0	0	0	0	0	0	0	0	0	0	0	0	0	0	0	0	0	0	0	0	0	0	0	0	0	0	0	0	0	0	0	0	0	1	0	0	0	0	0	0	0	0	0	0	0	0	0	0	0	0	0	0	0	0	0	0	0	0	0	0	0	0	0	0	0	0	0	0	0	0	1
CP001851	91930	GGCCCTTGCC.GCTTATCTGC	G	A	40.0	PASS	NA;ANN=A|missense_variant|MODERATE|BM590_A0085|gene85|transcript|TRANSCRIPT_gene85|protein_coding|1/1|c.1039G>A|p.Ala347Thr|1039/2550|1039/2550|347/849||	GT	0	0	0	0	0	0	0	0	0	0	0	0	0	0	0	0	0	0	0	0	0	0	0	0	0	0	0	0	0	0	0	0	0	0	1	0	0	0	0	0	0	0	0	0	0	0	0	0	0	0	0	0	0	0	0	0	0	0	0	0	0	0	0	0	0	0	0	0	0	0	0	0	0	0	0	0	0	0	0	0	0	0	0	0	0	0	0	0	0	0	0	0	0	0	0	0
CP001851	92887	GTTCTCGCCC.AACACCTTTG	A	G	40.0	PASS	NA;ANN=G|missense_variant|MODERATE|BM590_A0085|gene85|transcript|TRANSCRIPT_gene85|protein_coding|1/1|c.1996A>G|p.Asn666Asp|1996/2550|1996/2550|666/849||	GT	0	0	0	0	0	0	0	0	0	0	0	0	0	0	0	0	0	0	0	1	0	0	1	0	0	0	0	0	0	0	0	0	0	0	0	0	0	0	0	0	0	0	0	0	1	0	0	1	0	0	0	0	0	0	0	0	0	0	1	0	0	0	0	0	0	0	0	0	0	0	0	0	0	0	0	0	0	0	0	0	0	0	0	0	0	0	0	0	0	0	1	0	0	0	0	1
CP001851	92970	CCGATGTGCT.GAGGCAAGTG	G	A	40.0	PASS	NA;ANN=A|synonymous_variant|LOW|BM590_A0085|gene85|transcript|TRANSCRIPT_gene85|protein_coding|1/1|c.2079G>A|p.Leu693Leu|2079/2550|2079/2550|693/849||	GT	0	0	0	0	0	0	0	0	0	0	0	0	0	0	0	0	0	0	0	0	0	0	1	0	0	0	0	0	0	0	0	0	0	0	0	0	0	0	0	0	0	0	0	0	1	0	0	1	0	0	0	0	0	0	0	0	0	0	0	0	0	0	0	0	0	0	0	0	0	0	0	0	0	0	0	0	0	0	0	0	0	0	0	0	0	0	0	0	0	0	1	0	0	0	0	0
CP001851	93022	CGTGAGCGAT.GCGCTCGATG	G	A	40.0	PASS	NA;ANN=A|missense_variant|MODERATE|BM590_A0085|gene85|transcript|TRANSCRIPT_gene85|protein_coding|1/1|c.2131G>A|p.Ala711Thr|2131/2550|2131/2550|711/849||	GT	0	0	0	0	0	0	0	0	0	0	0	0	0	0	0	0	0	0	0	0	0	0	0	0	0	0	0	0	0	0	0	0	0	0	0	0	0	0	0	0	0	0	0	0	0	0	0	0	0	0	0	0	0	0	0	0	0	0	0	1	0	0	0	0	0	0	0	1	0	0	0	0	0	0	0	0	0	0	0	0	0	0	0	0	0	0	0	0	0	0	0	0	0	0	0	0
CP001851	93280	CGTCGCGGGG.TGGTATGTCG	T	C	40.0	PASS	NA;ANN=C|missense_variant|MODERATE|BM590_A0085|gene85|transcript|TRANSCRIPT_gene85|protein_coding|1/1|c.2389T>C|p.Trp797Arg|2389/2550|2389/2550|797/849||	GT	0	0	0	0	0	0	0	0	0	0	0	0	0	0	0	0	0	0	0	1	0	0	1	0	0	0	0	0	0	0	0	0	0	0	0	0	0	0	0	0	0	0	0	0	1	0	0	1	0	0	0	0	0	0	0	0	0	0	1	0	0	0	0	0	0	0	0	0	0	0	0	0	0	0	0	0	0	0	0	0	0	0	0	0	0	0	0	0	0	0	1	0	0	0	0	1
CP001851	93735	TCGCGCCGAT.GCAGGCATCG	G	T	40.0	PASS	NA;ANN=T|missense_variant|MODERATE|BM590_A0086|gene86|transcript|TRANSCRIPT_gene86|protein_coding|1/1|c.61G>T|p.Ala21Ser|61/738|61/738|21/245||	GT	0	0	0	0	0	0	0	0	0	0	0	0	0	0	0	0	0	0	0	0	0	0	0	0	0	0	0	0	0	0	0	0	0	0	0	0	0	0	0	0	0	0	0	0	0	0	0	0	0	0	0	0	0	0	0	0	0	0	0	1	0	0	0	0	0	0	0	1	0	0	0	0	0	0	0	0	0	0	0	0	0	0	0	0	0	0	0	0	0	0	0	0	0	0	0	0
CP001851	94110	TGGCTACACG.ACCAAGCGTA	A	G	40.0	PASS	NA;ANN=G|missense_variant|MODERATE|BM590_A0086|gene86|transcript|TRANSCRIPT_gene86|protein_coding|1/1|c.436A>G|p.Thr146Ala|436/738|436/738|146/245||	GT	0	0	0	0	0	0	0	0	0	0	0	0	0	0	0	0	0	0	0	0	0	0	0	0	0	0	0	0	0	0	0	0	0	0	0	0	0	0	0	0	0	0	0	0	0	0	0	0	0	0	0	0	0	0	0	0	0	0	0	0	0	0	0	0	0	0	0	0	0	0	0	0	0	0	0	0	0	0	0	0	0	0	1	0	0	1	0	0	0	0	0	0	0	0	0	0
CP001851	94424	CAGTCCGGAA.CCGGACGGAG	C	G	40.0	PASS	NA;ANN=G|intergenic_region|MODIFIER|BM590_A0086-BM590_A0087|gene86-gene87|intergenic_region|gene86-gene87|||n.94424C>G||||||	GT	0	0	0	0	1	0	0	0	0	0	0	0	0	0	0	0	0	0	0	0	1	0	0	0	0	0	0	0	0	0	0	0	0	0	0	0	0	0	0	0	1	0	0	0	0	0	0	0	0	0	0	0	0	0	0	0	0	0	0	0	0	0	0	0	0	0	1	0	0	0	0	0	0	0	0	0	1	0	0	0	0	0	0	0	0	0	0	0	0	0	0	0	0	0	0	0
CP001851	94496	TGCATGTTGG.GAATGTTTAA	G	A	40.0	PASS	NA;ANN=A|intergenic_region|MODIFIER|BM590_A0086-BM590_A0087|gene86-gene87|intergenic_region|gene86-gene87|||n.94496G>A||||||	GT	0	0	0	0	0	0	0	0	0	0	0	0	0	0	0	0	0	0	0	0	0	0	1	0	0	0	0	0	0	0	0	0	0	0	0	0	0	0	0	0	0	0	0	0	1	0	0	1	0	0	0	0	0	0	0	0	0	0	0	0	0	0	0	0	0	0	0	0	0	0	0	0	0	0	0	0	0	0	0	0	0	0	0	0	0	0	0	0	0	0	1	0	0	0	0	0
CP001851	94984	TTCAAGCACG.AACGCTGGCT	A	G	40.0	PASS	NA;ANN=G|missense_variant|MODERATE|BM590_A0087|gene87|transcript|TRANSCRIPT_gene87|protein_coding|1/1|c.458A>G|p.Glu153Gly|458/540|458/540|153/179||	GT	0	0	1	0	0	0	0	0	0	0	0	1	0	0	0	0	0	0	0	1	0	0	1	0	0	0	0	0	0	0	0	0	0	0	0	0	0	0	0	0	0	0	0	0	1	0	1	1	0	0	0	0	0	0	0	0	0	0	1	1	0	0	0	0	0	0	0	1	0	0	0	0	0	0	0	1	0	0	0	0	0	0	1	1	0	1	0	0	0	0	1	0	0	0	0	1
CP001851	95109	AGCTTCAGGC.TCTTGTCGAA	T	C	40.0	PASS	NA;ANN=C|missense_variant|MODERATE|BM590_A0088|gene88|transcript|TRANSCRIPT_gene88|protein_coding|1/1|c.220A>G|p.Ser74Gly|220/243|220/243|74/80||	GT	0	0	0	0	0	0	1	0	0	0	1	0	0	0	0	0	0	1	0	0	0	0	0	1	1	0	0	0	0	0	0	0	1	0	1	0	1	0	0	0	0	0	1	0	0	0	0	0	1	1	0	0	1	0	0	1	1	1	0	0	0	0	1	0	1	1	0	0	0	1	0	0	1	0	1	0	0	0	0	0	1	0	0	0	0	0	0	0	0	1	0	0	0	0	0	0
CP001851	95397	GGCGTTGGCC.GCGGCCGGTC	G	A	40.0	PASS	NA;ANN=A|intergenic_region|MODIFIER|BM590_A0088-BM590_A0089|gene88-gene89|intergenic_region|gene88-gene89|||n.95397G>A||||||	GT	0	0	0	0	0	0	0	0	0	0	0	0	0	0	0	0	0	0	0	0	0	0	0	0	0	0	0	0	0	0	0	0	0	0	0	1	0	0	0	0	0	0	0	0	0	0	0	0	0	0	0	0	0	0	0	0	0	0	0	0	0	0	0	0	0	0	0	0	0	0	0	0	0	0	0	0	0	0	1	0	0	0	0	0	0	0	0	0	0	0	0	0	0	0	0	0
CP001851	95424	ACGACTTTGG.CCGTCTCTGA	C	G	40.0	PASS	NA;ANN=G|intergenic_region|MODIFIER|BM590_A0088-BM590_A0089|gene88-gene89|intergenic_region|gene88-gene89|||n.95424C>G||||||	GT	0	0	0	0	0	0	0	0	0	0	0	0	0	0	0	0	0	0	0	0	0	0	0	0	0	0	0	0	0	0	0	0	0	0	0	0	0	0	0	0	0	0	0	0	0	0	0	0	0	0	0	0	0	0	0	0	0	0	0	0	0	0	0	0	0	0	0	0	0	0	0	0	0	0	0	0	0	0	0	0	0	0	0	0	1	0	0	0	0	0	0	0	0	0	0	0
CP001851	95499	TCTTTCCATT.CCAGCCGGAA	C	A	40.0	PASS	NA;ANN=A|intergenic_region|MODIFIER|BM590_A0088-BM590_A0089|gene88-gene89|intergenic_region|gene88-gene89|||n.95499C>A||||||	GT	0	0	0	0	0	0	0	0	0	0	0	0	0	0	0	0	0	0	0	0	0	0	0	0	0	0	0	0	0	0	0	0	0	0	0	0	0	0	0	0	0	0	0	0	0	0	0	0	0	0	0	0	0	0	0	0	0	0	0	0	1	0	0	0	0	0	0	0	0	0	0	0	0	0	0	0	0	0	0	0	0	0	0	0	0	0	0	0	0	0	0	0	0	0	0	0
CP001851	95661	TGATGCTTTT.ACGAAATAAA	A	G	40.0	PASS	NA;ANN=G|intergenic_region|MODIFIER|BM590_A0088-BM590_A0089|gene88-gene89|intergenic_region|gene88-gene89|||n.95661A>G||||||	GT	0	0	1	0	0	0	0	0	0	0	0	1	0	0	0	0	0	0	0	1	0	0	1	0	0	0	0	0	0	0	0	0	0	0	0	0	0	0	0	0	0	0	0	0	1	0	1	1	0	0	0	0	0	0	0	0	0	0	1	1	0	0	0	0	0	0	0	1	0	0	0	0	0	0	0	1	0	0	0	0	0	0	1	1	0	1	0	0	0	0	1	0	0	0	0	1
CP001851	95717	GATATTCAGT.TCTATAAATT	T	C	40.0	PASS	NA;ANN=C|intergenic_region|MODIFIER|BM590_A0088-BM590_A0089|gene88-gene89|intergenic_region|gene88-gene89|||n.95717T>C||||||	GT	0	0	0	0	0	0	1	0	0	0	1	0	0	0	0	0	0	1	0	0	0	0	0	1	1	0	0	0	0	0	0	0	1	0	1	0	1	0	0	0	0	1	1	0	0	0	0	0	1	1	0	0	1	1	0	1	1	1	0	0	0	1	1	0	1	1	0	0	0	1	0	0	1	0	1	0	0	0	0	0	1	0	0	0	0	0	0	0	0	1	0	0	0	0	0	0
CP001851	95737	GGGTGCAAAA.GCTTGTATAT	G	T	40.0	PASS	NA;ANN=T|intergenic_region|MODIFIER|BM590_A0088-BM590_A0089|gene88-gene89|intergenic_region|gene88-gene89|||n.95737G>T||||||	GT	0	0	0	0	0	0	0	0	0	0	0	0	0	0	0	0	0	0	0	0	0	0	0	0	0	0	0	0	0	0	0	0	0	0	0	0	0	0	0	0	0	0	0	0	0	0	0	0	0	0	0	0	0	0	0	0	0	0	0	0	0	0	0	0	0	0	0	0	0	0	0	0	0	0	0	0	0	0	0	0	0	0	0	0	1	0	0	0	0	0	0	0	0	0	0	0
CP001851	96205	CCCACATGCC.GATCGTGTCG	G	A	40.0	PASS	NA;ANN=A|synonymous_variant|LOW|BM590_A0089|gene89|transcript|TRANSCRIPT_gene89|protein_coding|1/1|c.567C>T|p.Ile189Ile|567/735|567/735|189/244||	GT	0	0	0	0	0	0	0	0	0	0	0	0	0	0	0	0	0	0	0	0	0	0	1	0	0	0	0	0	0	0	0	0	0	0	0	0	0	0	0	0	0	0	0	0	1	0	0	1	0	0	0	0	0	0	0	0	0	0	0	0	0	0	0	0	0	0	0	0	0	0	0	0	0	0	0	0	0	0	0	0	0	0	0	0	0	0	0	0	0	0	1	0	0	0	0	0
CP001851	96250	TGATGGCTTT.TCCGGCATTC	T	G	40.0	PASS	NA;ANN=G|synonymous_variant|LOW|BM590_A0089|gene89|transcript|TRANSCRIPT_gene89|protein_coding|1/1|c.522A>C|p.Gly174Gly|522/735|522/735|174/244||	GT	0	0	0	0	0	0	0	1	1	0	0	0	0	0	0	0	0	0	0	0	0	0	0	0	0	0	0	0	0	0	0	0	0	0	0	0	0	0	1	0	0	0	0	0	0	0	0	0	0	0	0	0	0	0	0	0	0	0	0	0	0	0	0	0	0	0	0	0	0	0	0	0	0	0	0	0	0	0	0	0	0	0	0	0	0	0	1	0	0	0	0	1	0	0	0	0
CP001851	96964	TGCCGCAATT.GCCATAGTGG	G	T	40.0	PASS	NA;ANN=T|missense_variant|MODERATE|BM590_A0090|gene90|transcript|TRANSCRIPT_gene90|protein_coding|1/1|c.31G>T|p.Ala11Ser|31/114|31/114|11/37||	GT	0	0	1	0	0	0	0	0	0	0	0	1	0	0	0	0	0	0	0	0	0	0	0	0	0	0	0	0	0	0	0	0	0	0	0	0	0	0	0	0	0	0	0	0	0	0	1	0	0	0	0	0	0	0	0	0	0	0	0	1	0	0	0	0	0	0	0	1	0	0	0	0	0	0	0	0	0	0	0	0	0	0	1	1	0	1	0	0	0	0	0	0	0	0	0	0
CP001851	98245	CGAAGCCGAC.GAGGTTGAAG	G	A	40.0	PASS	NA;ANN=A|synonymous_variant|LOW|BM590_A0091|gene91|transcript|TRANSCRIPT_gene91|protein_coding|1/1|c.1491C>T|p.Leu497Leu|1491/2688|1491/2688|497/895||	GT	0	0	0	0	0	0	0	0	0	0	0	0	0	0	0	0	0	0	0	0	0	0	0	0	0	0	0	0	0	0	0	0	0	0	0	0	0	0	0	0	0	0	0	0	1	0	0	1	0	0	0	0	0	0	0	0	0	0	0	0	0	0	0	0	0	0	0	0	0	0	0	0	0	0	0	0	0	0	0	0	0	0	0	0	0	0	0	0	0	0	0	0	0	0	0	0
CP001851	98290	GGCCGGCGTC.TTCGAGATAG	T	G	40.0	PASS	NA;ANN=G|missense_variant|MODERATE|BM590_A0091|gene91|transcript|TRANSCRIPT_gene91|protein_coding|1/1|c.1446A>C|p.Glu482Asp|1446/2688|1446/2688|482/895||	GT	0	0	0	0	0	0	0	0	0	0	0	0	0	0	0	0	0	0	0	0	0	0	0	0	0	0	0	0	0	0	0	0	0	0	1	0	0	0	0	0	0	0	0	0	0	0	0	0	0	0	0	0	0	0	0	0	0	0	0	0	0	0	0	0	0	0	0	0	0	0	0	0	0	0	0	0	0	0	0	0	0	0	0	0	0	0	0	0	0	0	0	0	0	0	0	0
CP001851	98335	CAAGCGAGGT.CTTGACCCAT	C	T	40.0	PASS	NA;ANN=T|synonymous_variant|LOW|BM590_A0091|gene91|transcript|TRANSCRIPT_gene91|protein_coding|1/1|c.1401G>A|p.Lys467Lys|1401/2688|1401/2688|467/895||	GT	0	0	0	0	0	0	0	0	0	0	0	0	0	0	0	0	0	0	0	0	0	0	0	0	0	0	1	0	0	0	0	1	0	0	0	0	0	1	0	0	0	0	0	0	0	0	0	0	0	0	0	0	0	0	0	0	0	0	0	0	0	0	0	1	0	0	0	0	0	0	0	0	0	1	0	0	0	0	0	0	0	0	0	0	0	0	0	0	0	0	0	0	0	0	0	0
CP001851	98340	GAGGTCTTGA.CCCATGGCTT	C	G	40.0	PASS	NA;ANN=G|missense_variant|MODERATE|BM590_A0091|gene91|transcript|TRANSCRIPT_gene91|protein_coding|1/1|c.1396G>C|p.Val466Leu|1396/2688|1396/2688|466/895||	GT	0	0	0	0	0	0	0	0	0	0	0	0	0	0	0	0	0	0	0	0	0	0	0	0	0	0	0	0	0	0	0	0	0	0	0	0	0	0	0	0	0	0	0	0	0	0	0	0	0	0	0	0	0	0	0	0	0	0	0	0	0	0	0	0	0	0	0	0	0	0	0	0	0	0	0	0	0	0	0	1	0	0	0	0	0	0	0	0	0	0	0	0	0	0	0	0
CP001851	98657	GGTGAAGACC.GGATCTGCGG	G	A	40.0	PASS	NA;ANN=A|missense_variant|MODERATE|BM590_A0091|gene91|transcript|TRANSCRIPT_gene91|protein_coding|1/1|c.1079C>T|p.Pro360Leu|1079/2688|1079/2688|360/895||	GT	0	0	0	0	0	0	0	0	0	0	0	0	0	0	0	0	0	0	0	0	0	0	0	0	0	0	0	0	0	0	0	0	0	0	0	0	0	0	0	0	0	0	0	0	0	0	0	0	0	0	0	0	0	0	0	0	0	0	0	0	0	0	0	0	0	0	0	0	0	0	0	0	0	0	0	0	0	0	0	0	0	0	1	0	0	1	0	0	0	0	0	0	0	0	0	0
CP001851	99160	TCCAGACGGC.CTGGGCCAGA	C	T	40.0	PASS	NA;ANN=T|synonymous_variant|LOW|BM590_A0091|gene91|transcript|TRANSCRIPT_gene91|protein_coding|1/1|c.576G>A|p.Gln192Gln|576/2688|576/2688|192/895||	GT	0	0	0	0	0	0	0	0	0	0	0	0	0	0	0	0	0	0	0	0	0	0	1	0	0	0	0	0	0	0	0	0	0	0	0	0	0	0	0	0	0	0	0	0	1	0	0	1	0	0	0	0	0	0	0	0	0	0	0	0	0	0	0	0	0	0	0	0	0	0	0	0	0	0	0	0	0	0	0	0	0	0	0	0	0	0	0	0	0	0	1	0	0	0	0	0
CP001851	100108	ATCTGGCAGG.CGAACGTGGC	C	T	40.0	PASS	NA;ANN=T|synonymous_variant|LOW|BM590_A0092|gene92|transcript|TRANSCRIPT_gene92|protein_coding|1/1|c.30C>T|p.Gly10Gly|30/648|30/648|10/215||	GT	0	0	0	0	0	0	0	0	0	0	0	0	0	0	0	0	0	0	0	0	0	0	0	0	0	0	0	0	1	0	0	0	0	0	0	0	0	0	0	0	0	0	0	0	0	0	0	0	0	0	0	0	0	0	0	0	0	0	0	0	0	0	0	0	0	0	0	0	0	0	0	0	0	0	0	0	0	0	0	0	0	1	0	0	0	0	0	0	1	0	0	0	0	0	0	0
CP001851	100114	CAGGCGAACG.TGGCGGCGAA	T	A	40.0	PASS	NA;ANN=A|synonymous_variant|LOW|BM590_A0092|gene92|transcript|TRANSCRIPT_gene92|protein_coding|1/1|c.36T>A|p.Arg12Arg|36/648|36/648|12/215||	GT	0	0	0	0	0	0	0	0	0	0	0	0	0	0	0	0	0	0	0	1	0	0	0	0	0	0	0	0	0	0	0	0	0	0	0	0	0	0	0	0	0	0	0	0	0	0	0	0	0	0	0	0	0	0	0	0	0	0	1	0	0	0	0	0	0	0	0	0	0	0	0	0	0	0	0	0	0	0	0	0	0	0	0	0	0	0	0	0	0	0	0	0	0	0	0	1
CP001851	100185	GTGACCGGAC.CGAACGGTTC	C	T	40.0	PASS	NA;ANN=T|missense_variant|MODERATE|BM590_A0092|gene92|transcript|TRANSCRIPT_gene92|protein_coding|1/1|c.107C>T|p.Pro36Leu|107/648|107/648|36/215||	GT	0	0	0	0	0	0	0	0	0	0	0	0	0	0	0	0	0	0	0	0	0	0	0	0	0	0	0	0	0	0	0	0	0	0	0	0	0	0	0	0	0	0	0	0	0	0	0	0	0	0	0	0	0	0	0	0	0	0	1	0	0	0	0	0	0	0	0	0	0	0	0	0	0	0	0	0	0	0	0	0	0	0	0	0	0	0	0	0	0	0	0	0	0	0	0	1
CP001851	101002	GGCCTTCACC.ATTTTCGTGA	A	G	40.0	PASS	NA;ANN=G|missense_variant|MODERATE|BM590_A0093|gene93|transcript|TRANSCRIPT_gene93|protein_coding|1/1|c.277A>G|p.Ile93Val|277/666|277/666|93/221||	GT	0	1	1	1	1	1	1	1	1	1	1	1	1	1	1	1	1	1	1	1	1	1	1	1	1	1	1	1	1	1	1	1	1	1	1	1	1	1	1	0	1	1	1	1	1	1	1	1	1	1	1	1	1	1	1	1	1	1	1	1	1	1	1	1	1	1	1	1	1	1	1	0	1	1	1	1	1	0	1	1	1	1	1	1	1	1	1	1	1	1	1	1	1	1	1	1
CP001851	101516	CTTGCCTTTG.CGGGCAGGGT	C	T	40.0	PASS	NA;ANN=T|missense_variant|MODERATE|BM590_A0094|gene94|transcript|TRANSCRIPT_gene94|protein_coding|1/1|c.71C>T|p.Ala24Val|71/789|71/789|24/262||	GT	0	0	0	0	0	0	0	0	0	0	0	0	0	0	0	0	0	0	0	0	0	0	0	0	0	0	0	0	0	0	0	0	0	0	0	0	0	0	0	0	0	0	0	0	0	0	0	0	0	0	0	0	0	0	0	0	0	0	0	0	0	0	0	0	0	0	0	0	0	0	0	0	0	0	0	0	0	0	0	0	0	0	0	0	0	0	0	0	0	0	1	0	0	0	0	0
CP001851	101665	GCTCTCCATG.ATGTGCTATT	A	G	40.0	PASS	NA;ANN=G|missense_variant|MODERATE|BM590_A0094|gene94|transcript|TRANSCRIPT_gene94|protein_coding|1/1|c.220A>G|p.Met74Val|220/789|220/789|74/262||	GT	0	0	0	0	0	0	0	0	0	0	0	1	0	0	0	0	0	0	0	0	0	0	0	0	0	0	0	0	0	0	0	0	0	0	0	0	0	0	0	0	0	0	0	0	0	0	0	0	0	0	0	0	0	0	0	0	0	0	0	0	0	0	0	0	0	0	0	0	0	0	0	0	0	0	0	0	0	0	0	0	0	0	0	0	0	0	0	0	0	0	0	0	0	0	0	0
CP001851	102195	GCAATGTGGA.CCGCAATCGC	C	T	40.0	PASS	NA;ANN=T|synonymous_variant|LOW|BM590_A0094|gene94|transcript|TRANSCRIPT_gene94|protein_coding|1/1|c.750C>T|p.Asp250Asp|750/789|750/789|250/262||	GT	0	0	0	0	0	0	0	1	1	0	0	0	0	0	0	0	0	0	0	0	0	1	0	0	0	0	0	0	0	0	0	0	0	0	0	0	0	0	1	0	0	0	0	0	0	0	0	0	0	0	0	0	0	0	0	0	0	0	0	0	0	0	0	0	0	0	0	0	0	0	0	0	0	0	0	0	0	0	0	0	0	0	0	0	0	0	1	1	0	0	0	1	0	1	0	0
CP001851	102355	CGGCTTGAGG.CGCAGGGCGT	C	A	40.0	PASS	NA;ANN=A|missense_variant|MODERATE|BM590_A0095|gene95|transcript|TRANSCRIPT_gene95|protein_coding|1/1|c.125C>A|p.Ala42Glu|125/174|125/174|42/57||	GT	0	0	1	0	0	0	0	0	0	0	0	1	0	0	0	0	0	0	0	0	0	0	0	0	0	0	0	0	0	0	0	0	0	0	0	0	0	0	0	0	0	0	0	0	0	0	1	0	0	0	0	0	0	0	0	0	0	0	0	1	0	0	0	0	0	0	0	1	0	0	0	0	0	0	0	0	0	0	0	0	0	0	1	1	0	1	0	0	0	0	0	0	0	0	0	0
CP001851	102935	CGTCTACAAG.CATGTCGGCC	C	T	40.0	PASS	NA;ANN=T|missense_variant|MODERATE|BM590_A0096|gene96|transcript|TRANSCRIPT_gene96|protein_coding|1/1|c.535C>T|p.His179Tyr|535/612|535/612|179/203||	GT	0	0	1	0	0	0	0	0	0	0	0	1	0	0	0	0	0	0	0	0	0	0	0	0	0	0	0	0	0	0	0	0	0	0	0	0	0	0	0	0	0	0	0	0	0	0	1	0	0	0	0	0	0	0	0	0	0	0	0	1	0	0	0	0	0	0	0	1	0	0	0	0	0	0	0	0	0	0	0	0	0	0	1	1	0	1	0	0	0	0	0	0	0	0	0	0
CP001851	103304	GGCACTTGTC.GCCATTGCCG	G	A	40.0	PASS	NA;ANN=A|missense_variant|MODERATE|BM590_A0097|gene97|transcript|TRANSCRIPT_gene97|protein_coding|1/1|c.1799C>T|p.Ala600Val|1799/1842|1799/1842|600/613||	GT	0	0	1	0	0	0	0	0	0	0	0	1	0	0	0	0	0	0	0	0	0	0	0	0	0	0	0	0	0	0	0	0	0	0	0	0	0	0	0	0	0	0	0	0	0	0	1	0	0	0	0	0	0	0	0	0	0	0	0	1	0	0	0	0	0	0	0	1	0	0	0	0	0	0	0	0	0	0	0	0	0	0	1	1	0	1	0	0	0	0	0	0	0	0	0	0
CP001851	103687	CGCCCGGCTT.GATCTTGCCG	G	A	40.0	PASS	NA;ANN=A|synonymous_variant|LOW|BM590_A0097|gene97|transcript|TRANSCRIPT_gene97|protein_coding|1/1|c.1416C>T|p.Ile472Ile|1416/1842|1416/1842|472/613||	GT	0	0	0	0	0	0	0	0	0	0	0	0	0	0	0	0	0	0	0	1	0	0	0	0	0	0	0	0	0	0	0	0	0	0	0	0	0	0	0	0	0	0	0	0	0	0	0	0	0	0	0	0	0	0	0	0	0	0	1	0	0	0	0	0	0	0	0	0	0	0	0	0	0	0	0	0	0	0	0	0	0	0	0	0	0	0	0	0	0	0	0	0	0	0	0	1
CP001851	103802	GATGCAGCCG.TCTTCCGCCA	T	C	40.0	PASS	NA;ANN=C|missense_variant|MODERATE|BM590_A0097|gene97|transcript|TRANSCRIPT_gene97|protein_coding|1/1|c.1301A>G|p.Asp434Gly|1301/1842|1301/1842|434/613||	GT	0	0	0	0	0	0	0	0	0	0	0	0	0	0	0	0	0	0	0	0	0	0	0	0	0	0	0	0	0	0	0	0	0	0	0	0	0	0	0	0	0	0	0	0	0	0	0	0	0	0	0	0	0	0	0	0	0	0	0	0	0	0	0	0	0	0	0	0	0	0	0	0	0	0	0	0	0	1	0	0	0	0	0	0	0	0	0	0	0	0	0	0	0	0	0	0
CP001851	103868	TTCCTTTGAG.CGGATGACGC	C	T	40.0	PASS	NA;ANN=T|missense_variant|MODERATE|BM590_A0097|gene97|transcript|TRANSCRIPT_gene97|protein_coding|1/1|c.1235G>A|p.Arg412His|1235/1842|1235/1842|412/613||	GT	0	0	0	0	0	0	0	0	0	0	0	0	0	0	0	0	0	0	0	0	0	0	1	0	0	0	0	0	0	0	0	0	0	0	0	0	0	0	0	0	0	0	0	0	1	0	0	1	0	0	0	0	0	0	0	0	0	0	0	0	0	0	0	0	0	0	0	0	0	0	0	0	0	0	0	0	0	0	0	0	0	0	0	0	0	0	0	0	0	0	1	0	0	0	0	0
CP001851	104145	ACCGACGACA.CGGCGGGCGC	C	T	40.0	PASS	NA;ANN=T|missense_variant|MODERATE|BM590_A0097|gene97|transcript|TRANSCRIPT_gene97|protein_coding|1/1|c.958G>A|p.Val320Met|958/1842|958/1842|320/613||	GT	0	0	0	0	0	0	0	1	1	0	0	0	0	0	0	0	0	0	0	0	0	1	0	0	0	0	0	0	0	0	0	0	0	0	0	0	0	0	1	0	0	0	0	0	0	0	0	0	0	0	0	0	0	0	0	0	0	0	0	0	0	0	0	0	0	0	0	0	0	0	0	0	0	0	0	0	0	0	0	0	0	0	0	0	0	0	1	1	0	0	0	1	0	1	0	0
CP001851	104466	GACAGGCCGA.GCGCTTCGGT	G	A	40.0	PASS	NA;ANN=A|missense_variant|MODERATE|BM590_A0097|gene97|transcript|TRANSCRIPT_gene97|protein_coding|1/1|c.637C>T|p.Leu213Phe|637/1842|637/1842|213/613||	GT	0	0	1	0	0	0	0	0	0	0	0	0	0	0	0	0	0	0	0	0	0	0	0	0	0	0	0	0	0	0	0	0	0	0	0	0	0	0	0	0	0	0	0	0	0	0	0	0	0	0	0	0	0	0	0	0	0	0	0	0	0	0	0	0	0	0	0	0	0	0	0	0	0	0	0	0	0	0	0	0	0	0	0	0	0	0	0	0	0	0	0	0	0	0	0	0
CP001851	104564	CACCTGCTCG.TCGGTATAAT	T	C	40.0	PASS	NA;ANN=C|missense_variant|MODERATE|BM590_A0097|gene97|transcript|TRANSCRIPT_gene97|protein_coding|1/1|c.539A>G|p.Asp180Gly|539/1842|539/1842|180/613||	GT	0	0	0	1	0	1	0	0	0	0	0	0	0	0	0	0	0	0	0	0	0	0	0	0	0	0	0	0	0	0	0	0	0	0	0	0	0	0	0	0	0	0	0	0	0	0	0	0	0	0	0	0	0	0	0	0	0	0	0	0	0	0	0	0	0	0	0	0	0	0	0	0	0	0	0	0	0	0	0	0	0	0	0	0	0	0	0	0	0	0	0	0	0	0	0	0
CP001851	105312	AGAAATCAGT.CCAATGGGCT	C	T	40.0	PASS	NA;ANN=T|intergenic_region|MODIFIER|BM590_A0097-BM590_A0099|gene97-gene98|intergenic_region|gene97-gene98|||n.105312C>T||||||	GT	0	0	0	0	0	0	0	0	0	0	0	0	0	0	0	0	0	0	0	1	0	0	0	0	0	0	0	0	0	0	0	0	0	0	0	0	0	0	0	0	0	0	0	0	0	0	0	0	0	0	0	0	0	0	0	0	0	0	1	0	0	0	0	0	0	0	0	0	0	0	0	0	0	0	0	0	0	0	0	0	0	0	0	0	0	0	0	0	0	0	0	0	0	0	0	1
CP001851	105345	AGACGCTTCG.CACTTTTGCT	C	T	40.0	PASS	NA;ANN=T|intergenic_region|MODIFIER|BM590_A0097-BM590_A0099|gene97-gene98|intergenic_region|gene97-gene98|||n.105345C>T||||||	GT	0	0	1	0	0	0	0	0	0	0	0	1	0	0	0	0	0	0	0	0	0	0	0	0	0	0	0	0	0	0	0	0	0	0	0	0	0	0	0	0	0	0	0	0	0	0	1	0	0	0	0	0	0	0	0	0	0	0	0	1	0	0	0	0	0	0	0	1	0	0	0	0	0	0	0	0	0	0	0	0	0	0	1	1	0	1	0	0	0	0	0	0	0	0	0	0
CP001851	105411	ATCTAGCATG.TTCTTGTTAT	T	C	40.0	PASS	NA;ANN=C|intergenic_region|MODIFIER|BM590_A0097-BM590_A0099|gene97-gene98|intergenic_region|gene97-gene98|||n.105411T>C||||||	GT	0	0	0	0	0	0	0	0	0	0	0	0	0	0	0	0	0	0	0	0	0	0	0	0	0	0	0	0	0	0	0	0	0	0	0	1	0	0	0	0	0	0	0	0	0	0	0	0	0	0	0	0	0	0	0	0	0	0	0	0	0	0	0	0	0	0	0	0	0	0	0	0	0	0	0	0	0	0	1	0	0	0	0	0	0	0	0	0	0	0	0	0	0	0	0	0
CP001851	105678	ATGGCATCGG.GTGATTGGCA	G	A	40.0	PASS	NA;ANN=A|missense_variant|MODERATE|BM590_A0099|gene98|transcript|TRANSCRIPT_gene98|protein_coding|1/1|c.16C>T|p.Pro6Ser|16/207|16/207|6/68||	GT	0	0	0	0	0	0	0	0	0	0	0	1	0	0	0	0	0	0	0	0	0	0	0	0	0	0	0	0	0	0	0	0	0	0	0	0	0	0	0	0	0	0	0	0	0	0	0	0	0	0	0	0	0	0	0	0	0	0	0	0	0	0	0	0	0	0	0	0	0	0	0	0	0	0	0	0	0	0	0	0	0	0	0	0	0	0	0	0	0	0	0	0	0	0	0	0
CP001851	105701	CATGCGCAGG.GCGATGCCCT	G	A	40.0	PASS	NA;ANN=A|missense_variant|MODERATE|BM590_A0098|gene99|transcript|TRANSCRIPT_gene99|protein_coding|1/1|c.20G>A|p.Gly7Asp|20/192|20/192|7/63||	GT	0	0	0	0	0	0	0	0	0	0	0	0	0	0	0	0	0	0	0	1	0	0	1	0	0	0	0	0	0	0	0	0	0	0	0	0	0	0	0	0	0	0	0	0	1	0	0	1	0	0	0	0	0	0	0	0	0	0	1	0	0	0	0	0	0	0	0	0	0	0	0	0	0	0	0	0	0	0	0	0	0	0	0	0	0	0	0	0	0	0	1	0	0	0	0	1
CP001851	106014	TCGGCTTCTG.GAAAACCGGC	G	A	40.0	PASS	NA;ANN=A|synonymous_variant|LOW|BM590_A0100|gene100|transcript|TRANSCRIPT_gene100|protein_coding|1/1|c.273C>T|p.Phe91Phe|273/342|273/342|91/113||	GT	0	0	0	0	0	0	1	0	0	0	1	0	0	0	0	0	0	1	0	0	0	0	0	1	1	0	0	0	0	0	0	0	1	0	1	0	1	0	0	0	0	0	1	0	0	0	0	0	1	1	0	0	1	0	0	1	1	1	0	0	0	0	1	0	1	1	0	0	0	1	0	0	1	0	1	0	0	0	0	0	1	0	0	0	0	0	0	0	0	1	0	0	0	0	0	0
CP001851	106160	AGAATGGCGG.CATCGACTTC	C	T	40.0	PASS	NA;ANN=T|missense_variant|MODERATE|BM590_A0100|gene100|transcript|TRANSCRIPT_gene100|protein_coding|1/1|c.127G>A|p.Ala43Thr|127/342|127/342|43/113||	GT	0	0	0	0	0	0	0	1	1	0	0	0	0	0	0	0	0	0	0	0	0	1	0	0	0	0	0	0	0	0	0	0	0	0	0	0	0	0	1	0	0	0	0	0	0	0	0	0	0	0	0	0	0	0	0	0	0	0	0	0	0	0	0	0	0	0	0	0	0	0	0	0	0	0	0	0	0	0	0	0	0	0	0	0	0	0	1	1	0	0	0	1	0	1	0	0
CP001851	106335	TTTTCTGCTG.CCTCCTCGGG	C	A	40.0	PASS	NA;ANN=A|missense_variant|MODERATE|BM590_A0101|gene101|transcript|TRANSCRIPT_gene101|protein_coding|1/1|c.64G>T|p.Ala22Ser|64/99|64/99|22/32||	GT	0	0	1	0	0	0	0	0	0	0	0	1	0	0	0	0	0	0	0	0	0	0	0	0	0	0	0	0	0	0	0	0	0	0	0	0	0	0	0	0	0	0	0	0	0	0	1	0	0	0	0	0	0	0	0	0	0	0	0	1	0	0	0	0	0	0	0	1	0	0	0	0	0	0	0	0	0	0	0	0	0	0	1	1	0	1	0	0	0	0	0	0	0	0	0	0
CP001851	106598	TTCTCGGCAA.TGTAGATTTT	T	G	40.0	PASS	NA;ANN=G|missense_variant|MODERATE|BM590_A0102|gene102|transcript|TRANSCRIPT_gene102|protein_coding|1/1|c.136A>C|p.Ile46Leu|136/237|136/237|46/78||	GT	0	0	0	0	0	0	0	0	0	0	0	0	0	0	0	0	0	0	0	1	0	0	0	0	0	0	0	0	0	0	0	0	0	0	0	0	0	0	0	0	0	0	0	0	0	0	0	0	0	0	0	0	0	0	0	0	0	0	1	0	0	0	0	0	0	0	0	0	0	0	0	0	0	0	0	0	0	0	0	0	0	0	0	0	0	0	0	0	0	0	0	0	0	0	0	1
CP001851	106968	GGAATTCATC.ATCTTCTTCG	A	G	40.0	PASS	NA;ANN=G|missense_variant|MODERATE|BM590_A0103|gene103|transcript|TRANSCRIPT_gene103|protein_coding|1/1|c.97A>G|p.Ile33Val|97/156|97/156|33/51||	GT	0	0	0	0	0	0	0	0	0	0	0	0	0	0	0	0	0	0	0	0	0	0	0	0	0	0	0	0	0	0	0	0	0	0	0	0	0	0	0	0	1	0	0	0	0	0	0	0	0	0	0	0	0	0	0	0	0	0	0	0	0	0	0	0	0	0	0	0	0	0	0	0	0	0	0	0	0	0	0	0	0	0	0	0	0	0	0	0	0	0	0	0	0	0	0	0
CP001851	107094	CGAGGTGGAA.CACGATAAAT	C	T	40.0	PASS	NA;ANN=T|missense_variant|MODERATE|BM590_A0104|gene104|transcript|TRANSCRIPT_gene104|protein_coding|1/1|c.19C>T|p.His7Tyr|19/165|19/165|7/54||	GT	0	0	1	0	0	0	0	0	0	0	0	1	0	0	0	0	0	0	0	0	0	0	0	0	0	0	0	0	0	0	0	0	0	0	0	0	0	0	0	0	0	0	0	0	0	0	1	0	0	0	0	0	0	0	0	0	0	0	0	1	0	0	0	0	0	0	0	1	0	0	0	0	0	0	0	0	0	0	0	0	0	0	1	1	0	1	0	0	0	0	0	0	0	0	0	0
CP001851	107226	CGCATTGGCA.AATGTTTGCC	A	G	40.0	PASS	NA;ANN=G|missense_variant|MODERATE|BM590_A0104|gene104|transcript|TRANSCRIPT_gene104|protein_coding|1/1|c.151A>G|p.Asn51Asp|151/165|151/165|51/54||	GT	0	0	1	0	0	0	0	0	0	0	0	1	0	0	0	0	0	0	0	1	0	0	1	0	0	0	0	0	0	0	0	0	0	0	0	0	0	0	0	0	0	0	0	0	1	0	1	1	0	0	0	0	0	0	0	0	0	0	1	1	0	0	0	0	0	0	0	1	0	0	0	0	0	0	0	1	0	0	0	0	0	0	1	1	0	1	0	0	0	0	1	0	0	0	0	1
CP001851	107565	ACGATCAGGC.GAAATTCTCG	G	A	40.0	PASS	NA;ANN=A|synonymous_variant|LOW|BM590_A0105|gene105|transcript|TRANSCRIPT_gene105|protein_coding|1/1|c.165G>A|p.Ala55Ala|165/390|165/390|55/129||	GT	0	0	1	0	0	0	0	0	0	0	0	1	0	0	0	0	0	0	0	1	0	0	1	0	0	0	0	0	0	0	0	0	0	0	0	0	0	0	0	0	0	0	0	0	1	0	1	1	0	0	0	0	0	0	0	0	0	0	1	1	0	0	0	0	0	0	0	1	0	0	0	0	0	0	0	1	0	0	0	0	0	0	1	1	0	1	0	0	0	0	1	0	0	0	0	1
CP001851	107706	CGGATGACGA.GCACATCAAC	G	A	40.0	PASS	NA;ANN=A|synonymous_variant|LOW|BM590_A0105|gene105|transcript|TRANSCRIPT_gene105|protein_coding|1/1|c.306G>A|p.Glu102Glu|306/390|306/390|102/129||	GT	0	0	0	0	0	0	0	0	0	0	0	0	0	0	0	0	0	0	0	0	0	0	1	0	0	0	0	0	0	0	0	0	0	0	0	0	0	0	0	0	0	0	0	0	1	0	0	1	0	0	0	0	0	0	0	0	0	0	0	0	0	0	0	0	0	0	0	0	0	0	0	0	0	0	0	0	0	0	0	0	0	0	0	0	0	0	0	0	0	0	1	0	0	0	0	0
CP001851	107905	GCGCGACAAG.CCGAAAGCAG	C	T	40.0	PASS	NA;ANN=T|missense_variant|MODERATE|BM590_A0106|gene106|transcript|TRANSCRIPT_gene106|protein_coding|1/1|c.331G>A|p.Ala111Thr|331/360|331/360|111/119||	GT	0	0	1	0	0	0	0	0	0	0	0	1	0	0	0	0	0	0	0	0	0	0	0	0	0	0	0	0	0	0	0	0	0	0	0	0	0	0	0	0	0	0	0	0	0	0	1	0	0	0	0	0	0	0	0	0	0	0	0	1	0	0	0	0	0	0	0	1	0	0	0	0	0	0	0	0	0	0	0	0	0	0	1	1	0	1	0	0	0	0	0	0	0	0	0	0
CP001851	108196	TGGGCGGATA.CAGGCATCAG	C	A	40.0	PASS	NA;ANN=A|missense_variant|MODERATE|BM590_A0106|gene106|transcript|TRANSCRIPT_gene106|protein_coding|1/1|c.40G>T|p.Val14Leu|40/360|40/360|14/119||	GT	0	0	0	0	0	0	0	0	0	0	0	0	0	0	0	0	0	0	0	1	0	0	0	0	0	0	0	0	0	0	0	0	0	0	0	0	0	0	0	0	0	0	0	0	0	0	0	0	0	0	0	0	0	0	0	0	0	0	1	0	0	0	0	0	0	0	0	0	0	0	0	0	0	0	0	0	0	0	0	0	0	0	0	0	0	0	0	0	0	0	0	0	0	0	0	1
CP001851	108312	AAATGGCTGG.TGCGGTTCAA	T	G	40.0	PASS	NA;ANN=G|missense_variant|MODERATE|BM590_A0107|gene107|transcript|TRANSCRIPT_gene107|protein_coding|1/1|c.172A>C|p.Thr58Pro|172/252|172/252|58/83||	GT	0	0	0	0	0	0	0	0	0	0	0	0	0	0	0	0	0	0	0	0	0	0	0	0	0	0	0	0	0	0	0	0	0	0	0	0	0	0	0	0	0	0	0	0	0	0	0	0	0	0	0	0	0	0	0	0	0	0	0	0	0	0	0	0	0	0	0	0	0	0	0	0	0	0	0	0	0	0	0	0	0	0	0	0	1	0	0	0	0	0	0	0	0	0	0	0
CP001851	108671	TCAGAAAGTC.TGGTCACGTG	T	G	40.0	PASS	NA;ANN=G|intergenic_region|MODIFIER|BM590_A0107-BM590_A0108|gene107-gene108|intergenic_region|gene107-gene108|||n.108671T>G||||||	GT	0	0	1	0	0	0	0	0	0	0	0	1	0	0	0	0	0	0	0	0	0	0	0	0	0	0	0	0	0	0	0	0	0	0	0	0	0	0	0	0	0	0	0	0	0	0	1	0	0	0	0	0	0	0	0	0	0	0	0	1	0	0	0	0	0	0	0	1	0	0	0	0	0	0	0	0	0	0	0	0	0	0	1	1	0	1	0	0	0	0	0	0	0	0	0	0
CP001851	109457	CTGCTCCCCG.TTCAACGCAA	T	C	40.0	PASS	NA;ANN=C|synonymous_variant|LOW|BM590_A0108|gene108|transcript|TRANSCRIPT_gene108|protein_coding|1/1|c.780T>C|p.Arg260Arg|780/792|780/792|260/263||	GT	0	0	1	0	0	0	0	0	0	0	0	0	0	0	0	0	0	0	0	0	0	0	0	0	0	0	0	0	0	0	0	0	0	0	0	0	0	0	0	0	0	0	0	0	0	0	0	0	0	0	0	0	0	0	0	0	0	0	0	0	0	0	0	0	0	0	0	0	0	0	0	0	0	0	0	0	0	0	0	0	0	0	0	0	0	0	0	0	0	0	0	0	0	0	0	0
CP001851	109653	TACCGCGTAG.AAATTTCGAG	A	T	40.0	PASS	NA;ANN=T|intergenic_region|MODIFIER|BM590_A0108-BM590_A0109|gene108-gene109|intergenic_region|gene108-gene109|||n.109653A>T||||||	GT	0	0	0	0	0	0	0	0	0	0	0	0	0	0	0	0	0	0	0	0	0	0	0	0	0	0	0	0	0	0	0	0	0	0	0	0	0	0	0	0	0	0	0	0	0	0	0	0	0	0	0	1	0	0	0	0	0	0	0	0	0	0	0	0	0	0	0	0	0	0	0	0	0	0	0	0	0	0	0	0	0	0	0	0	0	0	0	0	0	0	0	0	0	0	0	0
CP001851	110028	CGCTCGAAAG.AGATATCGAC	A	C	40.0	PASS	NA;ANN=C|missense_variant|MODERATE|BM590_A0109|gene109|transcript|TRANSCRIPT_gene109|protein_coding|1/1|c.282A>C|p.Arg94Ser|282/1029|282/1029|94/342||	GT	0	0	1	0	0	0	0	0	0	0	0	1	0	0	0	0	0	0	0	1	0	0	1	0	0	0	0	0	0	0	0	0	0	0	0	0	0	0	0	0	0	0	0	0	1	0	1	1	0	0	0	0	0	0	0	0	0	0	1	1	0	0	0	0	0	0	0	1	0	0	0	0	0	0	0	1	0	0	0	0	0	0	1	1	0	1	0	0	0	0	1	0	0	0	0	1
CP001851	110650	AAACCAGCAG.CGCAAGTTTT	C	T	40.0	PASS	NA;ANN=T|missense_variant|MODERATE|BM590_A0109|gene109|transcript|TRANSCRIPT_gene109|protein_coding|1/1|c.904C>T|p.Arg302Cys|904/1029|904/1029|302/342||	GT	0	0	0	0	0	0	0	0	0	0	0	0	0	0	0	0	0	0	0	0	0	0	0	0	0	0	0	0	0	0	0	0	0	0	0	0	0	0	0	0	0	0	0	0	1	0	0	0	0	0	0	0	0	0	0	0	0	0	0	0	0	0	0	0	0	0	0	0	0	0	0	0	0	0	0	0	0	0	0	0	0	0	0	0	0	0	0	0	0	0	0	0	0	0	0	0
CP001851	110840	CAACCGATAA.CGCAGCTGAC	C	T	40.0	PASS	NA;ANN=T|intergenic_region|MODIFIER|BM590_A0109-BM590_A0110|gene109-gene110|intergenic_region|gene109-gene110|||n.110840C>T||||||	GT	0	0	0	0	0	0	0	0	0	0	0	0	0	0	0	0	0	0	0	1	0	0	1	0	0	0	0	0	0	0	0	0	0	0	0	0	0	0	0	0	0	0	0	0	1	0	0	1	0	0	0	0	0	0	0	0	0	0	1	0	0	0	0	0	0	0	0	0	0	0	0	0	0	0	0	0	0	0	0	0	0	0	0	0	0	0	0	0	0	0	1	0	0	0	0	1
CP001851	111286	GCGGCCTGCT.CAGCCCTTAT	C	T	40.0	PASS	NA;ANN=T|synonymous_variant|LOW|BM590_A0110|gene110|transcript|TRANSCRIPT_gene110|protein_coding|1/1|c.417C>T|p.Leu139Leu|417/867|417/867|139/288||	GT	0	0	1	0	0	0	0	0	0	0	0	1	0	0	0	0	0	0	0	0	0	0	0	0	0	0	0	0	0	0	0	0	0	0	0	0	0	0	0	0	0	0	0	0	0	0	1	0	0	0	0	0	0	0	0	0	0	0	0	1	0	0	0	0	0	0	0	1	0	0	0	0	0	0	0	0	0	0	0	0	0	0	1	1	0	1	0	0	0	0	0	0	0	0	0	0
CP001851	112505	CGTTGCTTGC.CTTTCTCGCG	C	T	40.0	PASS	NA;ANN=T|synonymous_variant|LOW|BM590_A0111|gene111|transcript|TRANSCRIPT_gene111|protein_coding|1/1|c.780C>T|p.Ala260Ala|780/867|780/867|260/288||	GT	0	0	0	0	0	0	0	0	0	0	0	0	0	0	0	0	0	0	0	0	0	0	0	0	1	0	0	0	0	0	0	0	0	0	0	0	0	0	0	0	0	0	0	0	0	0	0	0	0	0	0	0	0	0	0	0	0	0	0	0	0	0	0	0	0	0	0	0	0	0	0	0	0	0	0	0	0	0	0	0	0	0	0	0	0	0	0	0	0	0	0	0	0	0	0	0
CP001851	113277	TGACCCATGA.CCAGGATGAG	C	T	40.0	PASS	NA;ANN=T|synonymous_variant|LOW|BM590_A0112|gene112|transcript|TRANSCRIPT_gene112|protein_coding|1/1|c.588C>T|p.Asp196Asp|588/1080|588/1080|196/359||	GT	0	0	1	0	0	0	0	0	0	0	0	1	0	0	0	0	0	0	0	0	0	0	0	0	0	0	0	0	0	0	0	0	0	0	0	0	0	0	0	0	0	0	0	0	0	0	1	0	0	0	0	0	0	0	0	0	0	0	0	1	0	0	0	0	0	0	0	1	0	0	0	0	0	0	0	0	0	0	0	0	0	0	1	1	0	1	0	0	0	0	0	0	0	0	0	0
CP001851	113606	AAGCGGCGCG.TGGAACTGGA	T	C	40.0	PASS	NA;ANN=C|missense_variant|MODERATE|BM590_A0112|gene112|transcript|TRANSCRIPT_gene112|protein_coding|1/1|c.917T>C|p.Val306Ala|917/1080|917/1080|306/359||	GT	0	0	0	0	0	0	0	0	0	0	0	0	0	0	0	0	0	0	0	0	0	0	0	0	0	0	0	0	0	0	0	0	0	0	0	0	0	0	0	0	0	0	0	0	0	0	0	0	0	0	0	0	0	0	0	0	0	0	0	0	0	0	0	0	0	0	0	0	0	0	0	0	0	0	0	0	0	0	0	0	0	0	0	0	0	1	0	0	0	0	0	0	0	0	0	0
CP001851	113727	TTCGCGCAGG.TGATAGCGAA	T	C	40.0	PASS	NA;ANN=C|synonymous_variant|LOW|BM590_A0112|gene112|transcript|TRANSCRIPT_gene112|protein_coding|1/1|c.1038T>C|p.Gly346Gly|1038/1080|1038/1080|346/359||	GT	0	0	1	0	0	0	0	0	0	0	0	1	0	0	0	0	0	0	0	1	0	0	1	0	0	0	0	0	0	0	0	0	0	0	0	0	0	0	0	0	0	0	0	0	1	0	1	1	0	0	0	0	0	0	0	0	0	0	1	1	0	0	0	0	0	0	0	1	0	0	0	0	0	0	0	1	0	0	0	0	0	0	1	1	0	1	0	0	0	0	1	0	0	0	0	1
CP001851	113744	GAACTTCCGG.CGCCGAAGGC	C	T	40.0	PASS	NA;ANN=T|missense_variant|MODERATE|BM590_A0112|gene112|transcript|TRANSCRIPT_gene112|protein_coding|1/1|c.1055C>T|p.Ala352Val|1055/1080|1055/1080|352/359||	GT	0	0	1	0	0	0	0	0	0	0	0	1	0	0	0	0	0	0	0	0	0	0	0	0	0	0	0	0	0	0	0	0	0	0	0	0	0	0	0	0	0	0	0	0	0	0	1	0	0	0	0	0	0	0	0	0	0	0	0	1	0	0	0	0	0	0	0	1	0	0	0	0	0	0	0	0	0	0	0	0	0	0	1	1	0	1	0	0	0	0	0	0	0	0	0	0
CP001851	113990	TTGTGCGTTG.CGATTGAAAC	C	T	40.0	PASS	NA;ANN=T|intergenic_region|MODIFIER|BM590_A0112-BM590_A0113|gene112-gene113|intergenic_region|gene112-gene113|||n.113990C>T||||||	GT	0	0	0	0	0	0	0	0	0	0	0	0	0	0	0	0	0	0	0	1	0	0	1	0	0	0	0	0	0	0	0	0	0	0	0	0	0	0	0	0	0	0	0	0	1	0	0	1	0	0	0	0	0	0	0	0	0	0	1	0	0	0	0	0	0	0	0	0	0	0	0	0	0	0	0	0	0	0	0	0	0	0	0	0	0	0	0	0	0	0	1	0	0	0	0	1
CP001851	114274	AAGAACTGAG.CGTTCTGGCA	C	T	40.0	PASS	NA;ANN=T|synonymous_variant|LOW|BM590_A0113|gene113|transcript|TRANSCRIPT_gene113|protein_coding|1/1|c.120C>T|p.Ser40Ser|120/8604|120/8604|40/2867||	GT	0	0	0	0	0	0	0	0	0	0	0	0	0	0	0	0	0	0	0	0	0	0	1	0	0	0	0	0	0	0	0	0	0	0	0	0	0	0	0	0	0	0	0	0	0	0	0	0	0	0	0	0	0	0	0	0	0	0	0	0	0	0	0	0	0	0	0	0	0	0	0	0	0	0	0	0	0	0	0	0	0	0	0	0	0	0	0	0	0	0	1	0	0	0	0	0
CP001851	115114	TGGACGCGAT.CCTGCGCGAC	C	T	40.0	PASS	NA;ANN=T|synonymous_variant|LOW|BM590_A0113|gene113|transcript|TRANSCRIPT_gene113|protein_coding|1/1|c.960C>T|p.Ile320Ile|960/8604|960/8604|320/2867||	GT	0	0	0	0	0	0	0	0	0	0	0	1	0	0	0	0	0	0	0	0	0	0	0	0	0	0	0	0	0	0	0	0	0	0	0	0	0	0	0	0	0	0	0	0	0	0	0	0	0	0	0	0	0	0	0	0	0	0	0	0	0	0	0	0	0	0	0	0	0	0	0	0	0	0	0	0	0	0	0	0	0	0	0	0	0	0	0	0	0	0	0	0	0	0	0	0
CP001851	116437	GCAGCGCACT.CGTTAGCGAC	C	G	40.0	PASS	NA;ANN=G|synonymous_variant|LOW|BM590_A0113|gene113|transcript|TRANSCRIPT_gene113|protein_coding|1/1|c.2283C>G|p.Leu761Leu|2283/8604|2283/8604|761/2867||	GT	0	0	0	0	0	0	0	0	0	0	0	0	0	0	0	0	0	0	0	0	0	0	0	0	0	0	0	0	0	0	0	0	0	0	0	0	0	0	0	0	0	0	0	0	0	0	0	0	0	0	0	0	0	0	0	0	0	0	0	0	0	0	0	0	0	0	0	0	0	0	0	0	0	0	0	0	0	0	0	1	0	0	0	0	0	0	0	0	0	0	0	0	0	0	0	0
CP001851	116652	GTGGGCTGGA.GTGTCCTGCC	G	A	40.0	PASS	NA;ANN=A|missense_variant|MODERATE|BM590_A0113|gene113|transcript|TRANSCRIPT_gene113|protein_coding|1/1|c.2498G>A|p.Ser833Asn|2498/8604|2498/8604|833/2867||	GT	0	0	0	0	0	0	0	0	0	0	0	0	0	0	0	0	0	0	0	0	0	0	0	0	0	0	0	0	0	0	0	0	0	0	0	0	0	0	0	0	0	0	0	0	0	0	1	0	0	0	0	0	0	0	0	0	0	0	0	0	0	0	0	0	0	0	0	0	0	0	0	0	0	0	0	0	0	0	0	0	0	0	0	0	0	0	0	0	0	0	0	0	0	0	0	0
CP001851	116710	TTTCCATGTT.TGTGGCTCCG	T	C	40.0	PASS	NA;ANN=C|synonymous_variant|LOW|BM590_A0113|gene113|transcript|TRANSCRIPT_gene113|protein_coding|1/1|c.2556T>C|p.Phe852Phe|2556/8604|2556/8604|852/2867||	GT	0	1	1	1	1	1	1	1	1	1	1	1	1	1	1	1	1	1	1	1	1	1	1	1	1	1	1	1	1	1	1	1	1	1	1	1	1	1	1	0	1	1	1	1	1	1	1	1	1	1	1	1	1	1	1	1	1	1	1	1	1	1	1	1	1	1	1	1	1	1	1	0	1	1	1	1	1	0	1	1	1	1	1	1	1	1	1	1	1	1	1	1	1	1	1	1
CP001851	116938	GGCGCACGGC.GGCGCAGGCC	G	A	40.0	PASS	NA;ANN=A|synonymous_variant|LOW|BM590_A0113|gene113|transcript|TRANSCRIPT_gene113|protein_coding|1/1|c.2784G>A|p.Ala928Ala|2784/8604|2784/8604|928/2867||	GT	0	0	0	0	0	0	0	0	0	0	0	0	0	0	0	0	0	0	0	0	0	0	1	0	0	0	0	0	0	0	0	0	0	0	0	0	0	0	0	0	0	0	0	0	1	0	0	1	0	0	0	0	0	0	0	0	0	0	0	0	0	0	0	0	0	0	0	0	0	0	0	0	0	0	0	0	0	0	0	0	0	0	0	0	0	0	0	0	0	0	1	0	0	0	0	0
CP001851	117152	GCTGGAAGTG.CTGTCCTCCG	C	T	40.0	PASS	NA;ANN=T|synonymous_variant|LOW|BM590_A0113|gene113|transcript|TRANSCRIPT_gene113|protein_coding|1/1|c.2998C>T|p.Leu1000Leu|2998/8604|2998/8604|1000/2867||	GT	0	0	0	0	0	0	0	0	0	0	0	0	0	0	0	0	0	0	0	0	0	0	0	0	0	0	0	0	0	0	0	0	0	0	0	0	0	0	0	0	0	0	0	0	0	0	0	0	0	0	0	0	0	0	0	0	0	0	0	0	1	0	0	0	0	0	0	0	0	0	0	0	0	0	0	0	0	0	0	0	0	0	0	0	0	0	0	0	0	0	0	0	0	0	0	0
CP001851	117729	ATCAAGGACG.AGCCGGAAAC	A	T	40.0	PASS	NA;ANN=T|missense_variant|MODERATE|BM590_A0113|gene113|transcript|TRANSCRIPT_gene113|protein_coding|1/1|c.3575A>T|p.Glu1192Val|3575/8604|3575/8604|1192/2867||	GT	0	0	0	0	0	0	0	0	0	0	0	0	0	1	0	0	0	0	0	0	0	0	0	0	0	0	0	0	0	0	0	0	0	0	0	0	0	0	0	0	0	0	0	0	0	0	0	0	0	0	0	1	0	0	0	0	0	0	0	0	0	0	0	0	0	0	0	0	0	0	0	0	0	0	0	0	0	0	0	0	0	0	0	0	0	0	0	0	0	0	0	0	0	0	0	0
CP001851	118021	TGCTCTCCAT.CGGTTTCCGC	C	T	40.0	PASS	NA;ANN=T|synonymous_variant|LOW|BM590_A0113|gene113|transcript|TRANSCRIPT_gene113|protein_coding|1/1|c.3867C>T|p.Ile1289Ile|3867/8604|3867/8604|1289/2867||	GT	0	0	0	0	0	0	0	0	0	0	0	0	0	1	0	0	0	0	0	0	0	0	0	0	0	0	0	0	0	0	0	0	0	0	0	0	0	0	0	0	0	0	0	0	0	0	0	0	0	0	0	1	0	0	0	0	0	0	0	0	0	0	0	0	0	0	0	0	0	0	0	0	0	0	0	0	0	0	0	0	0	0	0	0	0	0	0	0	0	0	0	0	0	0	0	0
CP001851	118498	CGGTGGCCAA.CCTCAAGCGC	C	T	40.0	PASS	NA;ANN=T|synonymous_variant|LOW|BM590_A0113|gene113|transcript|TRANSCRIPT_gene113|protein_coding|1/1|c.4344C>T|p.Asn1448Asn|4344/8604|4344/8604|1448/2867||	GT	0	0	0	0	0	0	1	0	0	1	1	0	1	0	0	1	1	1	0	0	0	0	0	1	1	0	1	0	1	1	0	1	1	1	1	0	1	1	0	0	0	1	1	0	0	0	0	0	1	1	0	0	1	1	0	1	1	1	0	0	0	1	1	1	1	1	0	0	0	1	1	0	1	1	1	0	0	0	0	0	1	1	0	0	0	0	0	0	1	1	0	0	1	0	0	0
CP001851	118792	TGCGCGTGGA.TTCCGGCGGT	T	C	40.0	PASS	NA;ANN=C|synonymous_variant|LOW|BM590_A0113|gene113|transcript|TRANSCRIPT_gene113|protein_coding|1/1|c.4638T>C|p.Asp1546Asp|4638/8604|4638/8604|1546/2867||	GT	0	0	0	0	0	0	0	0	0	0	0	0	0	0	0	0	0	0	0	1	0	0	1	0	0	0	0	0	0	0	0	0	0	0	0	0	0	0	0	0	0	0	0	0	1	0	0	1	0	0	0	0	0	0	0	0	0	0	1	0	0	0	0	0	0	0	0	0	0	0	0	0	0	0	0	0	0	0	0	0	0	0	0	0	0	0	0	0	0	0	1	0	0	0	0	1
CP001851	119102	ATTCTACAAG.ACCGCAGGCG	A	G	40.0	PASS	NA;ANN=G|missense_variant|MODERATE|BM590_A0113|gene113|transcript|TRANSCRIPT_gene113|protein_coding|1/1|c.4948A>G|p.Thr1650Ala|4948/8604|4948/8604|1650/2867||	GT	0	0	0	0	0	0	0	0	0	0	0	0	0	0	0	0	0	0	0	0	0	0	0	0	0	0	0	0	0	0	0	0	0	0	0	0	0	0	0	0	0	0	0	0	0	0	0	0	0	0	0	0	0	0	0	0	0	0	0	0	0	0	0	0	0	0	0	0	0	1	0	0	0	0	0	0	0	0	0	0	0	0	0	0	0	0	0	0	0	0	0	0	0	0	0	0
CP001851	119150	TGCGTCGGAA.ACCGACGGCG	A	G	40.0	PASS	NA;ANN=G|missense_variant|MODERATE|BM590_A0113|gene113|transcript|TRANSCRIPT_gene113|protein_coding|1/1|c.4996A>G|p.Thr1666Ala|4996/8604|4996/8604|1666/2867||	GT	0	0	1	0	0	0	0	1	1	0	0	1	0	0	0	0	0	0	0	1	0	1	1	0	0	0	0	0	0	0	0	0	0	0	0	0	0	0	1	0	0	0	0	0	1	0	1	1	0	0	0	0	0	0	0	0	0	0	1	1	0	0	0	0	0	0	0	1	0	0	0	0	0	0	0	1	0	0	0	0	0	0	1	1	0	1	1	1	0	0	1	1	0	1	0	1
CP001851	119240	ACTGGTGCTG.AACGACAGCG	A	G	40.0	PASS	NA;ANN=G|missense_variant|MODERATE|BM590_A0113|gene113|transcript|TRANSCRIPT_gene113|protein_coding|1/1|c.5086A>G|p.Asn1696Asp|5086/8604|5086/8604|1696/2867||	GT	0	0	1	0	0	0	0	0	0	0	0	1	0	0	0	0	0	0	0	0	0	0	0	0	0	0	0	0	0	0	0	0	0	0	0	0	0	0	0	0	0	0	0	0	0	0	1	0	0	0	0	0	0	0	0	0	0	0	0	1	0	0	0	0	0	0	0	1	0	0	0	0	0	0	0	0	0	0	0	0	0	0	1	1	0	1	0	0	0	0	0	0	0	0	0	0
CP001851	119241	CTGGTGCTGA.ACGACAGCGA	A	C	40.0	PASS	NA;ANN=C|missense_variant|MODERATE|BM590_A0113|gene113|transcript|TRANSCRIPT_gene113|protein_coding|1/1|c.5087A>C|p.Asn1696Thr|5087/8604|5087/8604|1696/2867||	GT	0	0	1	0	0	0	0	0	0	0	0	1	0	0	0	0	0	0	0	0	0	0	0	0	0	0	0	0	0	0	0	0	0	0	0	0	0	0	0	0	0	0	0	0	0	0	1	0	0	0	0	0	0	0	0	0	0	0	0	1	0	0	0	0	0	0	0	1	0	0	0	0	0	0	0	0	0	0	0	0	0	0	1	1	0	1	0	0	0	0	0	0	0	0	0	0
CP001851	120082	TCTTCGCGGT.GCGCCGCGAC	G	C	40.0	PASS	NA;ANN=C|synonymous_variant|LOW|BM590_A0113|gene113|transcript|TRANSCRIPT_gene113|protein_coding|1/1|c.5928G>C|p.Val1976Val|5928/8604|5928/8604|1976/2867||	GT	0	0	0	0	0	0	0	0	0	0	0	0	0	0	0	0	0	0	0	0	0	0	0	0	0	0	0	0	0	0	0	0	0	0	0	0	0	0	0	0	0	0	0	0	0	0	0	0	0	0	0	0	0	0	0	0	0	0	0	0	0	0	0	0	0	0	0	0	0	0	0	0	0	0	0	0	0	0	0	0	0	0	0	0	0	0	0	0	0	0	0	0	0	0	1	0
CP001851	120649	CCGCAAATGT.GTTGCGTGAC	G	C	40.0	PASS	NA;ANN=C|synonymous_variant|LOW|BM590_A0113|gene113|transcript|TRANSCRIPT_gene113|protein_coding|1/1|c.6495G>C|p.Val2165Val|6495/8604|6495/8604|2165/2867||	GT	0	0	0	0	0	0	0	0	0	0	0	0	0	0	0	0	0	0	0	0	0	0	0	0	0	0	0	0	0	0	0	0	0	0	0	0	0	0	0	0	0	0	0	0	0	0	0	0	0	0	0	0	0	0	0	0	0	0	0	1	0	0	0	0	0	0	0	1	0	0	0	0	0	0	0	0	0	0	0	0	0	0	0	0	0	0	0	0	0	0	0	0	0	0	0	0
CP001851	120754	ATATCGTGGA.TGCGGAAAAG	T	G	40.0	PASS	NA;ANN=G|missense_variant|MODERATE|BM590_A0113|gene113|transcript|TRANSCRIPT_gene113|protein_coding|1/1|c.6600T>G|p.Asp2200Glu|6600/8604|6600/8604|2200/2867||	GT	0	0	0	0	0	0	0	0	0	0	0	0	0	0	0	0	0	0	0	1	0	0	1	0	0	0	0	0	0	0	0	0	0	0	0	0	0	0	0	0	0	0	0	0	1	0	0	1	0	0	0	0	0	0	0	0	0	0	1	0	0	0	0	0	0	0	0	0	0	0	0	0	0	0	0	0	0	0	0	0	0	0	0	0	0	0	0	0	0	0	1	0	0	0	0	1
CP001851	121111	CTTGTGCGGC.ACTTGCGCTT	A	G	40.0	PASS	NA;ANN=G|synonymous_variant|LOW|BM590_A0113|gene113|transcript|TRANSCRIPT_gene113|protein_coding|1/1|c.6957A>G|p.Ala2319Ala|6957/8604|6957/8604|2319/2867||	GT	0	0	0	0	0	0	0	0	0	0	0	0	0	0	0	0	0	0	0	0	0	0	0	0	0	0	0	0	0	0	0	0	0	0	0	0	0	0	0	0	0	0	0	0	0	0	0	0	0	0	0	0	0	1	0	0	0	0	0	0	0	0	0	0	0	0	0	0	0	0	0	0	0	0	0	0	0	0	0	0	0	0	0	0	0	0	0	0	0	0	0	0	0	0	0	0
CP001851	121711	CGGAAATTTC.GAAGGAAACG	G	C	40.0	PASS	NA;ANN=C|synonymous_variant|LOW|BM590_A0113|gene113|transcript|TRANSCRIPT_gene113|protein_coding|1/1|c.7557G>C|p.Ser2519Ser|7557/8604|7557/8604|2519/2867||	GT	0	0	1	0	0	0	0	0	0	0	0	1	0	0	0	0	0	0	0	1	0	0	1	0	0	0	0	0	0	0	0	0	0	0	0	0	0	0	0	0	0	0	0	0	1	0	1	1	0	0	0	0	0	0	0	0	0	0	1	1	0	0	0	0	0	0	0	1	0	0	0	0	0	0	0	1	0	0	0	0	0	0	1	1	0	1	0	0	0	0	1	0	0	0	0	1
CP001851	122369	CATCAGCCCG.GTCAGCCATG	G	C	40.0	PASS	NA;ANN=C|missense_variant|MODERATE|BM590_A0113|gene113|transcript|TRANSCRIPT_gene113|protein_coding|1/1|c.8215G>C|p.Val2739Leu|8215/8604|8215/8604|2739/2867||	GT	0	0	1	0	0	0	0	0	0	0	0	0	0	0	0	0	0	0	0	0	0	0	0	0	0	0	0	0	0	0	0	0	0	0	0	0	0	0	0	0	0	0	0	0	0	0	0	0	0	0	0	0	0	0	0	0	0	0	0	0	0	0	0	0	0	0	0	0	0	0	0	0	0	0	0	0	0	0	0	0	0	0	0	0	0	0	0	0	0	0	0	0	0	0	0	0
CP001851	122845	AATGGATGCC.TTCATGGCCA	T	G	40.0	PASS	NA;ANN=G|intergenic_region|MODIFIER|BM590_A0113-BM590_A0114|gene113-gene114|intergenic_region|gene113-gene114|||n.122845T>G||||||	GT	0	0	0	0	0	0	0	0	0	0	0	0	0	0	0	0	0	0	0	0	0	0	1	0	0	0	0	0	0	0	0	0	0	0	0	0	0	0	0	0	0	0	0	0	1	0	0	1	0	0	0	0	0	0	0	0	0	0	0	0	0	0	0	0	0	0	0	0	0	0	0	0	0	0	0	0	0	0	0	0	0	0	0	0	0	0	0	0	0	0	1	0	0	0	0	0
CP001851	122910	ATCCGATCAT.CCGCAGCCTG	C	T	40.0	PASS	NA;ANN=T|synonymous_variant|LOW|BM590_A0114|gene114|transcript|TRANSCRIPT_gene114|protein_coding|1/1|c.63C>T|p.Ile21Ile|63/1305|63/1305|21/434||	GT	0	0	0	0	0	0	0	0	0	0	0	0	0	0	0	0	0	0	0	0	0	0	0	0	0	0	0	0	0	0	0	0	0	0	0	0	0	0	0	0	0	0	0	0	0	0	0	0	0	0	0	0	0	0	0	0	0	0	0	1	0	0	0	0	0	0	0	1	0	0	0	0	0	0	0	0	0	0	0	0	0	0	0	0	0	0	0	0	0	0	0	0	0	0	0	0
CP001851	123182	CTGCATGATT.TCCAACTGCC	T	G	40.0	PASS	NA;ANN=G|missense_variant|MODERATE|BM590_A0114|gene114|transcript|TRANSCRIPT_gene114|protein_coding|1/1|c.335T>G|p.Phe112Cys|335/1305|335/1305|112/434||	GT	0	0	0	0	0	0	0	0	0	0	0	0	0	0	0	0	0	0	0	0	0	0	0	0	0	0	0	0	0	0	0	0	0	0	0	0	0	0	0	0	0	0	0	0	1	0	0	1	0	0	0	0	0	0	0	0	0	0	0	0	0	0	0	0	0	0	0	0	0	0	0	0	0	0	0	0	0	0	0	0	0	0	0	0	0	0	0	0	0	0	0	0	0	0	0	0
CP001851	123280	AATTCCGGCG.CTGGCCATCA	C	T	40.0	PASS	NA;ANN=T|synonymous_variant|LOW|BM590_A0114|gene114|transcript|TRANSCRIPT_gene114|protein_coding|1/1|c.433C>T|p.Leu145Leu|433/1305|433/1305|145/434||	GT	0	0	1	0	0	0	0	0	0	0	0	1	0	0	0	0	0	0	0	0	0	0	0	0	0	0	0	0	0	0	0	0	0	0	0	0	0	0	0	0	0	0	0	0	0	0	1	0	0	0	0	0	0	0	0	0	0	0	0	1	0	0	0	0	0	0	0	1	0	0	0	0	0	0	0	0	0	0	0	0	0	0	1	1	0	1	0	0	0	0	0	0	0	0	0	0
CP001851	124203	TTTATTCCAT.CAGCCGGGCA	C	A	40.0	PASS	NA;ANN=A|synonymous_variant|LOW|BM590_A0115|gene115|transcript|TRANSCRIPT_gene115|protein_coding|1/1|c.822G>T|p.Leu274Leu|822/831|822/831|274/276||	GT	0	0	0	0	0	0	0	0	0	0	0	0	0	0	0	0	0	0	0	0	0	0	0	0	0	0	0	0	0	0	0	0	0	0	0	0	0	0	0	0	0	0	0	0	0	0	0	0	0	0	0	0	0	0	0	0	0	0	0	0	0	0	0	0	0	0	0	0	1	0	0	0	0	0	0	0	0	0	0	0	0	0	0	0	0	0	0	0	0	0	0	0	0	0	0	0
CP001851	124235	CGGATGGAAC.CACCGCGTTC	C	T	40.0	PASS	NA;ANN=T|missense_variant|MODERATE|BM590_A0115|gene115|transcript|TRANSCRIPT_gene115|protein_coding|1/1|c.790G>A|p.Gly264Ser|790/831|790/831|264/276||	GT	0	0	0	0	0	0	0	0	0	0	0	1	0	0	0	0	0	0	0	0	0	0	0	0	0	0	0	0	0	0	0	0	0	0	0	0	0	0	0	0	0	0	0	0	0	0	0	0	0	0	0	0	0	0	0	0	0	0	0	0	0	0	0	0	0	0	0	0	0	0	0	0	0	0	0	0	0	0	0	0	0	0	0	0	0	0	0	0	0	0	0	0	0	0	0	0
CP001851	124407	CTGAGGCGAA.TGGATTGCGG	T	G	40.0	PASS	NA;ANN=G|synonymous_variant|LOW|BM590_A0115|gene115|transcript|TRANSCRIPT_gene115|protein_coding|1/1|c.618A>C|p.Pro206Pro|618/831|618/831|206/276||	GT	0	0	1	0	0	0	0	0	0	0	0	1	0	0	0	0	0	0	0	0	0	0	0	0	0	0	0	0	0	0	0	0	0	0	0	0	0	0	0	0	0	0	0	0	0	0	0	0	0	0	0	0	0	0	0	0	0	0	0	0	0	0	0	0	0	0	0	0	0	0	0	0	0	0	0	0	0	0	0	0	0	0	1	0	0	1	0	0	0	0	0	0	0	0	0	0
CP001851	124656	CCGCTTCGGT.CGCGGCGCGG	C	G	40.0	PASS	NA;ANN=G|synonymous_variant|LOW|BM590_A0115|gene115|transcript|TRANSCRIPT_gene115|protein_coding|1/1|c.369G>C|p.Ala123Ala|369/831|369/831|123/276||	GT	0	0	0	0	0	0	0	0	0	0	0	0	0	0	0	1	0	0	0	0	0	0	0	0	0	0	0	0	0	0	0	0	0	0	0	0	0	0	0	0	0	0	0	0	0	0	0	0	0	0	0	0	0	0	0	0	0	0	0	0	0	0	0	0	0	0	0	0	0	0	0	0	0	0	0	0	0	0	0	0	0	0	0	0	0	0	0	0	0	0	0	0	0	0	0	0
CP001851	124852	TGCGAAATAG.CGCACGCGCC	C	T	40.0	PASS	NA;ANN=T|missense_variant|MODERATE|BM590_A0115|gene115|transcript|TRANSCRIPT_gene115|protein_coding|1/1|c.173G>A|p.Arg58His|173/831|173/831|58/276||	GT	0	0	1	0	0	0	0	0	0	0	0	1	0	0	0	0	0	0	0	0	0	0	0	0	0	0	0	0	0	0	0	0	0	0	0	0	0	0	0	0	0	0	0	0	0	0	1	0	0	0	0	0	0	0	0	0	0	0	0	1	0	0	0	0	0	0	0	1	0	0	0	0	0	0	0	0	0	0	0	0	0	0	1	1	0	1	0	0	0	0	0	0	0	0	0	0
CP001851	125060	GTGCCTCGCC.TACCTCAATA	T	C	40.0	PASS	NA;ANN=C|intergenic_region|MODIFIER|BM590_A0115-BM590_A0116|gene115-gene116|intergenic_region|gene115-gene116|||n.125060T>C||||||	GT	0	0	1	0	0	0	0	0	0	0	0	1	0	0	0	0	0	0	0	1	0	0	1	0	0	0	0	0	0	0	0	0	0	0	0	0	0	0	0	0	0	0	0	0	1	0	1	1	0	0	0	0	0	0	0	0	0	0	1	1	0	0	0	0	0	0	0	1	0	0	0	0	0	0	0	1	0	0	0	0	0	0	1	1	0	1	0	0	0	0	1	0	0	0	0	1
CP001851	125129	CGGGCCAAAA.CAGCTTCACA	C	T	40.0	PASS	NA;ANN=T|intergenic_region|MODIFIER|BM590_A0115-BM590_A0116|gene115-gene116|intergenic_region|gene115-gene116|||n.125129C>T||||||	GT	0	0	0	0	0	0	0	0	0	0	0	0	0	0	0	0	0	0	0	0	0	0	0	0	0	0	0	0	0	0	0	0	0	0	0	0	0	0	0	0	0	0	0	0	0	0	1	0	0	0	0	0	0	0	0	0	0	0	0	1	0	0	0	0	0	0	0	1	0	0	0	0	0	0	0	0	0	0	0	0	0	0	0	1	0	0	0	0	0	0	0	0	0	0	0	0
CP001851	125179	CGTGAACGGA.CTTTGGATTC	C	G	40.0	PASS	NA;ANN=G|missense_variant|MODERATE|BM590_A0116|gene116|transcript|TRANSCRIPT_gene116|protein_coding|1/1|c.744G>C|p.Lys248Asn|744/789|744/789|248/262||	GT	0	0	0	0	0	0	0	0	0	0	0	0	0	0	0	0	0	0	0	0	0	0	1	0	0	0	0	0	0	0	0	0	0	0	0	0	0	0	0	0	0	0	0	0	1	0	0	1	0	0	0	0	0	0	0	0	0	0	0	0	0	0	0	0	0	0	0	0	0	0	0	0	0	0	0	0	0	0	0	0	0	0	0	0	0	0	0	0	0	0	1	0	0	0	0	0
CP001851	125243	CATTTCCTCC.GACAGCGCCG	G	A	40.0	PASS	NA;ANN=A|missense_variant|MODERATE|BM590_A0116|gene116|transcript|TRANSCRIPT_gene116|protein_coding|1/1|c.680C>T|p.Ser227Leu|680/789|680/789|227/262||	GT	0	0	0	0	0	0	0	0	0	0	0	0	0	0	0	0	0	0	0	0	0	0	1	0	0	0	0	0	0	0	0	0	0	0	0	0	0	0	0	0	0	0	0	0	1	0	0	1	0	0	0	0	0	0	0	0	0	0	0	0	0	0	0	0	0	0	0	0	0	0	0	0	0	0	0	0	0	0	0	0	0	0	0	0	0	0	0	0	0	0	1	0	0	0	0	0
CP001851	125297	TTCCTCCAGC.CGGTTGATGC	C	T	40.0	PASS	NA;ANN=T|missense_variant|MODERATE|BM590_A0116|gene116|transcript|TRANSCRIPT_gene116|protein_coding|1/1|c.626G>A|p.Arg209Gln|626/789|626/789|209/262||	GT	0	0	0	0	0	0	0	0	0	0	0	0	0	0	0	0	0	0	0	1	0	0	0	0	0	0	0	0	0	0	0	0	0	0	0	0	0	0	0	0	0	0	0	0	0	0	0	0	0	0	0	0	0	0	0	0	0	0	1	0	0	0	0	0	0	0	0	0	0	0	0	0	0	0	0	0	0	0	0	0	0	0	0	0	0	0	0	0	0	0	0	0	0	0	0	1
CP001851	127148	CGATCTCGCC.CGGCGCAATC	C	T	40.0	PASS	NA;ANN=T|synonymous_variant|LOW|BM590_A0118|gene118|transcript|TRANSCRIPT_gene118|protein_coding|1/1|c.630G>A|p.Pro210Pro|630/807|630/807|210/268||	GT	0	0	0	0	0	0	0	0	0	0	0	0	0	0	0	0	0	0	0	0	1	0	0	0	0	0	0	0	0	0	0	0	0	0	0	0	0	0	0	0	0	0	0	0	0	0	0	0	0	0	0	0	0	0	0	0	0	0	0	0	0	0	0	0	0	0	0	0	0	0	0	0	0	0	0	0	0	0	0	0	0	0	0	0	0	0	0	0	0	0	0	0	0	0	0	0
CP001851	127337	ACAGCCCGCG.CGCCAGCATG	C	T	40.0	PASS	NA;ANN=T|synonymous_variant|LOW|BM590_A0118|gene118|transcript|TRANSCRIPT_gene118|protein_coding|1/1|c.441G>A|p.Ala147Ala|441/807|441/807|147/268||	GT	0	0	0	0	0	0	0	0	0	0	0	0	0	0	0	0	0	0	0	0	0	0	0	0	0	0	0	0	0	0	0	0	0	0	0	0	0	0	0	0	0	0	0	0	0	0	0	0	0	0	0	0	0	0	0	0	0	0	0	0	1	0	0	0	0	0	0	0	0	0	0	0	0	0	0	0	0	0	0	0	0	0	0	0	0	0	0	0	0	0	0	0	0	0	0	0
CP001851	127394	AGACGGCCAT.CGGCGTTTCG	C	T	40.0	PASS	NA;ANN=T|synonymous_variant|LOW|BM590_A0118|gene118|transcript|TRANSCRIPT_gene118|protein_coding|1/1|c.384G>A|p.Pro128Pro|384/807|384/807|128/268||	GT	0	0	0	0	0	0	0	0	0	0	0	0	0	1	0	0	0	0	0	0	0	0	0	0	0	0	0	0	0	0	0	0	0	0	0	0	0	0	0	0	0	0	0	0	0	0	0	0	0	0	0	1	0	0	0	0	0	0	0	0	0	0	0	0	0	0	0	0	0	0	0	0	0	0	0	0	0	0	0	0	0	0	0	0	0	0	0	0	0	0	0	0	0	0	0	0
CP001851	127480	AGCTTGCTGC.CATTGGCTTC	C	T	40.0	PASS	NA;ANN=T|missense_variant|MODERATE|BM590_A0118|gene118|transcript|TRANSCRIPT_gene118|protein_coding|1/1|c.298G>A|p.Gly100Ser|298/807|298/807|100/268||	GT	0	0	1	0	0	0	0	0	0	0	0	1	0	0	0	0	0	0	0	0	0	0	0	0	0	0	0	0	0	0	0	0	0	0	0	0	0	0	0	0	0	0	0	0	0	0	1	0	0	0	0	0	0	0	0	0	0	0	0	1	0	0	0	0	0	0	0	1	0	0	0	0	0	0	0	0	0	0	0	0	0	0	1	1	0	1	0	0	0	0	0	0	0	0	0	0
CP001851	127535	TATCTTCCGG.GTCGGAAAGA	G	A	40.0	PASS	NA;ANN=A|synonymous_variant|LOW|BM590_A0118|gene118|transcript|TRANSCRIPT_gene118|protein_coding|1/1|c.243C>T|p.Asp81Asp|243/807|243/807|81/268||	GT	0	0	0	0	0	0	0	0	0	0	0	0	0	0	0	0	0	0	0	0	0	0	0	0	0	0	0	0	0	0	0	0	0	0	0	0	0	0	0	0	0	0	0	0	0	0	0	0	0	0	0	0	0	0	0	0	0	0	0	0	0	0	0	0	0	0	0	0	0	0	1	0	0	0	0	0	0	0	0	0	0	0	0	0	0	0	0	0	0	0	0	0	0	0	0	0
CP001851	128126	CCATCGGCTG.GTTGCCATAA	G	T	40.0	PASS	NA;ANN=T|missense_variant|MODERATE|BM590_A0119|gene119|transcript|TRANSCRIPT_gene119|protein_coding|1/1|c.1965C>A|p.Asn655Lys|1965/2193|1965/2193|655/730||	GT	0	0	0	0	0	0	0	0	0	0	0	0	0	0	0	0	0	0	0	0	0	0	0	0	0	0	0	0	0	0	0	0	0	0	0	0	0	0	0	0	0	0	0	0	0	0	1	0	0	0	0	0	0	0	0	0	0	0	0	0	0	0	0	0	0	0	0	0	0	0	0	0	0	0	0	0	0	0	0	0	0	0	0	1	0	0	0	0	0	0	0	0	0	0	0	0
CP001851	128236	CCGGGAAGCT.CGGCGATGGG	C	T	40.0	PASS	NA;ANN=T|missense_variant|MODERATE|BM590_A0119|gene119|transcript|TRANSCRIPT_gene119|protein_coding|1/1|c.1855G>A|p.Glu619Lys|1855/2193|1855/2193|619/730||	GT	0	0	0	0	0	0	0	0	0	0	0	0	0	0	0	0	0	0	0	0	0	0	0	0	0	0	0	0	0	0	0	0	0	0	0	0	0	0	0	0	0	0	0	0	0	0	0	0	0	0	0	0	0	0	0	0	0	0	0	0	0	0	0	0	0	0	0	0	0	0	0	0	0	0	0	0	0	0	0	0	0	0	0	0	0	0	0	0	0	0	0	0	1	0	0	0
CP001851	129335	GCACCAGCCT.GGCGCGCGCT	G	A	40.0	PASS	NA;ANN=A|synonymous_variant|LOW|BM590_A0119|gene119|transcript|TRANSCRIPT_gene119|protein_coding|1/1|c.756C>T|p.Ala252Ala|756/2193|756/2193|252/730||	GT	0	0	1	0	0	0	0	0	0	0	0	0	0	0	0	0	0	0	0	0	0	0	0	0	0	0	0	0	0	0	0	0	0	0	0	0	0	0	0	0	0	0	0	0	0	0	0	0	0	0	0	0	0	0	0	0	0	0	0	0	0	0	0	0	0	0	0	0	0	0	0	0	0	0	0	0	0	0	0	0	0	0	1	0	0	1	0	0	0	0	0	0	0	0	0	0
CP001851	129560	CCAGCCAAAG.GGCGAGCATC	G	T	40.0	PASS	NA;ANN=T|synonymous_variant|LOW|BM590_A0119|gene119|transcript|TRANSCRIPT_gene119|protein_coding|1/1|c.531C>A|p.Ala177Ala|531/2193|531/2193|177/730||	GT	0	0	0	0	0	0	1	0	0	1	1	0	1	0	0	1	1	1	0	0	0	0	0	1	1	0	1	0	1	1	0	1	1	1	1	0	1	1	0	0	0	1	1	0	0	0	0	0	1	1	0	0	1	1	0	1	1	1	0	0	0	1	1	1	1	1	0	0	0	1	1	0	1	1	1	0	0	0	0	0	1	1	0	0	0	0	0	0	1	1	0	0	1	0	0	0
CP001851	129805	ACGGCCTCGC.CGCCCGTCGT	C	T	40.0	PASS	NA;ANN=T|missense_variant|MODERATE|BM590_A0119|gene119|transcript|TRANSCRIPT_gene119|protein_coding|1/1|c.286G>A|p.Gly96Ser|286/2193|286/2193|96/730||	GT	0	0	0	0	0	0	0	0	0	0	0	0	0	0	0	0	0	0	0	0	0	0	0	0	0	0	0	0	0	0	0	0	0	0	0	0	0	0	0	0	0	0	0	0	0	1	0	0	0	0	0	0	0	0	0	0	0	0	0	0	0	0	0	0	0	0	0	0	0	0	0	0	0	0	0	0	0	0	0	0	0	0	0	0	0	0	0	0	0	0	0	0	0	0	0	0
CP001851	129848	TGTTCACATC.GACAATGCGC	G	A	40.0	PASS	NA;ANN=A|synonymous_variant|LOW|BM590_A0119|gene119|transcript|TRANSCRIPT_gene119|protein_coding|1/1|c.243C>T|p.Val81Val|243/2193|243/2193|81/730||	GT	0	0	0	0	0	0	0	0	0	0	0	0	0	0	0	0	0	0	0	0	0	0	0	0	0	0	0	0	1	0	0	0	0	0	0	0	0	0	0	0	0	0	0	0	0	0	0	0	0	0	0	0	0	0	0	0	0	0	0	0	0	0	0	0	0	0	0	0	0	0	0	0	0	0	0	0	0	0	0	0	0	1	0	0	0	0	0	0	1	0	0	0	0	0	0	0
CP001851	129922	GCGAAATAGA.CCAGAAGGCC	C	A	40.0	PASS	NA;ANN=A|missense_variant|MODERATE|BM590_A0119|gene119|transcript|TRANSCRIPT_gene119|protein_coding|1/1|c.169G>T|p.Val57Phe|169/2193|169/2193|57/730||	GT	0	0	1	0	0	0	0	0	0	0	0	1	0	0	0	0	0	0	0	0	0	0	0	0	0	0	0	0	0	0	0	0	0	0	0	0	0	0	0	0	0	0	0	0	0	0	0	0	0	0	0	0	0	0	0	0	0	0	0	0	0	0	0	0	0	0	0	0	0	0	0	0	0	0	0	0	0	0	0	0	0	0	1	0	0	1	0	0	0	0	0	0	0	0	0	0
CP001851	130311	CAGTTTAAAG.GGACGTAAAC	G	A	40.0	PASS	NA;ANN=A|intergenic_region|MODIFIER|BM590_A0119-BM590_A0120|gene119-gene120|intergenic_region|gene119-gene120|||n.130311G>A||||||	GT	0	0	0	0	0	0	0	0	0	0	0	0	0	0	0	0	0	0	0	0	0	0	1	0	0	0	0	0	0	0	0	0	0	0	0	0	0	0	0	0	0	0	0	0	0	0	0	0	0	0	0	0	0	0	0	0	0	0	0	0	0	0	0	0	0	0	0	0	0	0	0	0	0	0	0	0	0	0	0	0	0	0	0	0	0	0	0	0	0	0	0	0	0	0	0	0
CP001851	130569	TCCAGCCGGT.TTGGGTCTTG	T	C	40.0	PASS	NA;ANN=C|synonymous_variant|LOW|BM590_A0120|gene120|transcript|TRANSCRIPT_gene120|protein_coding|1/1|c.519A>G|p.Gln173Gln|519/693|519/693|173/230||	GT	0	0	1	0	0	0	0	1	1	0	0	1	0	0	0	0	0	0	0	1	0	1	1	0	0	0	0	0	0	0	0	0	0	0	0	0	0	0	1	0	0	0	0	0	1	0	1	1	0	0	0	0	0	0	0	0	0	0	1	1	0	0	0	0	0	0	0	1	0	0	0	0	0	0	0	1	0	0	0	0	0	0	1	1	0	1	1	1	0	0	1	1	0	1	0	1
CP001851	130659	TGTACGGCAT.GAAACGGTCA	G	T	40.0	PASS	NA;ANN=T|missense_variant|MODERATE|BM590_A0120|gene120|transcript|TRANSCRIPT_gene120|protein_coding|1/1|c.429C>A|p.Phe143Leu|429/693|429/693|143/230||	GT	0	0	0	0	0	0	0	0	0	0	0	0	0	0	0	0	0	0	0	0	0	0	0	0	0	0	0	0	0	0	1	0	0	0	0	0	0	0	0	0	0	0	0	0	0	0	0	0	0	0	0	0	0	0	0	0	0	0	0	0	0	0	0	0	0	0	0	0	0	0	0	0	0	0	0	0	0	0	0	0	0	0	0	0	0	0	0	0	0	0	0	0	0	0	0	0
CP001851	130817	AGAATGAAAT.GGTTGCCCGT	G	T	40.0	PASS	NA;ANN=T|missense_variant|MODERATE|BM590_A0120|gene120|transcript|TRANSCRIPT_gene120|protein_coding|1/1|c.271C>A|p.His91Asn|271/693|271/693|91/230||	GT	0	0	1	0	0	0	0	0	0	0	0	1	0	0	0	0	0	0	0	1	0	0	1	0	0	0	0	0	0	0	0	0	0	0	0	0	0	0	0	0	0	0	0	0	1	0	1	1	0	0	0	0	0	0	0	0	0	0	1	1	0	0	0	0	0	0	0	1	0	0	0	0	0	0	0	1	0	0	0	0	0	0	1	1	0	1	0	0	0	0	1	0	0	0	0	1
CP001851	131987	CGTTTGCGCC.GGTCGCGGCA	G	A	40.0	PASS	NA;ANN=A|synonymous_variant|LOW|BM590_A0121|gene121|transcript|TRANSCRIPT_gene121|protein_coding|1/1|c.54C>T|p.Thr18Thr|54/687|54/687|18/228||	GT	0	0	1	0	0	0	0	0	0	0	0	1	0	0	0	0	0	0	0	0	0	0	0	0	0	0	0	0	0	0	0	0	0	0	0	0	0	0	0	0	0	0	0	0	0	0	1	0	0	0	0	0	0	0	0	0	0	0	0	1	0	0	0	0	0	0	0	1	0	0	0	0	0	0	0	0	0	0	0	0	0	0	1	1	0	1	0	0	0	0	0	0	0	0	0	0
CP001851	132602	AGAACACCGG.CTGCGGCATG	C	T	40.0	PASS	NA;ANN=T|synonymous_variant|LOW|BM590_A0122|gene122|transcript|TRANSCRIPT_gene122|protein_coding|1/1|c.288G>A|p.Gln96Gln|288/618|288/618|96/205||	GT	0	0	0	0	0	0	0	0	0	0	0	0	0	0	0	0	0	0	0	1	0	0	0	0	0	0	0	0	0	0	0	0	0	0	0	0	0	0	0	0	0	0	0	0	0	0	0	0	0	0	0	0	0	0	0	0	0	0	1	0	0	0	0	0	0	0	0	0	0	0	0	0	0	0	0	0	0	0	0	0	0	0	0	0	0	0	0	0	0	0	0	0	0	0	0	1
CP001851	133297	GAATCTTGAC.GGGATCCTGT	G	C	40.0	PASS	NA;ANN=C|synonymous_variant|LOW|BM590_A0123|gene123|transcript|TRANSCRIPT_gene123|protein_coding|1/1|c.1047C>G|p.Pro349Pro|1047/1416|1047/1416|349/471||	GT	0	0	0	0	0	0	0	0	0	0	0	0	0	1	0	0	0	0	0	0	0	0	0	0	0	0	0	0	0	0	0	0	0	0	0	0	0	0	0	0	0	0	0	0	0	0	0	0	0	0	0	1	0	0	0	0	0	0	0	0	0	0	0	0	0	0	0	0	0	0	0	0	0	0	0	0	0	0	0	0	0	0	0	0	0	0	0	0	0	0	0	0	0	0	0	0
CP001851	134531	AAGGCGAGGG.GGAAAAGATT	G	A	40.0	PASS	NA;ANN=A|intergenic_region|MODIFIER|BM590_A0123-BM590_A0124|gene123-gene124|intergenic_region|gene123-gene124|||n.134531G>A||||||	GT	0	0	0	0	0	0	0	0	0	0	0	0	0	0	0	0	0	0	0	0	0	0	0	0	0	0	0	0	0	0	0	0	0	0	0	0	0	0	0	0	0	0	0	0	0	0	0	0	0	0	0	0	0	0	0	0	0	0	0	0	1	0	0	0	0	0	0	0	0	0	0	0	0	0	0	0	0	0	0	0	0	0	0	0	0	0	0	0	0	0	0	0	0	0	0	0
CP001851	135218	GACAGGCGAC.TCGCGCCTTC	T	C	40.0	PASS	NA;ANN=C|synonymous_variant|LOW|BM590_A0124|gene124|transcript|TRANSCRIPT_gene124|protein_coding|1/1|c.315T>C|p.Thr105Thr|315/2937|315/2937|105/978||	GT	0	0	1	0	0	0	0	0	0	0	0	1	0	0	0	0	0	0	0	1	0	0	1	0	0	0	0	0	0	0	0	0	0	0	0	0	0	0	0	0	0	0	0	0	1	0	1	1	0	0	0	0	0	0	0	0	0	0	1	1	0	0	0	0	0	0	0	1	0	0	0	0	0	0	0	1	0	0	0	0	0	0	1	1	0	1	0	0	0	0	1	0	0	0	0	1
CP001851	136402	GCGGGTACAG.ACAGCCACGG	A	G	40.0	PASS	NA;ANN=G|missense_variant|MODERATE|BM590_A0124|gene124|transcript|TRANSCRIPT_gene124|protein_coding|1/1|c.1499A>G|p.Asp500Gly|1499/2937|1499/2937|500/978||	GT	0	0	1	0	0	0	0	0	0	0	0	1	0	0	0	0	0	0	0	1	0	0	1	0	0	0	0	0	0	0	0	0	0	0	0	0	0	0	0	0	0	0	0	0	1	0	1	1	0	0	0	0	0	0	0	0	0	0	1	1	0	0	0	0	0	0	0	1	0	0	0	0	0	0	0	1	0	0	0	0	0	0	1	1	0	1	0	0	0	0	1	0	0	0	0	1
CP001851	137067	CGACCCCAAT.TTGCAGAATA	T	C	40.0	PASS	NA;ANN=C|synonymous_variant|LOW|BM590_A0124|gene124|transcript|TRANSCRIPT_gene124|protein_coding|1/1|c.2164T>C|p.Leu722Leu|2164/2937|2164/2937|722/978||	GT	0	0	0	0	0	0	0	0	0	0	0	0	0	0	0	0	1	0	0	0	0	0	0	0	0	0	0	0	0	0	0	0	0	0	0	0	0	0	0	0	0	0	0	0	0	0	0	0	0	0	0	0	0	0	0	0	0	0	0	0	0	0	0	0	0	0	0	0	0	0	0	0	0	0	0	0	0	0	0	0	0	0	0	0	0	0	0	0	0	0	0	0	0	0	0	0
CP001851	137178	CGAACTGCGC.GTTCTGGCAC	G	A	40.0	PASS	NA;ANN=A|missense_variant|MODERATE|BM590_A0124|gene124|transcript|TRANSCRIPT_gene124|protein_coding|1/1|c.2275G>A|p.Val759Ile|2275/2937|2275/2937|759/978||	GT	0	0	0	0	0	0	0	0	0	0	0	0	0	0	0	0	0	0	0	0	0	0	1	0	0	0	0	0	0	0	0	0	0	0	0	0	0	0	0	0	0	0	0	0	1	0	0	1	0	0	0	0	0	0	0	0	0	0	0	0	0	0	0	0	0	0	0	0	0	0	0	0	0	0	0	0	0	0	0	0	0	0	0	0	0	0	0	0	0	0	1	0	0	0	0	0
CP001851	137838	CGAGGCGCAT.TGAGTTTTGT	T	C	40.0	PASS	NA;ANN=C|stop_lost&splice_region_variant|HIGH|BM590_A0124|gene124|transcript|TRANSCRIPT_gene124|protein_coding|1/1|c.2935T>C|p.Ter979Argext*?|2935/2937|2935/2937|979/978||	GT	0	0	0	0	0	0	0	0	0	0	0	0	0	0	0	0	0	0	0	0	0	0	0	0	0	0	0	0	0	0	0	0	0	0	0	0	0	0	0	0	0	0	0	0	0	0	0	0	0	0	0	0	0	0	0	0	0	0	0	0	0	0	0	0	0	0	0	0	0	0	0	0	0	0	0	0	0	0	0	0	0	0	0	1	0	0	0	0	0	0	0	0	0	0	0	0
CP001851	137923	GGGGAGTCGT.GGACAAATGG	G	A	40.0	PASS	NA;ANN=A|intergenic_region|MODIFIER|BM590_A0124-BM590_A0125|gene124-gene125|intergenic_region|gene124-gene125|||n.137923G>A||||||	GT	0	0	0	0	0	0	0	0	0	0	0	0	0	0	0	0	0	0	0	1	0	0	0	0	0	0	0	0	0	0	0	0	0	0	0	0	0	0	0	0	0	0	0	0	0	0	0	0	0	0	0	0	0	0	0	0	0	0	1	0	0	0	0	0	0	0	0	0	0	0	0	0	0	0	0	0	0	0	0	0	0	0	0	0	0	0	0	0	0	0	0	0	0	0	0	1
CP001851	138331	ATCCGTACCG.AGCGCCGCGC	A	C	40.0	PASS	NA;ANN=C|missense_variant|MODERATE|BM590_A0125|gene125|transcript|TRANSCRIPT_gene125|protein_coding|1/1|c.197A>C|p.Glu66Ala|197/1728|197/1728|66/575||	GT	0	0	0	0	0	0	0	0	0	0	0	0	0	1	0	0	0	0	0	0	0	0	0	0	0	0	0	0	0	0	0	0	0	0	0	0	0	0	0	0	0	0	0	0	0	0	0	0	0	0	0	1	0	0	0	0	0	0	0	0	0	0	0	0	0	0	0	0	0	0	0	0	0	0	0	0	0	0	0	0	0	0	0	0	0	0	0	0	0	0	0	0	0	0	0	0
CP001851	138965	CGGATACGCT.TCTGCATCGT	T	G	40.0	PASS	NA;ANN=G|synonymous_variant|LOW|BM590_A0125|gene125|transcript|TRANSCRIPT_gene125|protein_coding|1/1|c.831T>G|p.Leu277Leu|831/1728|831/1728|277/575||	GT	0	0	0	0	0	0	0	0	0	0	0	0	0	0	0	0	0	0	0	0	0	0	0	0	0	0	0	0	0	0	0	0	0	0	0	0	0	0	0	0	0	0	0	0	0	0	1	0	0	0	0	0	0	0	0	0	0	0	0	0	0	0	0	0	0	0	0	0	0	0	0	0	0	0	0	0	0	0	0	0	0	0	0	0	0	0	0	0	0	0	0	0	0	0	0	0
CP001851	139050	GCGCAGTGCC.GAACGCCTGT	G	A	40.0	PASS	NA;ANN=A|missense_variant|MODERATE|BM590_A0125|gene125|transcript|TRANSCRIPT_gene125|protein_coding|1/1|c.916G>A|p.Glu306Lys|916/1728|916/1728|306/575||	GT	0	0	1	0	0	0	0	0	0	0	0	0	0	0	0	0	0	0	0	0	0	0	0	0	0	0	0	0	0	0	0	0	0	0	0	0	0	0	0	0	0	0	0	0	0	0	0	0	0	0	0	0	0	0	0	0	0	0	0	0	0	0	0	0	0	0	0	0	0	0	0	0	0	0	0	0	0	0	0	0	0	0	0	0	0	0	0	0	0	0	0	0	0	0	0	0
CP001851	139234	CAGATTGCGA.GCGCCTTCCT	G	C	40.0	PASS	NA;ANN=C|missense_variant|MODERATE|BM590_A0125|gene125|transcript|TRANSCRIPT_gene125|protein_coding|1/1|c.1100G>C|p.Ser367Thr|1100/1728|1100/1728|367/575||	GT	0	0	0	0	0	0	0	0	0	0	0	0	0	0	0	0	0	0	0	0	0	0	0	0	0	0	0	0	0	0	0	0	0	0	0	0	0	0	0	0	0	0	0	0	0	0	0	0	0	0	0	0	0	0	0	0	0	0	0	0	0	0	0	0	0	0	0	0	0	0	0	0	0	0	0	0	0	0	0	0	0	0	0	0	0	0	0	0	0	0	0	0	0	0	1	0
CP001851	139427	TTGATGGCGT.TTGGTTCTCG	T	C	40.0	PASS	NA;ANN=C|synonymous_variant|LOW|BM590_A0125|gene125|transcript|TRANSCRIPT_gene125|protein_coding|1/1|c.1293T>C|p.Val431Val|1293/1728|1293/1728|431/575||	GT	0	0	1	0	0	0	1	1	1	1	1	1	1	1	0	1	1	1	0	1	0	1	1	1	1	0	1	0	1	1	0	1	1	1	1	0	1	1	1	0	0	1	1	0	1	0	1	1	1	1	0	1	1	1	0	1	1	1	1	1	0	1	1	1	1	1	0	1	0	1	1	0	1	1	1	1	0	0	0	0	1	1	1	1	0	1	1	1	1	1	1	1	1	1	0	1
CP001851	139602	CCAGTCGGTG.GCTGAACGCG	G	T	40.0	PASS	NA;ANN=T|missense_variant|MODERATE|BM590_A0125|gene125|transcript|TRANSCRIPT_gene125|protein_coding|1/1|c.1468G>T|p.Ala490Ser|1468/1728|1468/1728|490/575||	GT	0	0	1	0	0	0	0	0	0	0	0	1	0	0	0	0	0	0	0	0	0	0	0	0	0	0	0	0	0	0	0	0	0	0	0	0	0	0	0	0	0	0	0	0	0	0	1	0	0	0	0	0	0	0	0	0	0	0	0	1	0	0	0	0	0	0	0	1	0	0	0	0	0	0	0	0	0	0	0	0	0	0	1	1	0	1	0	0	0	0	0	0	0	0	0	0
CP001851	139650	CACCGCCGTT.ACCGGTGCTG	A	G	40.0	PASS	NA;ANN=G|missense_variant|MODERATE|BM590_A0125|gene125|transcript|TRANSCRIPT_gene125|protein_coding|1/1|c.1516A>G|p.Thr506Ala|1516/1728|1516/1728|506/575||	GT	0	0	1	0	0	0	0	0	0	0	0	1	0	0	0	0	0	0	0	1	0	0	1	0	0	0	0	0	0	0	0	0	0	0	0	0	0	0	0	0	0	0	0	0	1	0	1	1	0	0	0	0	0	0	0	0	0	0	1	1	0	0	0	0	0	0	0	1	0	0	0	0	0	0	0	1	0	0	0	0	0	0	1	1	0	1	0	0	0	0	1	0	0	0	0	1
CP001851	139750	GGCCACAAGA.GCGATAAGCC	G	C	40.0	PASS	NA;ANN=C|missense_variant|MODERATE|BM590_A0125|gene125|transcript|TRANSCRIPT_gene125|protein_coding|1/1|c.1616G>C|p.Ser539Thr|1616/1728|1616/1728|539/575||	GT	0	0	0	0	0	0	0	0	0	0	0	0	0	0	0	0	0	0	0	0	0	0	0	0	0	0	0	0	0	0	0	0	0	0	0	1	0	0	0	0	0	0	0	0	0	0	0	0	0	0	0	0	0	0	0	0	0	0	0	0	0	0	0	0	0	0	0	0	0	0	0	0	0	0	0	0	0	0	1	0	0	0	0	0	0	0	0	0	0	0	0	0	0	0	0	0
CP001851	139806	TGGCTTCAAA.AAGGGCGGTA	A	G	40.0	PASS	NA;ANN=G|missense_variant|MODERATE|BM590_A0125|gene125|transcript|TRANSCRIPT_gene125|protein_coding|1/1|c.1672A>G|p.Lys558Glu|1672/1728|1672/1728|558/575||	GT	0	0	0	0	0	0	0	1	1	0	0	0	0	0	0	0	0	0	0	0	0	0	0	0	0	0	0	0	0	0	0	0	0	0	0	0	0	0	1	0	0	0	0	0	0	0	0	0	0	0	0	0	0	0	0	0	0	0	0	0	0	0	0	0	0	0	0	0	0	0	0	0	0	0	0	0	0	0	0	0	0	0	0	0	0	0	1	0	0	0	0	1	0	0	0	0
CP001851	142551	CCTATCTGCG.CATGATGGCC	C	T	40.0	PASS	NA;ANN=T|intergenic_region|MODIFIER|BM590_A0126-BM590_A0127|gene126-gene127|intergenic_region|gene126-gene127|||n.142551C>T||||||	GT	0	0	0	0	0	0	0	0	0	1	0	0	0	0	0	0	0	0	0	0	0	0	0	0	0	0	0	0	0	0	0	0	0	0	0	0	0	0	0	0	0	0	0	0	0	0	0	0	0	0	0	0	0	0	0	0	0	0	0	0	0	0	0	0	0	0	0	0	0	0	0	0	0	0	0	0	0	0	0	0	0	0	0	0	0	0	0	0	0	0	0	0	0	0	0	0
CP001851	143020	GCCTCGACCA.TCCCGCCGTC	T	G	40.0	PASS	NA;ANN=G|synonymous_variant|LOW|BM590_A0128|gene128|transcript|TRANSCRIPT_gene128|protein_coding|1/1|c.540A>C|p.Gly180Gly|540/681|540/681|180/226||	GT	0	0	0	0	0	0	0	0	0	0	0	0	0	0	0	0	0	0	0	1	0	0	1	0	0	0	0	0	0	0	0	0	0	0	0	0	0	0	0	0	0	0	0	0	1	0	0	1	0	0	0	0	0	0	0	0	0	0	1	0	0	0	0	0	0	0	0	0	0	0	0	0	0	0	0	0	0	0	0	0	0	0	0	0	0	0	0	0	0	0	1	0	0	0	0	1
CP001851	143522	GACGCCTTGT.GTGCCGTCAA	G	A	40.0	PASS	NA;ANN=A|missense_variant|MODERATE|BM590_A0128|gene128|transcript|TRANSCRIPT_gene128|protein_coding|1/1|c.38C>T|p.Thr13Ile|38/681|38/681|13/226||	GT	0	0	0	0	0	0	0	0	0	0	0	0	1	0	0	0	0	0	0	0	0	0	0	0	0	0	0	0	0	1	0	0	0	1	0	0	0	0	0	0	0	0	0	0	0	0	0	0	0	0	0	0	0	0	0	0	0	0	0	0	0	0	0	0	0	0	0	0	0	0	0	0	0	0	0	0	0	0	0	0	0	0	0	0	0	0	0	0	0	0	0	0	0	0	0	0
CP001851	143583	CCCAAGCGCC.ACGACCACGT	A	G	40.0	PASS	NA;ANN=G|missense_variant|MODERATE|BM590_A0129|gene129|transcript|TRANSCRIPT_gene129|protein_coding|1/1|c.125T>C|p.Val42Ala|125/141|125/141|42/46||	GT	0	0	0	0	0	0	0	0	0	0	0	0	0	0	0	0	0	0	0	1	0	0	1	0	0	0	0	0	0	0	0	0	0	0	0	0	0	0	0	0	0	0	0	0	1	0	0	1	0	0	0	0	0	0	0	0	0	0	1	0	0	0	0	0	0	0	0	0	0	0	0	0	0	0	0	0	0	0	0	0	0	0	0	0	0	0	0	0	0	0	1	0	0	0	0	1
CP001851	143832	GCGCGGCTGC.TAGTATACAT	T	C	40.0	PASS	NA;ANN=C|stop_lost&splice_region_variant|HIGH|BM590_A0130|gene130|transcript|TRANSCRIPT_gene130|protein_coding|1/1|c.392A>G|p.Ter131Trpext*?|392/393|392/393|131/130||	GT	0	0	1	0	0	0	0	0	0	0	0	1	0	0	0	0	0	0	0	1	0	0	1	0	0	0	0	0	0	0	0	0	0	0	0	0	0	0	0	0	0	0	0	0	1	0	1	1	0	0	0	0	0	0	0	0	0	0	1	1	0	0	0	0	0	0	0	1	0	0	0	0	0	0	0	1	0	0	0	0	0	0	1	1	0	1	0	0	0	0	1	0	0	0	0	1
CP001851	144198	GATATAGAAA.GAGATGTGGC	G	A	40.0	PASS	NA;ANN=A|missense_variant|MODERATE|BM590_A0130|gene130|transcript|TRANSCRIPT_gene130|protein_coding|1/1|c.26C>T|p.Ser9Phe|26/393|26/393|9/130||	GT	0	0	0	0	0	0	0	0	0	0	0	0	0	0	0	0	0	0	0	0	0	0	0	0	0	0	0	0	0	0	0	0	0	0	0	0	0	0	0	0	0	0	0	0	0	0	0	1	0	0	0	0	0	0	0	0	0	0	0	0	0	0	0	0	0	0	0	0	0	0	0	0	0	0	0	0	0	0	0	0	0	0	0	0	0	0	0	0	0	0	0	0	0	0	0	0
CP001851	145170	ATGATCTTGT.CGGCGCCAAC	C	T	40.0	PASS	NA;ANN=T|missense_variant|MODERATE|BM590_A0133|gene132|transcript|TRANSCRIPT_gene132|protein_coding|1/1|c.634G>A|p.Asp212Asn|634/1113|634/1113|212/370||	GT	0	0	0	0	0	0	0	0	0	0	0	0	0	0	0	0	0	0	0	0	0	0	0	0	0	0	0	0	0	0	0	0	0	0	0	0	0	0	0	0	0	0	0	0	0	0	0	0	0	0	0	0	0	0	0	0	0	0	0	0	0	0	0	0	0	0	0	0	0	0	0	0	0	0	0	0	0	0	0	0	0	0	1	0	0	1	0	0	0	0	0	0	0	0	0	0
CP001851	145212	TTGAGGCCGA.CGCCGCCGAG	C	T	40.0	PASS	NA;ANN=T|missense_variant|MODERATE|BM590_A0133|gene132|transcript|TRANSCRIPT_gene132|protein_coding|1/1|c.592G>A|p.Val198Ile|592/1113|592/1113|198/370||	GT	0	0	1	0	0	0	0	0	0	0	0	1	0	0	0	0	0	0	0	1	0	0	1	0	0	0	0	0	0	0	0	0	0	0	0	0	0	0	0	0	0	0	0	0	1	0	1	1	0	0	0	0	0	0	0	0	0	0	1	1	0	0	0	0	0	0	0	1	0	0	0	0	0	0	0	1	0	0	0	0	0	0	1	1	0	1	0	0	0	0	1	0	0	0	0	1
CP001851	145481	GGCGCGGATG.ACCGTGCACA	A	G	40.0	PASS	NA;ANN=G|missense_variant|MODERATE|BM590_A0133|gene132|transcript|TRANSCRIPT_gene132|protein_coding|1/1|c.323T>C|p.Val108Ala|323/1113|323/1113|108/370||	GT	0	0	1	0	0	0	0	0	0	0	0	1	0	0	0	0	0	0	0	1	0	0	1	0	0	0	0	0	0	0	0	0	0	0	0	0	0	0	0	0	0	0	0	0	1	0	1	1	0	0	0	0	0	0	0	0	0	0	1	1	0	0	0	0	0	0	0	1	0	0	0	0	0	0	0	1	0	0	0	0	0	0	1	1	0	1	0	0	0	0	1	0	0	0	0	1
CP001851	145743	CCGCCGATCT.CGACGGTTTC	C	T	40.0	PASS	NA;ANN=T|missense_variant|MODERATE|BM590_A0133|gene132|transcript|TRANSCRIPT_gene132|protein_coding|1/1|c.61G>A|p.Glu21Lys|61/1113|61/1113|21/370||	GT	0	0	0	0	0	0	0	0	0	0	0	0	0	0	0	0	0	0	0	1	0	0	0	0	0	0	0	0	0	0	0	0	0	0	0	0	0	0	0	0	0	0	0	0	0	0	0	0	0	0	0	0	0	0	0	0	0	0	1	0	0	0	0	0	0	0	0	0	0	0	0	0	0	0	0	0	0	0	0	0	0	0	0	0	0	0	0	0	0	0	0	0	0	0	0	1
CP001851	145864	GCAAAATTCG.CATGATTTCA	C	T	40.0	PASS	NA;ANN=T|missense_variant|MODERATE|BM590_A0134|gene134|transcript|TRANSCRIPT_gene134|protein_coding|1/1|c.234G>A|p.Met78Ile|234/261|234/261|78/86||	GT	0	0	0	0	0	0	0	0	0	0	0	0	0	0	0	0	0	0	0	1	0	0	0	0	0	0	0	0	0	0	0	0	0	0	0	0	0	0	0	0	0	0	0	0	0	0	0	0	0	0	0	0	0	0	0	0	0	0	1	0	0	0	0	0	0	0	0	0	0	0	0	0	0	0	0	0	0	0	0	0	0	0	0	0	0	0	0	0	0	0	0	0	0	0	0	1
CP001851	145903	CGTCTTTTTG.CGCCATGGTT	C	T	40.0	PASS	NA;ANN=T|synonymous_variant|LOW|BM590_A0134|gene134|transcript|TRANSCRIPT_gene134|protein_coding|1/1|c.195G>A|p.Ala65Ala|195/261|195/261|65/86||	GT	0	0	0	0	0	0	0	0	0	0	0	0	1	0	0	1	0	0	0	0	0	0	0	0	0	0	1	0	0	1	0	1	0	1	0	0	0	1	0	0	0	0	0	0	0	0	0	0	0	0	0	0	0	0	0	0	0	0	0	0	0	0	0	1	0	0	0	0	0	0	0	0	0	1	0	0	0	0	0	0	0	0	0	0	0	0	0	0	0	0	0	0	0	0	0	0
CP001851	146077	TGATGCGGCG.CAGGCACGTC	C	T	40.0	PASS	NA;ANN=T|synonymous_variant|LOW|BM590_A0134|gene134|transcript|TRANSCRIPT_gene134|protein_coding|1/1|c.21G>A|p.Leu7Leu|21/261|21/261|7/86||	GT	0	0	0	0	0	0	0	0	0	0	0	0	0	0	0	0	0	0	0	0	0	0	1	0	0	0	0	0	0	0	0	0	0	0	0	0	0	0	0	0	0	0	0	0	1	0	0	1	0	0	0	0	0	0	0	0	0	0	0	0	0	0	0	0	0	0	0	0	0	0	0	0	0	0	0	0	0	0	0	0	0	0	0	0	0	0	0	0	0	0	1	0	0	0	0	0
CP001851	146117	CTGGCGAATG.CGGCATGGAC	C	T	40.0	PASS	NA;ANN=T|intergenic_region|MODIFIER|BM590_A0134-BM590_A0135|gene134-gene135|intergenic_region|gene134-gene135|||n.146117C>T||||||	GT	0	0	0	0	0	0	0	0	0	0	0	0	0	0	0	0	0	0	0	0	0	0	1	0	0	0	0	0	0	0	0	0	0	0	0	0	0	0	0	0	0	0	0	0	1	0	0	1	0	0	0	0	0	0	0	0	0	0	0	0	0	0	0	0	0	0	0	0	0	0	0	0	0	0	0	0	0	0	0	0	0	0	0	0	0	0	0	0	0	0	1	0	0	0	0	0
CP001851	146327	TGCAAGCGCG.GTCCTTGTTG	G	C	40.0	PASS	NA;ANN=C|missense_variant|MODERATE|BM590_A0135|gene135|transcript|TRANSCRIPT_gene135|protein_coding|1/1|c.79G>C|p.Val27Leu|79/1578|79/1578|27/525||	GT	0	0	0	0	0	0	0	0	0	0	0	0	0	0	0	0	0	0	0	0	0	0	1	0	0	0	0	0	0	0	0	0	0	0	0	0	0	0	0	0	0	0	0	0	1	0	0	1	0	0	0	0	0	0	0	0	0	0	0	0	0	0	0	0	0	0	0	0	0	0	0	0	0	0	0	0	0	0	0	0	0	0	0	0	0	0	0	0	0	0	1	0	0	0	0	0
CP001851	146524	GCCTTGAAAG.CAAGGTATCG	C	T	40.0	PASS	NA;ANN=T|synonymous_variant|LOW|BM590_A0135|gene135|transcript|TRANSCRIPT_gene135|protein_coding|1/1|c.276C>T|p.Ser92Ser|276/1578|276/1578|92/525||	GT	0	0	0	0	0	0	0	0	0	1	0	0	0	0	0	0	0	0	0	0	0	0	0	0	0	0	0	0	0	0	0	0	0	0	0	0	0	0	0	0	0	0	0	0	0	0	0	0	0	0	0	0	0	0	0	0	0	0	0	0	0	0	0	0	0	0	0	0	0	0	0	0	0	0	0	0	0	0	0	0	0	0	0	0	0	0	0	0	0	0	0	0	0	0	0	0
CP001851	146751	GGTGCGCGCG.TGGCCTCGCT	T	G	40.0	PASS	NA;ANN=G|missense_variant|MODERATE|BM590_A0135|gene135|transcript|TRANSCRIPT_gene135|protein_coding|1/1|c.503T>G|p.Val168Gly|503/1578|503/1578|168/525||	GT	0	0	0	0	0	0	0	0	0	0	0	0	0	0	0	0	0	0	0	0	0	0	0	0	0	0	0	0	0	0	0	0	0	0	0	0	0	0	0	0	0	0	0	0	0	0	0	0	0	0	0	0	0	0	0	0	0	0	0	0	0	0	0	0	0	0	0	0	0	1	0	0	0	0	0	0	0	0	0	0	0	0	0	0	0	0	0	0	0	0	0	0	0	0	0	0
CP001851	146844	GCGGATGAGC.GGATTGAGGA	G	A	40.0	PASS	NA;ANN=A|missense_variant|MODERATE|BM590_A0135|gene135|transcript|TRANSCRIPT_gene135|protein_coding|1/1|c.596G>A|p.Arg199Gln|596/1578|596/1578|199/525||	GT	0	0	0	0	0	0	0	0	0	0	0	0	0	0	0	0	0	0	0	0	0	0	0	0	0	0	0	0	0	0	0	0	0	0	0	0	0	0	0	0	0	0	0	0	0	0	0	1	0	0	0	0	0	0	0	0	0	0	0	0	0	0	0	0	0	0	0	0	0	0	0	0	0	0	0	0	0	0	0	0	0	0	0	0	0	0	0	0	0	0	0	0	0	0	0	0
CP001851	147165	GAACCGGCCA.CCGGCCTCAC	C	T	40.0	PASS	NA;ANN=T|missense_variant|MODERATE|BM590_A0135|gene135|transcript|TRANSCRIPT_gene135|protein_coding|1/1|c.917C>T|p.Thr306Ile|917/1578|917/1578|306/525||	GT	0	0	0	0	0	0	0	0	0	0	0	0	0	0	0	0	0	0	0	1	0	0	0	0	0	0	0	0	0	0	0	0	0	0	0	0	0	0	0	0	0	0	0	0	0	0	0	0	0	0	0	0	0	0	0	0	0	0	0	0	0	0	0	0	0	0	0	0	0	0	0	0	0	0	0	0	0	0	0	0	0	0	0	0	0	0	0	0	0	0	0	0	0	0	0	0
CP001851	148547	CCGGGCTTCT.GGAAAGGCTC	G	A	40.0	PASS	NA;ANN=A|stop_gained|HIGH|BM590_A0136|gene136|transcript|TRANSCRIPT_gene136|protein_coding|1/1|c.569G>A|p.Trp190*|569/687|569/687|190/228||	GT	0	0	0	0	0	0	0	0	0	0	0	0	0	0	0	0	0	0	0	0	0	0	0	0	0	0	0	0	0	0	0	0	0	0	0	0	1	0	0	0	0	0	0	0	0	0	0	0	0	0	0	0	0	0	0	0	0	0	0	0	0	0	0	0	0	0	0	0	0	0	0	0	0	0	0	0	0	0	0	0	0	0	0	0	0	0	0	0	0	0	0	0	0	0	0	0
CP001851	149029	TTGACGTGCT.GCAACTGGCG	G	A	40.0	PASS	NA;ANN=A|synonymous_variant|LOW|BM590_A0137|gene137|transcript|TRANSCRIPT_gene137|protein_coding|1/1|c.270G>A|p.Leu90Leu|270/1293|270/1293|90/430||	GT	0	0	0	0	0	0	0	0	0	0	0	0	0	0	0	0	0	0	0	0	0	0	0	0	0	0	0	0	0	0	0	0	0	0	0	0	0	0	0	0	0	0	0	0	0	0	0	0	0	0	0	0	0	0	0	0	0	0	0	0	0	0	0	0	0	0	0	0	0	0	0	0	0	0	0	0	0	0	0	0	0	0	0	1	0	0	0	0	0	0	0	0	0	0	0	0
CP001851	149365	TGATTCTCCA.ACGTGAACAG	A	G	40.0	PASS	NA;ANN=G|synonymous_variant|LOW|BM590_A0137|gene137|transcript|TRANSCRIPT_gene137|protein_coding|1/1|c.606A>G|p.Gln202Gln|606/1293|606/1293|202/430||	GT	0	0	1	0	0	0	0	0	0	0	0	1	0	0	0	0	0	0	0	1	0	0	1	0	0	0	0	0	0	0	0	0	0	0	0	0	0	0	0	0	0	0	0	0	1	0	1	1	0	0	0	0	0	0	0	0	0	0	1	1	0	0	0	0	0	0	0	1	0	0	0	0	0	0	0	1	0	0	0	0	0	0	1	1	0	1	0	0	0	0	1	0	0	0	0	1
CP001851	151220	ATGTGCATCA.CGACCAGCAA	C	T	40.0	PASS	NA;ANN=T|intergenic_region|MODIFIER|BM590_A0138-BM590_A0139|gene138-gene139|intergenic_region|gene138-gene139|||n.151220C>T||||||	GT	0	0	0	0	0	0	0	0	0	0	0	0	0	0	0	0	0	0	0	0	0	0	0	0	0	0	0	0	0	0	0	0	0	0	0	0	0	0	0	0	0	0	0	0	0	0	0	0	0	0	0	0	0	0	0	0	0	0	0	0	0	0	0	0	0	0	0	0	0	0	0	0	0	0	0	0	0	0	0	0	0	0	0	0	0	0	0	0	0	0	1	0	0	0	0	0
CP001851	151632	ATCGGTTGAG.GAAGGAATCG	G	A	40.0	PASS	NA;ANN=A|missense_variant|MODERATE|BM590_A0139|gene139|transcript|TRANSCRIPT_gene139|protein_coding|1/1|c.148G>A|p.Glu50Lys|148/564|148/564|50/187||	GT	0	0	0	0	0	0	0	0	0	0	0	0	0	0	0	1	0	0	0	0	0	0	0	0	0	0	0	0	0	0	0	0	0	0	0	0	0	0	0	0	0	0	0	0	0	0	0	0	0	0	0	0	0	0	0	0	0	0	0	0	0	0	0	0	0	0	0	0	0	0	0	0	0	0	0	0	0	0	0	0	0	0	0	0	0	0	0	0	0	0	0	0	0	0	0	0
CP001851	152499	GTTTTCCGAT.TGCCTTCCGT	T	A	40.0	PASS	NA;ANN=A|missense_variant|MODERATE|BM590_A0140|gene140|transcript|TRANSCRIPT_gene140|protein_coding|1/1|c.50A>T|p.Gln17Leu|50/495|50/495|17/164||	GT	0	0	0	0	0	0	0	0	0	0	0	0	0	0	0	0	0	0	0	0	0	0	0	0	0	0	0	0	0	0	0	0	0	0	0	0	0	0	0	0	0	0	0	0	0	0	0	0	0	0	0	0	0	0	0	0	0	0	0	0	0	0	0	0	0	0	0	0	0	0	1	0	0	0	0	0	0	0	0	0	0	0	0	0	0	0	0	0	0	0	0	0	0	0	0	0
CP001851	152715	CTATCTTTAG.GGGTGAATGA	G	A	40.0	PASS	NA;ANN=A|intergenic_region|MODIFIER|BM590_A0140-BM590_A0141|gene140-gene141|intergenic_region|gene140-gene141|||n.152715G>A||||||	GT	0	0	1	0	0	0	0	0	0	0	0	1	0	0	0	0	0	0	0	0	0	0	0	0	0	0	0	0	0	0	0	0	0	0	0	0	0	0	0	0	0	0	0	0	0	0	1	0	0	0	0	0	0	0	0	0	0	0	0	1	0	0	0	0	0	0	0	1	0	0	0	0	0	0	0	0	0	0	0	0	0	0	1	1	0	1	0	0	0	0	0	0	0	0	0	0
CP001851	152812	TTGATTGGGG.GGATACATGG	G	A	40.0	PASS	NA;ANN=A|intergenic_region|MODIFIER|BM590_A0140-BM590_A0141|gene140-gene141|intergenic_region|gene140-gene141|||n.152812G>A||||||	GT	0	0	0	0	0	0	0	0	0	0	0	0	0	0	0	0	0	0	1	0	0	0	0	0	0	1	0	0	0	0	0	0	0	0	0	0	0	0	0	0	0	0	0	1	0	0	0	0	0	0	0	0	0	0	0	0	0	0	0	0	0	0	0	0	0	0	0	0	0	0	0	0	0	0	0	0	0	0	0	0	0	0	0	0	0	0	0	0	0	0	0	0	0	0	0	0
CP001851	152915	ACGGCGTCTT.ACTCGTCAGT	A	G	40.0	PASS	NA;ANN=G|missense_variant|MODERATE|BM590_A0141|gene141|transcript|TRANSCRIPT_gene141|protein_coding|1/1|c.98A>G|p.Tyr33Cys|98/621|98/621|33/206||	GT	0	0	1	0	0	0	0	0	0	0	0	0	0	0	0	0	0	0	0	0	0	0	0	0	0	0	0	0	0	0	0	0	0	0	0	0	0	0	0	0	0	0	0	0	0	0	0	0	0	0	0	0	0	0	0	0	0	0	0	0	0	0	0	0	0	0	0	0	0	0	0	0	0	0	0	0	0	0	0	0	0	0	0	0	0	0	0	0	0	0	0	0	0	0	0	0
CP001851	153385	CCAGGACATT.GTCGATCTCT	G	A	40.0	PASS	NA;ANN=A|missense_variant|MODERATE|BM590_A0141|gene141|transcript|TRANSCRIPT_gene141|protein_coding|1/1|c.568G>A|p.Val190Ile|568/621|568/621|190/206||	GT	0	0	1	0	0	0	0	0	0	0	0	1	0	0	0	0	0	0	0	1	0	0	1	0	0	0	0	0	0	0	0	0	0	0	0	0	0	0	0	0	0	0	0	0	1	0	1	1	0	0	0	0	0	0	0	0	0	0	1	1	0	0	0	0	0	0	0	1	0	0	0	0	0	0	0	1	0	0	0	0	0	0	1	1	0	1	0	0	0	0	1	0	0	0	0	1
CP001851	153584	AGGTTCTGGA.TGCCGTGCTT	T	C	40.0	PASS	NA;ANN=C|missense_variant|MODERATE|BM590_A0142|gene142|transcript|TRANSCRIPT_gene142|protein_coding|1/1|c.517A>G|p.Ile173Val|517/573|517/573|173/190||	GT	0	0	0	0	0	0	0	0	0	0	0	0	0	0	0	0	0	0	0	0	0	0	1	0	0	0	0	0	0	0	0	0	0	0	0	0	0	0	0	0	0	0	0	0	1	0	0	1	0	0	0	0	0	0	0	0	0	0	0	0	0	0	0	0	0	0	0	0	0	0	0	0	0	0	0	0	0	0	0	0	0	0	0	0	0	0	0	0	0	0	1	0	0	0	0	0
CP001851	154368	CCTGATCCTC.TTCCACGAGG	T	G	40.0	PASS	NA;ANN=G|missense_variant|MODERATE|BM590_A0143|gene143|transcript|TRANSCRIPT_gene143|protein_coding|1/1|c.381A>C|p.Glu127Asp|381/540|381/540|127/179||	GT	0	0	0	0	0	0	0	0	0	0	0	0	0	0	0	0	0	0	0	0	0	0	0	0	0	0	0	0	0	0	0	0	0	0	0	0	0	0	0	0	0	0	0	0	0	0	0	0	0	0	0	0	0	0	0	0	0	0	0	0	0	0	0	0	0	0	0	0	0	0	0	0	0	0	0	0	0	0	0	0	0	0	0	0	0	0	0	0	0	0	0	0	0	0	1	0
CP001851	154899	GCGTGATCGG.CGAAAGCCTG	C	T	40.0	PASS	NA;ANN=T|synonymous_variant|LOW|BM590_A0144|gene144|transcript|TRANSCRIPT_gene144|protein_coding|1/1|c.924G>A|p.Ser308Ser|924/1068|924/1068|308/355||	GT	0	0	0	0	0	0	0	0	0	0	0	0	0	0	0	0	0	0	0	0	0	0	1	0	0	0	0	0	0	0	0	0	0	0	0	0	0	0	0	0	0	0	0	0	1	0	0	1	0	0	0	0	0	0	0	0	0	0	0	0	0	0	0	0	0	0	0	0	0	0	0	0	0	0	0	0	0	0	0	0	0	0	0	0	0	0	0	0	0	0	1	0	0	0	0	0
CP001851	155660	AGCTCAACCG.GATCGGGCGA	G	A	40.0	PASS	NA;ANN=A|missense_variant|MODERATE|BM590_A0144|gene144|transcript|TRANSCRIPT_gene144|protein_coding|1/1|c.163C>T|p.Pro55Ser|163/1068|163/1068|55/355||	GT	0	0	1	0	0	0	0	0	0	0	0	1	0	0	0	0	0	0	0	0	0	0	0	0	0	0	0	0	0	0	0	0	0	0	0	0	0	0	0	0	0	0	0	0	0	0	1	0	0	0	0	0	0	0	0	0	0	0	0	1	0	0	0	0	0	0	0	1	0	0	0	0	0	0	0	0	0	0	0	0	0	0	1	1	0	1	0	0	0	0	0	0	0	0	0	0
CP001851	155927	AATTATGCTT.CGCTTTTCGG	C	T	40.0	PASS	NA;ANN=T|missense_variant|MODERATE|BM590_A0145|gene145|transcript|TRANSCRIPT_gene145|protein_coding|1/1|c.56C>T|p.Ser19Leu|56/69|56/69|19/22||,T|missense_variant|MODERATE|BM590_A0146|gene146|transcript|TRANSCRIPT_gene146|protein_coding|1/1|c.211G>A|p.Glu71Lys|211/219|211/219|71/72||	GT	0	0	0	0	0	0	0	0	0	0	0	0	0	0	0	0	0	0	0	0	0	0	0	0	0	0	0	0	0	0	0	0	0	0	0	0	0	0	0	0	0	0	0	0	0	0	0	0	0	0	0	0	0	0	0	0	0	0	0	0	0	0	0	0	0	0	0	0	0	0	0	0	0	0	0	0	0	0	0	0	0	0	1	0	0	0	0	0	0	0	0	0	0	0	0	0
CP001851	156113	AAATGGCCGA.TGGCGTAATG	T	C	40.0	PASS	NA;ANN=C|missense_variant|MODERATE|BM590_A0146|gene146|transcript|TRANSCRIPT_gene146|protein_coding|1/1|c.25A>G|p.Ile9Val|25/219|25/219|9/72||,C|missense_variant|MODERATE|BM590_A0147|gene147|transcript|TRANSCRIPT_gene147|protein_coding|1/1|c.1397A>G|p.His466Arg|1397/1416|1397/1416|466/471||	GT	0	0	0	0	0	0	0	0	0	0	0	0	0	0	0	0	0	0	0	0	0	0	0	0	0	0	0	0	0	0	0	0	0	0	0	0	0	0	0	0	0	1	0	0	0	0	0	0	0	0	0	0	0	0	0	0	0	0	0	0	0	1	0	0	0	0	0	0	0	0	0	0	0	0	0	0	0	0	0	0	0	0	0	0	0	0	0	0	0	0	0	0	0	0	0	0
CP001851	156291	GGGCCGAAAT.GCGGGAAAAG	G	A	40.0	PASS	NA;ANN=A|missense_variant|MODERATE|BM590_A0147|gene147|transcript|TRANSCRIPT_gene147|protein_coding|1/1|c.1219C>T|p.His407Tyr|1219/1416|1219/1416|407/471||	GT	0	0	0	0	0	0	0	0	0	0	0	0	0	0	0	0	0	0	0	0	0	0	0	0	0	0	0	0	0	0	0	0	0	0	0	0	0	0	0	0	0	0	0	0	0	0	0	0	0	0	1	0	0	0	0	0	0	0	0	0	0	0	0	0	0	0	0	0	0	0	0	0	0	0	0	0	0	0	0	0	0	0	0	0	0	0	0	0	0	0	0	0	0	0	0	0
CP001851	156322	GTGAAACGTT.CACCACGACC	C	T	40.0	PASS	NA;ANN=T|synonymous_variant|LOW|BM590_A0147|gene147|transcript|TRANSCRIPT_gene147|protein_coding|1/1|c.1188G>A|p.Val396Val|1188/1416|1188/1416|396/471||	GT	0	0	0	0	0	0	0	0	0	0	0	0	0	0	0	0	0	0	0	0	0	0	1	0	0	0	0	0	0	0	0	0	0	0	0	0	0	0	0	0	0	0	0	0	0	0	0	0	0	0	0	0	0	0	0	0	0	0	0	0	0	0	0	0	0	0	0	0	0	0	0	0	0	0	0	0	0	0	0	0	0	0	0	0	0	0	0	0	0	0	1	0	0	0	0	0
CP001851	156559	TCAGAAACAA.TGTGAATTCG	T	C	40.0	PASS	NA;ANN=C|synonymous_variant|LOW|BM590_A0147|gene147|transcript|TRANSCRIPT_gene147|protein_coding|1/1|c.951A>G|p.Thr317Thr|951/1416|951/1416|317/471||	GT	0	0	1	0	0	0	0	0	0	0	0	1	0	0	0	0	0	0	0	0	0	0	0	0	0	0	0	0	0	0	0	0	0	0	0	0	0	0	0	0	0	0	0	0	0	0	1	0	0	0	0	0	0	0	0	0	0	0	0	1	0	0	0	0	0	0	0	1	0	0	0	0	0	0	0	0	0	0	0	0	0	0	1	1	0	1	0	0	0	0	0	0	0	0	0	0
CP001851	156666	GCAATGCCGA.CAACGCCGAG	C	T	40.0	PASS	NA;ANN=T|missense_variant|MODERATE|BM590_A0147|gene147|transcript|TRANSCRIPT_gene147|protein_coding|1/1|c.844G>A|p.Val282Ile|844/1416|844/1416|282/471||	GT	0	0	1	0	0	0	0	0	0	0	0	1	0	0	0	0	0	0	0	0	0	0	0	0	0	0	0	0	0	0	0	0	0	0	0	0	0	0	0	0	0	0	0	0	0	0	1	0	0	0	0	0	0	0	0	0	0	0	0	1	0	0	0	0	0	0	0	1	0	0	0	0	0	0	0	0	0	0	0	0	0	0	1	1	0	1	0	0	0	0	0	0	0	0	0	0
CP001851	157215	ATCGCGATGG.TCAGGAACAA	T	C	40.0	PASS	NA;ANN=C|missense_variant|MODERATE|BM590_A0147|gene147|transcript|TRANSCRIPT_gene147|protein_coding|1/1|c.295A>G|p.Thr99Ala|295/1416|295/1416|99/471||	GT	0	0	0	0	0	0	0	0	0	0	0	0	0	0	0	0	0	0	0	1	0	0	1	0	0	0	0	0	0	0	0	0	0	0	0	0	0	0	0	0	0	0	0	0	1	0	0	1	0	0	0	0	0	0	0	0	0	0	1	0	0	0	0	0	0	0	0	0	0	0	0	0	0	0	0	0	0	0	0	0	0	0	0	0	0	0	0	0	0	0	1	0	0	0	0	1
CP001851	157477	GCGTGCCCGA.CGCGACCGTG	C	T	40.0	PASS	NA;ANN=T|synonymous_variant|LOW|BM590_A0147|gene147|transcript|TRANSCRIPT_gene147|protein_coding|1/1|c.33G>A|p.Ala11Ala|33/1416|33/1416|11/471||	GT	0	0	0	0	0	0	0	0	0	0	0	0	0	0	0	0	0	0	0	1	0	0	1	0	0	0	0	0	0	0	0	0	0	0	0	0	0	0	0	0	0	0	0	0	1	0	0	1	0	0	0	0	0	0	0	0	0	0	1	0	0	0	0	0	0	0	0	0	0	0	0	0	0	0	0	0	0	0	0	0	0	0	0	0	0	0	0	0	0	0	1	0	0	0	0	1
CP001851	157553	AGCGGCCGTT.TGTCCTGGCG	T	C	40.0	PASS	NA;ANN=C|synonymous_variant|LOW|BM590_A0148|gene148|transcript|TRANSCRIPT_gene148|protein_coding|1/1|c.2775A>G|p.Thr925Thr|2775/2805|2775/2805|925/934||	GT	0	0	0	0	0	0	0	0	0	0	0	0	0	0	0	0	0	0	0	0	0	0	0	0	0	0	0	0	0	0	0	0	0	0	0	0	0	0	0	0	0	0	0	0	0	0	0	0	0	0	0	0	0	0	0	0	0	0	0	0	0	0	1	0	0	0	0	0	0	0	0	0	0	0	0	0	0	0	0	0	0	0	0	0	0	0	0	0	0	0	0	0	0	0	0	0
CP001851	157784	CCACTTCGAT.GACCGTGAAT	G	A	40.0	PASS	NA;ANN=A|synonymous_variant|LOW|BM590_A0148|gene148|transcript|TRANSCRIPT_gene148|protein_coding|1/1|c.2544C>T|p.Val848Val|2544/2805|2544/2805|848/934||	GT	0	0	0	0	0	0	0	0	0	0	0	0	0	0	0	0	0	0	0	1	0	0	1	0	0	0	0	0	0	0	0	0	0	0	0	0	0	0	0	0	0	0	0	0	1	0	0	1	0	0	0	0	0	0	0	0	0	0	1	0	0	0	0	0	0	0	0	0	0	0	0	0	0	0	0	0	0	0	0	0	0	0	0	0	0	0	0	0	0	0	1	0	0	0	0	1
CP001851	157822	TTGATCTCGA.CACGCGGCTC	C	T	40.0	PASS	NA;ANN=T|missense_variant|MODERATE|BM590_A0148|gene148|transcript|TRANSCRIPT_gene148|protein_coding|1/1|c.2506G>A|p.Val836Ile|2506/2805|2506/2805|836/934||	GT	0	0	0	0	0	0	0	0	0	0	0	0	0	0	0	0	0	0	0	0	0	0	1	0	0	0	0	0	0	0	0	0	0	0	0	0	0	0	0	0	0	0	0	0	0	0	0	0	0	0	0	0	0	0	0	0	0	0	0	0	0	0	0	0	0	0	0	0	0	0	0	0	0	0	0	0	0	0	0	0	0	0	0	0	0	0	0	0	0	0	0	0	0	0	0	0
CP001851	158256	ATAGGGCAGG.GCAAGATAGG	G	A	40.0	PASS	NA;ANN=A|missense_variant|MODERATE|BM590_A0148|gene148|transcript|TRANSCRIPT_gene148|protein_coding|1/1|c.2072C>T|p.Ala691Val|2072/2805|2072/2805|691/934||	GT	0	0	0	0	0	0	0	0	0	0	0	0	0	0	0	0	0	0	0	0	0	0	0	0	0	0	0	0	0	0	0	0	0	0	0	0	0	0	0	0	0	0	0	0	1	0	0	0	0	0	0	0	0	0	0	0	0	0	0	0	0	0	0	0	0	0	0	0	0	0	0	0	0	0	0	0	0	0	0	0	0	0	0	0	0	0	0	0	0	0	0	0	0	0	0	0
CP001851	159701	GAATGAATTC.GGGCTCCGTT	G	C	40.0	PASS	NA;ANN=C|synonymous_variant|LOW|BM590_A0148|gene148|transcript|TRANSCRIPT_gene148|protein_coding|1/1|c.627C>G|p.Pro209Pro|627/2805|627/2805|209/934||	GT	0	0	1	0	0	0	0	0	0	0	0	1	0	0	0	0	0	0	0	1	0	0	1	0	0	0	0	0	0	0	0	0	0	0	0	0	0	0	0	0	0	0	0	0	1	0	1	1	0	0	0	0	0	0	0	0	0	0	1	1	0	0	0	0	0	0	0	1	0	0	0	0	0	0	0	1	0	0	0	0	0	0	1	1	0	1	0	0	0	0	1	0	0	0	0	1
CP001851	159901	TAGAGCGTAT.GTTCCACAAC	G	A	40.0	PASS	NA;ANN=A|missense_variant|MODERATE|BM590_A0148|gene148|transcript|TRANSCRIPT_gene148|protein_coding|1/1|c.427C>T|p.His143Tyr|427/2805|427/2805|143/934||	GT	0	0	1	0	0	0	0	1	1	0	0	1	0	0	0	0	0	0	0	1	0	1	1	0	0	0	0	0	0	0	0	0	0	0	0	0	0	0	1	0	0	0	0	0	1	0	1	1	0	0	0	0	0	0	0	0	0	0	1	1	0	0	0	0	0	0	0	1	0	0	0	0	0	0	0	1	0	0	0	0	0	0	1	1	0	1	1	1	0	0	1	1	0	1	0	1
CP001851	160596	TGGTTGCCCC.GCCCAGCTCC	G	A	40.0	PASS	NA;ANN=A|synonymous_variant|LOW|BM590_A0150|gene150|transcript|TRANSCRIPT_gene150|protein_coding|1/1|c.768C>T|p.Gly256Gly|768/894|768/894|256/297||	GT	0	0	0	0	0	0	0	0	0	0	0	0	0	0	0	0	0	0	0	0	0	0	0	0	0	0	0	0	0	0	0	0	0	0	0	0	0	0	0	0	0	0	1	0	0	0	0	0	0	0	0	0	0	0	0	1	0	0	0	0	0	0	0	0	0	0	0	0	0	0	0	0	0	0	0	0	0	0	0	0	0	0	0	0	0	0	0	0	0	0	0	0	0	0	0	0
CP001851	161239	CGCATTGATG.ACCTCGATGC	A	C	40.0	PASS	NA;ANN=C|missense_variant|MODERATE|BM590_A0150|gene150|transcript|TRANSCRIPT_gene150|protein_coding|1/1|c.125T>G|p.Val42Gly|125/894|125/894|42/297||	GT	0	0	1	0	0	0	0	0	0	0	0	1	0	0	0	0	0	0	0	0	0	0	0	0	0	0	0	0	0	0	0	0	0	0	0	0	0	0	0	0	0	0	0	0	0	0	1	0	0	0	0	0	0	0	0	0	0	0	0	1	0	0	0	0	0	0	0	1	0	0	0	0	0	0	0	0	0	0	0	0	0	0	1	1	0	1	0	0	0	0	0	0	0	0	0	0
CP001851	161571	CAAGCAGGCG.CGGATCGAAC	C	T	40.0	PASS	NA;ANN=T|missense_variant|MODERATE|BM590_A0151|gene151|transcript|TRANSCRIPT_gene151|protein_coding|1/1|c.1193G>A|p.Arg398His|1193/1401|1193/1401|398/466||	GT	0	0	0	0	0	0	0	0	0	0	0	0	0	0	0	0	0	0	0	1	0	0	0	0	0	0	0	0	0	0	0	0	0	0	0	0	0	0	0	0	0	0	0	0	0	0	0	0	0	0	0	0	0	0	0	0	0	0	1	0	0	0	0	0	0	0	0	0	0	0	0	0	0	0	0	0	0	0	0	0	0	0	0	0	0	0	0	0	0	0	0	0	0	0	0	1
CP001851	161918	CCATGTCTTG.CGTCAGCGCA	C	T	40.0	PASS	NA;ANN=T|synonymous_variant|LOW|BM590_A0151|gene151|transcript|TRANSCRIPT_gene151|protein_coding|1/1|c.846G>A|p.Thr282Thr|846/1401|846/1401|282/466||	GT	0	0	0	0	0	0	0	0	0	0	0	0	0	0	0	0	0	0	0	0	0	0	1	0	0	0	0	0	0	0	0	0	0	0	0	0	0	0	0	0	0	0	0	0	0	0	0	0	0	0	0	0	0	0	0	0	0	0	0	0	0	0	0	0	0	0	0	0	0	0	0	0	0	0	0	0	0	0	0	0	0	0	0	0	0	0	0	0	0	0	1	0	0	0	0	0
CP001851	161974	TTCATGGCGT.CGGCAAGCGA	C	T	40.0	PASS	NA;ANN=T|missense_variant|MODERATE|BM590_A0151|gene151|transcript|TRANSCRIPT_gene151|protein_coding|1/1|c.790G>A|p.Asp264Asn|790/1401|790/1401|264/466||	GT	0	0	0	0	0	0	0	0	0	0	0	0	0	0	0	0	0	0	0	0	0	0	1	0	0	0	0	0	0	0	0	0	0	0	0	0	0	0	0	0	0	0	0	0	1	0	0	1	0	0	0	0	0	0	0	0	0	0	0	0	0	0	0	0	0	0	0	0	0	0	0	0	0	0	0	0	0	0	0	0	0	0	0	0	0	0	0	0	0	0	1	0	0	0	0	0
CP001851	162253	TCGTGGAAGA.CGGGAATGTC	C	T	40.0	PASS	NA;ANN=T|missense_variant|MODERATE|BM590_A0151|gene151|transcript|TRANSCRIPT_gene151|protein_coding|1/1|c.511G>A|p.Val171Ile|511/1401|511/1401|171/466||	GT	0	0	1	0	0	0	0	0	0	0	0	1	0	0	0	0	0	0	0	0	0	0	0	0	0	0	0	0	0	0	0	0	0	0	0	0	0	0	0	0	0	0	0	0	0	0	1	0	0	0	0	0	0	0	0	0	0	0	0	1	0	0	0	0	0	0	0	1	0	0	0	0	0	0	0	0	0	0	0	0	0	0	1	1	0	1	0	0	0	0	0	0	0	0	0	0
CP001851	163578	ATCGGCAAGG.CGGTGACGCC	C	T	40.0	PASS	NA;ANN=T|missense_variant|MODERATE|BM590_A0152|gene152|transcript|TRANSCRIPT_gene152|protein_coding|1/1|c.659C>T|p.Ala220Val|659/2733|659/2733|220/910||	GT	0	0	1	0	0	0	0	0	0	0	0	0	0	0	0	0	0	0	0	0	0	0	0	0	0	0	0	0	0	0	0	0	0	0	0	0	0	0	0	0	0	0	0	0	0	0	0	0	0	0	0	0	0	0	0	0	0	0	0	0	0	0	0	0	0	0	0	0	0	0	0	0	0	0	0	0	0	0	0	0	0	0	0	0	0	0	0	0	0	0	0	0	0	0	0	0
CP001851	163693	GCCCGGAGCT.CTCTGCCATT	C	T	40.0	PASS	NA;ANN=T|synonymous_variant|LOW|BM590_A0152|gene152|transcript|TRANSCRIPT_gene152|protein_coding|1/1|c.774C>T|p.Leu258Leu|774/2733|774/2733|258/910||	GT	0	0	0	0	0	0	0	0	0	0	0	0	0	0	0	0	0	0	0	0	0	0	0	0	0	0	0	0	0	0	0	0	0	0	0	0	0	0	0	0	0	0	0	0	0	0	1	0	0	0	0	0	0	0	0	0	0	0	0	0	0	0	0	0	0	0	0	0	0	0	0	0	0	0	0	0	0	0	0	0	0	0	0	1	0	0	0	0	0	0	0	0	0	0	0	0
CP001851	163891	GCACGGTGAC.GGGCGGTGGC	G	A	40.0	PASS	NA;ANN=A|synonymous_variant|LOW|BM590_A0152|gene152|transcript|TRANSCRIPT_gene152|protein_coding|1/1|c.972G>A|p.Thr324Thr|972/2733|972/2733|324/910||	GT	0	0	0	0	0	0	0	0	0	0	0	0	0	0	0	1	0	0	0	0	0	0	0	0	0	0	0	0	0	0	0	0	0	0	0	0	0	0	0	0	0	0	0	0	0	0	0	0	0	0	0	0	0	0	0	0	0	0	0	0	0	0	0	0	0	0	0	0	0	0	0	0	0	0	0	0	0	0	0	0	0	0	0	0	0	0	0	0	0	0	0	0	0	0	0	0
CP001851	163932	TTGACTGCGC.CGCTGACTAG	C	G	40.0	PASS	NA;ANN=G|missense_variant|MODERATE|BM590_A0152|gene152|transcript|TRANSCRIPT_gene152|protein_coding|1/1|c.1013C>G|p.Pro338Arg|1013/2733|1013/2733|338/910||	GT	0	0	0	0	0	0	0	0	0	0	0	0	0	0	0	0	0	0	0	0	0	0	0	0	0	0	0	0	0	0	0	0	0	0	0	0	0	0	0	0	0	0	0	0	0	0	0	0	0	0	0	0	0	0	0	0	0	0	0	0	0	0	0	0	0	0	0	0	0	0	0	0	0	0	0	0	0	0	0	0	0	0	1	0	0	0	0	0	0	0	0	0	0	0	0	0
CP001851	163933	TGACTGCGCC.GCTGACTAGC	G	T	40.0	PASS	NA;ANN=T|synonymous_variant|LOW|BM590_A0152|gene152|transcript|TRANSCRIPT_gene152|protein_coding|1/1|c.1014G>T|p.Pro338Pro|1014/2733|1014/2733|338/910||	GT	0	0	1	0	0	0	0	0	0	0	0	1	0	0	0	0	0	0	0	0	0	0	0	0	0	0	0	0	0	0	0	0	0	0	0	0	0	0	0	0	0	0	0	0	0	0	1	0	0	0	0	0	0	0	0	0	0	0	0	1	0	0	0	0	0	0	0	1	0	0	0	0	0	0	0	0	0	0	0	0	0	0	1	1	0	1	0	0	0	0	0	0	0	0	0	0
CP001851	164210	AATGCCCGCC.AGTTTTGCTG	A	G	40.0	PASS	NA;ANN=G|missense_variant|MODERATE|BM590_A0152|gene152|transcript|TRANSCRIPT_gene152|protein_coding|1/1|c.1291A>G|p.Ser431Gly|1291/2733|1291/2733|431/910||	GT	0	0	1	0	0	0	0	0	0	0	0	1	0	0	0	0	0	0	0	1	0	0	1	0	0	0	0	0	0	0	0	0	0	0	0	0	0	0	0	0	0	0	0	0	1	0	1	1	0	0	0	0	0	0	0	0	0	0	1	1	0	0	0	0	0	0	0	1	0	0	0	0	0	0	0	1	0	0	0	0	0	0	1	1	0	1	0	0	0	0	1	0	0	0	0	1
CP001851	164392	GCATCAAGTC.GCTCAAGATC	G	A	40.0	PASS	NA;ANN=A|synonymous_variant|LOW|BM590_A0152|gene152|transcript|TRANSCRIPT_gene152|protein_coding|1/1|c.1473G>A|p.Ser491Ser|1473/2733|1473/2733|491/910||	GT	0	0	0	0	0	0	0	0	0	0	0	0	0	0	0	0	0	0	0	1	0	0	0	0	0	0	0	0	0	0	0	0	0	0	0	0	0	0	0	0	0	0	0	0	0	0	0	0	0	0	0	0	0	0	0	0	0	0	1	0	0	0	0	0	0	0	0	0	0	0	0	0	0	0	0	0	0	0	0	0	0	0	0	0	0	0	0	0	0	0	0	0	0	0	0	1
CP001851	166922	GTAAGAGCTA.ACATTCTATT	A	G	40.0	PASS	NA;ANN=G|intergenic_region|MODIFIER|BM590_A0153-BM590_A0154|gene153-gene154|intergenic_region|gene153-gene154|||n.166922A>G||||||	GT	0	0	0	0	0	0	0	0	0	0	0	1	0	0	0	0	0	0	0	0	0	0	0	0	0	0	0	0	0	0	0	0	0	0	0	0	0	0	0	0	0	0	0	0	0	0	0	0	0	0	0	0	0	0	0	0	0	0	0	0	0	0	0	0	0	0	0	0	0	0	0	0	0	0	0	0	0	0	0	0	0	0	0	0	0	0	0	0	0	0	0	0	0	0	0	0
CP001851	167236	AAAGACCATG.TTGGCAGGTG	T	A	40.0	PASS	NA;ANN=A|missense_variant|MODERATE|BM590_A0154|gene154|transcript|TRANSCRIPT_gene154|protein_coding|1/1|c.373A>T|p.Thr125Ser|373/483|373/483|125/160||	GT	0	0	0	0	0	0	0	0	0	0	0	0	0	0	0	0	0	0	0	0	0	0	0	0	0	0	0	0	0	0	0	0	0	0	0	0	0	0	0	0	0	0	0	0	0	0	0	0	0	0	0	0	0	0	0	0	0	0	0	0	1	0	0	0	0	0	0	0	0	0	0	0	0	0	0	0	0	0	0	0	0	0	0	0	0	0	0	0	0	0	0	0	0	0	0	0
CP001851	167491	AGGAAGGGCA.GAAGATCGAT	G	A	40.0	PASS	NA;ANN=A|synonymous_variant|LOW|BM590_A0154|gene154|transcript|TRANSCRIPT_gene154|protein_coding|1/1|c.118C>T|p.Leu40Leu|118/483|118/483|40/160||	GT	0	0	0	0	0	0	0	0	0	0	0	0	0	0	0	0	0	0	0	1	0	0	0	0	0	0	0	0	0	0	0	0	0	0	0	0	0	0	0	0	0	0	0	0	0	0	0	0	0	0	0	0	0	0	0	0	0	0	1	0	0	0	0	0	0	0	0	0	0	0	0	0	0	0	0	0	0	0	0	0	0	0	0	0	0	0	0	0	0	0	0	0	0	0	0	1
CP001851	167570	CTGCAAGAAT.GACGACGAAA	G	A	40.0	PASS	NA;ANN=A|synonymous_variant|LOW|BM590_A0154|gene154|transcript|TRANSCRIPT_gene154|protein_coding|1/1|c.39C>T|p.Val13Val|39/483|39/483|13/160||	GT	0	0	0	0	0	0	0	0	0	0	0	0	0	0	0	0	1	0	0	0	0	0	0	0	0	0	0	0	0	0	0	0	0	0	0	0	0	0	0	0	0	0	0	0	0	0	0	0	0	0	0	0	0	0	0	0	0	0	0	0	0	0	0	0	0	0	0	0	0	0	0	0	0	0	0	0	0	0	0	0	0	0	0	0	0	0	0	0	0	0	0	0	0	0	0	0
CP001851	168186	CCTTTTCAGT.CACTTCCAGC	C	G	40.0	PASS	NA;ANN=G|synonymous_variant|LOW|BM590_A0155|gene155|transcript|TRANSCRIPT_gene155|protein_coding|1/1|c.318G>C|p.Val106Val|318/894|318/894|106/297||	GT	0	0	0	0	0	0	0	0	0	0	0	0	0	0	0	0	0	0	0	0	0	0	0	0	0	0	0	0	0	1	0	0	0	0	0	0	0	0	0	0	0	0	0	0	0	0	0	0	0	0	0	0	0	0	0	0	0	0	0	0	0	0	0	0	0	0	0	0	0	0	0	0	0	0	0	0	0	0	0	0	0	0	0	0	0	0	0	0	0	0	0	0	0	0	0	0
CP001851	168449	GGGTGTTCGG.ACCGGTGTTC	A	G	40.0	PASS	NA;ANN=G|missense_variant|MODERATE|BM590_A0155|gene155|transcript|TRANSCRIPT_gene155|protein_coding|1/1|c.55T>C|p.Ser19Pro|55/894|55/894|19/297||	GT	0	0	0	0	0	0	0	0	0	0	0	0	0	0	0	0	0	0	0	0	0	0	1	0	0	0	0	0	0	0	0	0	0	0	0	0	0	0	0	0	0	0	0	0	1	0	0	1	0	0	0	0	0	0	0	0	0	0	0	0	0	0	0	0	0	0	0	0	0	0	0	0	0	0	0	0	0	0	0	0	0	0	0	0	0	0	0	0	0	0	1	0	0	0	0	0
CP001851	168890	GCTTGTCGGA.AAGCCCGGCC	A	G	40.0	PASS	NA;ANN=G|synonymous_variant|LOW|BM590_A0156|gene156|transcript|TRANSCRIPT_gene156|protein_coding|1/1|c.60T>C|p.Leu20Leu|60/450|60/450|20/149||	GT	0	0	1	0	0	0	0	0	0	0	0	1	0	0	0	0	0	0	0	0	0	0	0	0	0	0	0	0	0	0	0	0	0	0	0	0	0	0	0	0	0	0	0	0	0	0	1	0	0	0	0	0	0	0	0	0	0	0	0	1	0	0	0	0	0	0	0	1	0	0	0	0	0	0	0	0	0	0	0	0	0	0	1	1	0	1	0	0	0	0	0	0	0	0	0	0
CP001851	169726	GATGCCCCGG.TCGAACACCA	T	A	40.0	PASS	NA;ANN=A|intergenic_region|MODIFIER|BM590_A0157-BM590_A0158|gene157-gene158|intergenic_region|gene157-gene158|||n.169726T>A||||||	GT	0	0	0	0	0	0	0	0	0	0	0	0	0	0	0	0	0	0	0	0	0	0	0	0	0	0	0	0	0	0	0	0	0	0	0	0	0	0	0	0	0	0	0	0	0	0	0	0	0	0	0	0	0	0	0	0	0	0	0	0	0	0	0	0	0	0	0	0	0	0	0	0	0	0	0	0	0	0	0	0	0	0	1	0	0	1	0	0	0	0	0	0	0	0	0	0
CP001851	169923	GCCAAACAGC.CAGATGAAAA	C	T	40.0	PASS	NA;ANN=T|stop_gained|HIGH|BM590_A0158|gene158|transcript|TRANSCRIPT_gene158|protein_coding|1/1|c.158G>A|p.Trp53*|158/324|158/324|53/107||	GT	0	1	0	0	0	0	0	0	0	0	0	0	0	0	1	0	0	0	0	0	0	0	0	0	0	0	0	0	0	0	1	0	0	0	0	0	0	0	0	0	0	0	0	0	0	0	0	0	0	0	0	0	0	0	1	0	0	0	0	0	0	0	0	0	0	0	0	0	0	0	0	0	0	0	0	0	0	0	0	0	0	0	0	0	0	0	0	0	0	0	0	0	0	0	0	0
CP001851	170203	CCACTGCGGG.CAGGGCGGTT	C	T	40.0	PASS	NA;ANN=T|missense_variant|MODERATE|BM590_A0159|gene159|transcript|TRANSCRIPT_gene159|protein_coding|1/1|c.172G>A|p.Ala58Thr|172/285|172/285|58/94||	GT	0	0	1	0	0	0	0	0	0	0	0	1	0	0	0	0	0	0	0	0	0	0	0	0	0	0	0	0	0	0	0	0	0	0	0	0	0	0	0	0	0	0	0	0	0	0	1	0	0	0	0	0	0	0	0	0	0	0	0	1	0	0	0	0	0	0	0	1	0	0	0	0	0	0	0	0	0	0	0	0	0	0	1	1	0	1	0	0	0	0	0	0	0	0	0	0
CP001851	170236	GCGCCGAAGC.TACGAAGTTC	T	C	40.0	PASS	NA;ANN=C|missense_variant|MODERATE|BM590_A0159|gene159|transcript|TRANSCRIPT_gene159|protein_coding|1/1|c.139A>G|p.Ser47Gly|139/285|139/285|47/94||	GT	0	1	1	1	1	1	1	1	1	1	1	1	1	1	1	1	1	1	1	1	1	1	1	1	1	1	1	1	1	1	1	1	1	1	1	1	1	1	1	0	1	1	1	1	1	1	1	1	1	1	1	1	1	1	1	1	1	1	1	1	1	1	1	1	1	1	1	1	1	1	1	0	1	1	1	1	1	0	1	1	1	1	1	1	1	1	1	1	1	1	1	1	1	1	1	1
CP001851	170792	TCCTGCACGA.TGCCGACGAA	T	C	40.0	PASS	NA;ANN=C|missense_variant|MODERATE|BM590_A0160|gene160|transcript|TRANSCRIPT_gene160|protein_coding|1/1|c.625A>G|p.Ile209Val|625/996|625/996|209/331||	GT	0	0	0	0	0	0	0	0	0	0	0	0	0	0	0	0	0	0	0	0	0	0	0	0	0	0	0	0	0	0	0	0	0	0	0	0	0	0	0	0	0	0	0	0	0	0	0	0	0	0	0	0	0	0	0	0	0	0	0	0	0	0	0	0	0	0	0	0	0	0	0	0	0	0	0	0	0	0	0	0	0	0	0	1	0	0	0	0	0	0	0	0	0	0	0	0
CP001851	171331	AAGCACGAGG.AAAGCCAATC	A	G	40.0	PASS	NA;ANN=G|missense_variant|MODERATE|BM590_A0160|gene160|transcript|TRANSCRIPT_gene160|protein_coding|1/1|c.86T>C|p.Phe29Ser|86/996|86/996|29/331||	GT	0	0	1	0	0	0	0	0	0	0	0	1	0	0	0	0	0	0	0	0	0	0	0	0	0	0	0	0	0	0	0	0	0	0	0	0	0	0	0	0	0	0	0	0	0	0	1	0	0	0	0	0	0	0	0	0	0	0	0	1	0	0	0	0	0	0	0	1	0	0	0	0	0	0	0	0	0	0	0	0	0	0	1	1	0	1	0	0	0	0	0	0	0	0	0	0
CP001851	171701	GGCAGGCAGG.TGCGGCGTTT	T	C	40.0	PASS	NA;ANN=C|intergenic_region|MODIFIER|BM590_A0160-BM590_A0161|gene160-gene161|intergenic_region|gene160-gene161|||n.171701T>C||||||	GT	0	0	0	0	0	0	0	0	0	0	0	0	0	0	0	0	0	0	0	0	0	0	0	0	0	0	0	1	0	0	0	0	0	0	0	0	0	0	0	0	0	0	0	0	0	0	0	0	0	0	0	0	0	0	0	0	0	0	0	0	0	0	0	0	0	0	0	0	0	0	0	0	0	0	0	0	0	0	0	0	0	0	0	0	0	0	0	0	0	0	0	0	0	0	0	0
CP001851	172523	GATCTTCGAG.TATAATGTCC	T	A	40.0	PASS	NA;ANN=A|missense_variant|MODERATE|BM590_A0161|gene161|transcript|TRANSCRIPT_gene161|protein_coding|1/1|c.694T>A|p.Tyr232Asn|694/759|694/759|232/252||	GT	0	0	1	0	0	0	0	0	0	0	0	1	0	0	0	0	0	0	0	0	0	0	0	0	0	0	0	0	0	0	0	0	0	0	0	0	0	0	0	0	0	0	0	0	0	0	1	0	0	0	0	0	0	0	0	0	0	0	0	1	0	0	0	0	0	0	0	1	0	0	0	0	0	0	0	1	0	0	0	0	0	0	1	1	0	1	0	0	0	0	0	0	0	0	0	0
CP001851	172593	GGTTGAGGAC.GGATTTAAAG	G	C	40.0	PASS	NA;ANN=C|intergenic_region|MODIFIER|BM590_A0161-BM590_A0162|gene161-gene162|intergenic_region|gene161-gene162|||n.172593G>C||||||	GT	0	0	0	0	0	0	0	0	0	0	0	0	0	0	0	0	0	0	0	0	0	0	0	0	0	0	0	0	0	0	0	0	0	0	0	0	0	0	0	0	0	0	0	0	0	0	0	0	0	0	0	0	0	0	0	0	0	0	0	1	0	0	0	0	0	0	0	1	0	0	0	0	0	0	0	0	0	0	0	0	0	0	0	0	0	0	0	0	0	0	0	0	0	0	0	0
CP001851	172700	AGCGACATGC.TTTAGGTTTA	T	G	40.0	PASS	NA;ANN=G|intergenic_region|MODIFIER|BM590_A0161-BM590_A0162|gene161-gene162|intergenic_region|gene161-gene162|||n.172700T>G||||||	GT	0	0	1	0	0	0	0	0	0	0	0	0	0	0	0	0	0	0	0	0	0	0	0	0	0	0	0	0	0	0	0	0	0	0	0	0	0	0	0	0	0	0	0	0	0	0	0	0	0	0	0	0	0	0	0	0	0	0	0	0	0	0	0	0	0	0	0	0	0	0	0	0	0	0	0	0	0	0	0	0	0	0	1	0	0	1	0	0	0	0	0	0	0	0	0	0
CP001851	173652	GCGGCTCAAG.AGCACACTCG	A	G	40.0	PASS	NA;ANN=G|missense_variant|MODERATE|BM590_A0163|gene163|transcript|TRANSCRIPT_gene163|protein_coding|1/1|c.82A>G|p.Ser28Gly|82/801|82/801|28/266||	GT	0	1	1	1	1	1	1	1	1	1	1	1	1	1	1	1	1	1	1	1	1	1	1	1	1	1	1	1	1	1	1	1	1	1	1	1	1	1	1	0	1	1	1	1	1	1	1	1	1	1	1	1	1	1	1	1	1	1	1	1	1	1	1	1	1	1	1	1	1	1	1	0	1	1	1	1	1	0	1	1	1	1	1	1	1	1	1	1	1	1	1	1	1	1	1	1
CP001851	173740	GCAGGCGAAG.TGGTCGGCAT	T	C	40.0	PASS	NA;ANN=C|missense_variant|MODERATE|BM590_A0163|gene163|transcript|TRANSCRIPT_gene163|protein_coding|1/1|c.170T>C|p.Val57Ala|170/801|170/801|57/266||	GT	0	0	1	0	0	0	0	0	0	0	0	1	0	0	0	0	0	0	0	1	0	0	1	0	0	0	0	0	0	0	0	0	0	0	0	0	0	0	0	0	0	0	0	0	1	0	1	1	0	0	0	0	0	0	0	0	0	0	1	1	0	0	0	0	0	0	0	1	0	0	0	0	0	0	0	1	0	0	0	0	0	0	1	1	0	1	0	0	0	0	1	0	0	0	0	1
CP001851	174422	GCGTGATTGC.TGATTATGCC	T	C	40.0	PASS	NA;ANN=C|intergenic_region|MODIFIER|BM590_A0163-BM590_A0164|gene163-gene164|intergenic_region|gene163-gene164|||n.174422T>C||||||	GT	0	0	1	0	0	0	1	1	1	1	1	1	1	1	0	1	1	1	0	1	0	1	1	1	1	0	1	0	1	1	0	1	1	1	1	0	1	1	1	0	0	1	1	0	1	0	1	1	1	1	0	1	1	1	0	1	1	1	1	1	0	1	1	1	1	1	0	1	0	1	1	0	1	1	1	1	0	0	0	0	1	1	1	1	0	1	1	1	1	1	1	1	1	1	0	1
CP001851	174669	CGTTTCGCAT.GGCCCTGTCG	G	A	40.0	PASS	NA;ANN=A|initiator_codon_variant|LOW|BM590_A0164|gene164|transcript|TRANSCRIPT_gene164|protein_coding|1/1|c.3G>A|p.Met1?|3/1503|3/1503|1/500||	GT	0	0	0	0	0	0	0	0	0	0	0	0	0	0	0	0	0	0	0	0	0	0	0	0	0	0	0	0	0	0	0	0	0	0	0	0	0	0	0	0	0	0	0	0	0	0	0	0	0	0	0	0	0	0	0	0	0	0	0	0	0	0	0	0	0	0	0	0	0	0	0	0	0	0	0	0	0	1	0	0	0	0	0	0	0	0	0	0	0	0	0	0	0	0	0	0
CP001851	174892	TGAAAGCGCC.GATAACTATG	G	A	40.0	PASS	NA;ANN=A|missense_variant|MODERATE|BM590_A0164|gene164|transcript|TRANSCRIPT_gene164|protein_coding|1/1|c.226G>A|p.Asp76Asn|226/1503|226/1503|76/500||	GT	0	0	0	0	0	0	0	0	0	0	0	0	0	0	0	0	0	0	0	0	0	0	1	0	0	0	0	0	0	0	0	0	0	0	0	0	0	0	0	0	0	0	0	0	1	0	0	1	0	0	0	0	0	0	0	0	0	0	0	0	0	0	0	0	0	0	0	0	0	0	0	0	0	0	0	0	0	0	0	0	0	0	0	0	0	0	0	0	0	0	1	0	0	0	0	0
CP001851	175026	TGTCTGCGGG.CGAGGGGGCG	C	G	40.0	PASS	NA;ANN=G|synonymous_variant|LOW|BM590_A0164|gene164|transcript|TRANSCRIPT_gene164|protein_coding|1/1|c.360C>G|p.Gly120Gly|360/1503|360/1503|120/500||	GT	0	0	0	0	0	0	0	0	0	0	0	0	1	0	0	0	0	0	0	0	0	0	0	0	0	0	0	0	0	0	0	0	0	1	0	0	0	0	0	0	0	0	0	0	0	0	0	0	0	0	0	0	0	0	0	0	0	0	0	0	0	0	0	0	0	0	0	0	0	0	0	0	0	0	0	0	0	0	0	0	0	0	0	0	0	0	0	0	0	0	0	0	0	0	0	0
CP001851	175422	TCCAGAAAAT.CTGCGGCGTC	C	T	40.0	PASS	NA;ANN=T|synonymous_variant|LOW|BM590_A0164|gene164|transcript|TRANSCRIPT_gene164|protein_coding|1/1|c.756C>T|p.Ile252Ile|756/1503|756/1503|252/500||	GT	0	0	0	0	1	0	0	0	0	0	0	0	0	0	0	0	0	0	0	0	0	0	0	0	0	0	0	0	0	0	0	0	0	0	0	0	0	0	0	0	1	0	0	0	0	0	0	0	0	0	0	0	0	0	0	0	0	0	0	0	0	0	0	0	0	0	1	0	0	0	0	0	0	0	0	0	1	0	0	0	0	0	0	0	0	0	0	0	0	0	0	0	0	0	0	0
CP001851	176104	ATATCGGGAA.GCGATGAATA	G	A	40.0	PASS	NA;ANN=A|missense_variant|MODERATE|BM590_A0164|gene164|transcript|TRANSCRIPT_gene164|protein_coding|1/1|c.1438G>A|p.Ala480Thr|1438/1503|1438/1503|480/500||	GT	0	0	0	0	0	0	0	0	0	0	0	0	1	0	0	0	0	0	0	0	0	0	0	0	0	0	0	0	0	0	0	0	0	1	0	0	0	0	0	0	0	0	0	0	0	0	0	0	0	0	0	0	0	0	0	0	0	0	0	0	0	0	0	0	0	0	0	0	0	0	0	0	0	0	0	0	0	0	0	0	0	0	0	0	0	0	0	0	0	0	0	0	0	0	0	0
CP001851	176564	CGGGTCGAGG.CTGGAAATCC	C	T	40.0	PASS	NA;ANN=T|missense_variant|MODERATE|BM590_A0165|gene165|transcript|TRANSCRIPT_gene165|protein_coding|1/1|c.41G>A|p.Ser14Asn|41/75|41/75|14/24||	GT	0	0	0	0	0	0	0	0	0	0	0	0	0	0	0	0	0	0	0	0	0	0	0	0	0	0	0	0	0	0	0	0	0	0	0	0	0	0	0	0	0	0	0	0	0	0	0	1	0	0	0	0	0	0	0	0	0	0	0	0	0	0	0	0	0	0	0	0	0	0	0	0	0	0	0	0	0	0	0	0	0	0	0	0	0	0	0	0	0	0	0	0	0	0	0	0
CP001851	177155	TCGACATGGC.CGCGGACAAG	C	T	40.0	PASS	NA;ANN=T|synonymous_variant|LOW|BM590_A0167|gene167|transcript|TRANSCRIPT_gene167|protein_coding|1/1|c.210C>T|p.Ala70Ala|210/567|210/567|70/188||	GT	0	0	0	0	0	0	0	0	0	0	0	0	0	0	0	0	0	0	0	0	0	0	0	0	0	0	0	1	0	0	0	0	0	0	0	0	0	0	0	0	0	0	0	0	0	0	0	0	0	0	0	0	0	0	0	0	0	0	0	0	0	0	0	0	0	0	0	0	0	0	0	0	0	0	0	0	0	0	0	0	0	0	0	0	0	0	0	0	0	0	0	0	0	0	0	0
CP001851	177261	TCGTGTTATG.GCACCGCTGC	G	A	40.0	PASS	NA;ANN=A|missense_variant|MODERATE|BM590_A0167|gene167|transcript|TRANSCRIPT_gene167|protein_coding|1/1|c.316G>A|p.Ala106Thr|316/567|316/567|106/188||	GT	0	0	0	0	0	0	0	0	0	0	0	0	0	0	0	0	0	0	0	0	0	0	0	0	0	0	0	0	0	0	0	0	0	0	0	0	0	0	0	0	0	0	0	0	0	0	0	0	0	0	0	0	0	0	0	0	0	0	1	0	0	0	0	0	0	0	0	0	0	0	0	0	0	0	0	0	0	0	0	0	0	0	0	0	0	0	0	0	0	0	0	0	0	0	0	1
CP001851	177827	AGCTGGCGAG.CATCAACAAA	C	T	40.0	PASS	NA;ANN=T|synonymous_variant|LOW|BM590_A0168|gene168|transcript|TRANSCRIPT_gene168|protein_coding|1/1|c.213C>T|p.Ser71Ser|213/465|213/465|71/154||	GT	0	0	0	0	0	0	0	0	0	1	0	0	0	0	0	0	0	0	0	0	0	0	0	0	0	0	0	0	0	0	0	0	0	0	0	0	0	0	0	0	0	0	0	0	0	0	0	0	0	0	0	0	0	0	0	0	0	0	0	0	0	0	0	0	0	0	0	0	0	0	0	0	0	0	0	0	0	0	0	0	0	0	0	0	0	0	0	0	0	0	0	0	0	0	0	0
CP001851	178116	CGCCGTCCCC.ACGGGATGGC	A	C	40.0	PASS	NA;ANN=C|intergenic_region|MODIFIER|BM590_A0168-BM590_A0169|gene168-gene169|intergenic_region|gene168-gene169|||n.178116A>C||||||	GT	0	0	0	0	0	0	0	0	0	1	0	0	0	0	0	0	0	0	0	0	0	0	0	0	0	0	0	0	0	0	0	0	0	0	0	0	0	0	0	0	0	0	0	0	0	0	0	0	0	0	0	0	0	0	0	0	0	0	0	0	0	0	0	0	0	0	0	0	0	0	0	0	0	0	0	0	0	0	0	0	0	0	0	0	0	0	0	0	0	0	0	0	0	0	0	0
CP001851	178130	GATGGCGGCC.TTGTTTTTGA	T	G	40.0	PASS	NA;ANN=G|intergenic_region|MODIFIER|BM590_A0168-BM590_A0169|gene168-gene169|intergenic_region|gene168-gene169|||n.178130T>G||||||	GT	0	0	0	0	0	0	0	0	0	0	0	0	0	0	0	0	0	0	0	0	0	0	0	0	0	0	0	0	0	0	0	0	0	0	0	0	0	0	0	0	0	0	0	0	0	0	1	0	0	0	0	0	0	0	0	0	0	0	0	0	0	0	0	0	0	0	0	0	0	0	0	0	0	0	0	0	0	0	0	0	0	0	0	1	0	0	0	0	0	0	0	0	0	0	0	0
CP001851	178450	CGACCATGGC.GCATTCAGAG	G	A	40.0	PASS	NA;ANN=A|intergenic_region|MODIFIER|BM590_A0169-BM590_A0170|gene169-gene170|intergenic_region|gene169-gene170|||n.178450G>A||||||	GT	0	0	0	0	0	0	0	0	0	0	0	0	0	0	0	0	0	0	0	0	0	0	0	0	0	0	0	0	0	0	0	0	0	0	0	0	0	0	0	0	0	0	0	0	0	0	0	0	0	0	0	0	0	0	0	0	0	0	0	0	0	0	0	0	0	0	0	0	0	0	0	0	0	0	0	0	0	0	0	0	0	0	0	0	0	0	0	0	0	0	0	0	1	0	0	0
CP001851	178562	CCGGCTCGGG.CCGGTCCAGA	C	T	40.0	PASS	NA;ANN=T|synonymous_variant|LOW|BM590_A0170|gene170|transcript|TRANSCRIPT_gene170|protein_coding|1/1|c.321G>A|p.Arg107Arg|321/372|321/372|107/123||	GT	0	0	0	0	0	0	1	0	0	1	1	0	1	0	0	1	1	1	0	0	0	0	0	1	1	0	1	0	1	1	0	1	1	1	1	0	1	1	0	0	0	1	1	0	0	0	0	0	1	1	0	0	1	1	0	1	1	1	0	0	0	1	1	1	1	1	0	0	0	1	1	0	1	1	1	0	0	0	0	0	1	1	0	0	0	0	0	0	1	1	0	0	1	0	0	0
CP001851	179242	GCCAAAGGCT.GTGGCAAAGC	G	A	40.0	PASS	NA;ANN=A|missense_variant|MODERATE|BM590_A0171|gene171|transcript|TRANSCRIPT_gene171|protein_coding|1/1|c.461C>T|p.Thr154Ile|461/498|461/498|154/165||	GT	0	0	1	0	0	0	0	0	0	0	0	1	0	0	0	0	0	0	0	0	0	0	0	0	0	0	0	0	0	0	0	0	0	0	0	0	0	0	0	0	0	0	0	0	0	0	1	0	0	0	0	0	0	0	0	0	0	0	0	1	0	0	0	0	0	0	0	1	0	0	0	0	0	0	0	0	0	0	0	0	0	0	1	1	0	1	0	0	0	0	0	0	0	0	0	0
CP001851	179253	TGGCAAAGCT.CTCGCGTTCG	C	T	40.0	PASS	NA;ANN=T|synonymous_variant|LOW|BM590_A0171|gene171|transcript|TRANSCRIPT_gene171|protein_coding|1/1|c.450G>A|p.Glu150Glu|450/498|450/498|150/165||	GT	0	0	0	0	1	0	0	0	0	0	0	0	0	0	0	0	0	0	0	0	0	0	0	0	0	0	0	0	0	0	0	0	0	0	0	0	0	0	0	0	1	0	0	0	0	0	0	0	0	0	0	0	0	0	0	0	0	0	0	0	0	0	0	0	0	0	0	0	0	0	0	0	0	0	0	0	1	0	0	0	0	0	0	0	0	0	0	0	0	0	0	0	0	0	0	0
CP001851	179483	TAGTTCCAGC.AGAAGGCAAG	A	G	40.0	PASS	NA;ANN=G|missense_variant|MODERATE|BM590_A0171|gene171|transcript|TRANSCRIPT_gene171|protein_coding|1/1|c.220T>C|p.Cys74Arg|220/498|220/498|74/165||	GT	0	0	1	0	0	0	0	0	0	0	0	1	0	0	0	0	0	0	0	1	0	0	1	0	0	0	0	0	0	0	0	0	0	0	0	0	0	0	0	0	0	0	0	0	1	0	1	1	0	0	0	0	0	0	0	0	0	0	1	1	0	0	0	0	0	0	0	1	0	0	0	0	0	0	0	1	0	0	0	0	0	0	1	1	0	1	0	0	0	0	1	0	0	0	0	1
CP001851	179736	GCCTTGAGGG.CCGCCTCAAT	C	T	40.0	PASS	NA;ANN=T|intergenic_region|MODIFIER|BM590_A0171-BM590_A0172|gene171-gene172|intergenic_region|gene171-gene172|||n.179736C>T||||||	GT	0	0	0	0	0	0	0	0	0	0	0	0	0	0	0	0	0	0	0	1	0	0	1	0	0	0	0	0	0	0	0	0	0	0	0	0	0	0	0	0	0	0	0	0	1	0	0	1	0	0	0	0	0	0	0	0	0	0	1	0	0	0	0	0	0	0	0	0	0	0	0	0	0	0	0	0	0	0	0	0	0	0	0	0	0	0	0	0	0	0	1	0	0	0	0	1
CP001851	179831	AATCAAATCC.GCTGTGAATG	G	A	40.0	PASS	NA;ANN=A|intergenic_region|MODIFIER|BM590_A0171-BM590_A0172|gene171-gene172|intergenic_region|gene171-gene172|||n.179831G>A||||||	GT	0	0	1	0	0	0	0	0	0	0	0	1	0	0	0	0	0	0	0	0	0	0	0	0	0	0	0	0	0	0	0	0	0	0	0	0	0	0	0	0	0	0	0	0	0	0	1	0	0	0	0	0	0	0	0	0	0	0	0	1	0	0	0	0	0	0	0	1	0	0	0	0	0	0	0	0	0	0	0	0	0	0	1	1	0	1	0	0	0	0	0	0	0	0	0	0
CP001851	179850	GGCTCCACTT.CACCCGTGCG	C	A	40.0	PASS	NA;ANN=A|stop_gained|HIGH|BM590_A0172|gene172|transcript|TRANSCRIPT_gene172|protein_coding|1/1|c.17C>A|p.Ser6*|17/720|17/720|6/239||	GT	0	0	0	0	0	0	0	0	0	0	0	0	0	0	0	0	0	0	0	0	0	0	0	0	0	0	0	0	0	0	0	0	0	0	0	0	0	0	0	0	0	0	0	0	0	0	0	0	0	0	0	0	0	0	0	0	0	0	0	0	0	0	0	0	0	0	0	0	0	0	0	0	0	0	0	0	0	0	0	0	0	0	0	0	1	0	0	0	0	0	0	0	0	0	0	0
CP001851	180759	GAGCGCAGTG.CCTTTGCCTC	C	T	40.0	PASS	NA;ANN=T|synonymous_variant|LOW|BM590_A0174|gene174|transcript|TRANSCRIPT_gene174|protein_coding|1/1|c.549G>A|p.Arg183Arg|549/573|549/573|183/190||	GT	0	0	0	0	0	0	0	0	0	0	0	0	0	0	0	0	0	0	0	0	0	0	0	0	0	0	0	0	0	0	0	0	0	0	0	0	0	0	0	0	0	0	0	0	1	0	0	1	0	0	0	0	0	0	0	0	0	0	0	0	0	0	0	0	0	0	0	0	0	0	0	0	0	0	0	0	0	0	0	0	0	0	0	0	0	0	0	0	0	0	0	0	0	0	0	0
CP001851	180915	CCACGCCGAG.GAATTTCAGC	G	A	40.0	PASS	NA;ANN=A|synonymous_variant|LOW|BM590_A0174|gene174|transcript|TRANSCRIPT_gene174|protein_coding|1/1|c.393C>T|p.Phe131Phe|393/573|393/573|131/190||	GT	0	0	0	0	0	0	0	0	0	0	0	0	0	0	0	0	0	0	0	0	0	0	0	0	0	0	0	0	0	0	0	0	0	0	0	0	0	0	0	0	0	0	0	0	0	0	0	0	0	0	0	0	0	0	0	0	0	0	0	0	0	0	0	0	0	0	0	0	0	0	0	0	0	0	0	0	0	0	0	0	0	0	0	1	0	0	0	0	0	0	0	0	0	0	0	0
CP001851	181414	CGCAGGCGCG.CGCAAGCGGC	C	T	40.0	PASS	NA;ANN=T|synonymous_variant|LOW|BM590_A0175|gene175|transcript|TRANSCRIPT_gene175|protein_coding|1/1|c.21G>A|p.Ala7Ala|21/138|21/138|7/45||	GT	0	0	0	0	0	0	0	0	0	0	0	0	0	0	0	0	0	0	0	0	0	0	1	0	0	0	0	0	0	0	0	0	0	0	0	0	0	0	0	0	0	0	0	0	0	0	0	0	0	0	0	0	0	0	0	0	0	0	0	0	0	0	0	0	0	0	0	0	0	0	0	0	0	0	0	0	0	0	0	0	0	0	0	0	0	0	0	0	0	0	0	0	0	0	0	0
CP001851	181592	GTTCTTTGCA.TCGGCAATGC	T	C	40.0	PASS	NA;ANN=C|missense_variant|MODERATE|BM590_A0176|gene176|transcript|TRANSCRIPT_gene176|protein_coding|1/1|c.26T>C|p.Ile9Thr|26/993|26/993|9/330||	GT	0	0	0	0	0	0	0	0	0	0	0	0	0	0	0	0	0	0	0	0	0	0	1	0	0	0	0	0	0	0	0	0	0	0	0	0	0	0	0	0	0	0	0	0	0	0	0	0	0	0	0	0	0	0	0	0	0	0	0	0	0	0	0	0	0	0	0	0	0	0	0	0	0	0	0	0	0	0	0	0	0	0	0	0	0	0	0	0	0	0	1	0	0	0	0	0
CP001851	181856	ATCCGTGCGC.AGGGCGTTGC	A	T	40.0	PASS	NA;ANN=T|missense_variant|MODERATE|BM590_A0176|gene176|transcript|TRANSCRIPT_gene176|protein_coding|1/1|c.290A>T|p.Gln97Leu|290/993|290/993|97/330||	GT	0	0	1	0	0	0	0	0	0	0	0	1	0	0	0	0	0	0	0	0	0	0	0	0	0	0	0	0	0	0	0	0	0	0	0	0	0	0	0	0	0	0	0	0	0	0	1	0	0	0	0	0	0	0	0	0	0	0	0	1	0	0	0	0	0	0	0	1	0	0	0	0	0	0	0	0	0	0	0	0	0	0	1	1	0	1	0	0	0	0	0	0	0	0	0	0
CP001851	182167	CGACGAATTC.CTTCAGCTCA	C	T	40.0	PASS	NA;ANN=T|missense_variant|MODERATE|BM590_A0176|gene176|transcript|TRANSCRIPT_gene176|protein_coding|1/1|c.601C>T|p.Leu201Phe|601/993|601/993|201/330||	GT	0	0	0	0	0	0	0	0	0	0	0	0	0	0	0	0	0	0	0	1	0	0	0	0	0	0	0	0	0	0	0	0	0	0	0	0	0	0	0	0	0	0	0	0	0	0	0	0	0	0	0	0	0	0	0	0	0	0	1	0	0	0	0	0	0	0	0	0	0	0	0	0	0	0	0	0	0	0	0	0	0	0	0	0	0	0	0	0	0	0	0	0	0	0	0	1
CP001851	182773	AGGCCCCGGC.GACGGCTGCC	G	A	40.0	PASS	NA;ANN=A|synonymous_variant|LOW|BM590_A0177|gene177|transcript|TRANSCRIPT_gene177|protein_coding|1/1|c.429C>T|p.Val143Val|429/624|429/624|143/207||	GT	0	0	0	0	0	0	0	0	0	0	0	0	0	0	0	0	0	0	0	0	0	0	0	0	0	0	0	0	0	0	0	0	0	0	0	0	0	0	0	0	0	0	0	0	1	0	0	1	0	0	0	0	0	0	0	0	0	0	0	0	0	0	0	0	0	0	0	0	0	0	0	0	0	0	0	0	0	0	0	0	0	0	0	0	0	0	0	0	0	0	0	0	0	0	0	0
CP001851	183653	TTCGGAAAGC.GATTTCAGGT	G	A	40.0	PASS	NA;ANN=A|missense_variant|MODERATE|BM590_A0178|gene178|transcript|TRANSCRIPT_gene178|protein_coding|1/1|c.407C>T|p.Ser136Leu|407/693|407/693|136/230||	GT	0	0	0	0	0	0	0	0	0	0	0	0	0	0	0	0	0	0	0	0	0	0	0	0	0	0	0	0	0	0	0	0	0	0	0	0	0	0	0	0	0	0	0	0	0	0	0	0	0	0	0	0	0	0	0	0	0	0	0	0	0	0	0	0	0	0	0	0	1	0	0	0	0	0	0	0	0	0	0	0	0	0	0	0	0	0	0	0	0	0	0	0	0	0	0	0
CP001851	183696	GCCGGAATGG.CATCGAGCGC	C	T	40.0	PASS	NA;ANN=T|missense_variant|MODERATE|BM590_A0178|gene178|transcript|TRANSCRIPT_gene178|protein_coding|1/1|c.364G>A|p.Ala122Thr|364/693|364/693|122/230||	GT	0	0	0	0	0	0	0	0	0	0	0	0	0	0	0	0	0	0	0	0	0	0	0	0	0	0	0	0	0	0	0	0	0	0	0	0	0	0	0	0	0	0	0	0	0	0	0	0	0	0	0	0	0	0	0	0	0	0	0	0	0	0	0	0	0	0	0	0	0	0	0	0	0	0	0	0	0	0	0	0	0	0	0	1	0	0	0	0	0	0	0	0	0	0	0	0
CP001851	184065	GCCATAGTGC.GCTTCCGTCT	G	A	40.0	PASS	NA;ANN=A|intergenic_region|MODIFIER|BM590_A0178-BM590_A0179|gene178-gene179|intergenic_region|gene178-gene179|||n.184065G>A||||||	GT	0	0	1	0	0	0	0	0	0	0	0	1	0	0	0	0	0	0	0	1	0	0	1	0	0	0	0	0	0	0	0	0	0	0	0	0	0	0	0	0	0	0	0	0	1	0	1	1	0	0	0	0	0	0	0	0	0	0	1	1	0	0	0	0	0	0	0	1	0	0	0	0	0	0	0	1	0	0	0	0	0	0	1	1	0	1	0	0	0	0	1	0	0	0	0	1
CP001851	184538	GCTCCATACT.GCAAGTCCCT	G	A	40.0	PASS	NA;ANN=A|missense_variant|MODERATE|BM590_A0179|gene179|transcript|TRANSCRIPT_gene179|protein_coding|1/1|c.698C>T|p.Ala233Val|698/1071|698/1071|233/356||	GT	0	0	0	0	0	0	0	0	0	0	0	0	0	0	0	0	1	0	0	0	0	0	0	0	0	0	0	0	0	0	0	0	0	0	0	0	0	0	0	0	0	0	0	0	0	0	0	0	0	0	0	0	0	0	0	0	0	0	0	0	0	0	0	0	0	0	0	0	0	0	0	0	0	0	0	0	0	0	0	0	0	0	0	0	0	0	0	0	0	0	0	0	0	0	0	0
CP001851	185189	ATCGCGCGAG.CGCTGGTCGA	C	T	40.0	PASS	NA;ANN=T|missense_variant|MODERATE|BM590_A0179|gene179|transcript|TRANSCRIPT_gene179|protein_coding|1/1|c.47G>A|p.Arg16His|47/1071|47/1071|16/356||	GT	0	0	0	0	0	0	0	0	0	0	0	0	0	0	0	0	0	0	0	0	0	0	0	0	0	0	0	0	0	1	0	0	0	0	0	0	0	0	0	0	0	0	0	0	0	0	0	0	0	0	0	0	0	0	0	0	0	0	0	0	0	0	0	0	0	0	0	0	0	0	0	0	0	0	0	0	0	0	0	0	0	0	0	0	0	0	0	0	0	0	0	0	0	0	0	0
CP001851	186183	ACGGTTCCCC.GTTATTCTGG	G	T	40.0	PASS	NA;ANN=T|intergenic_region|MODIFIER|BM590_A0181-BM590_A0182|gene181-gene182|intergenic_region|gene181-gene182|||n.186183G>T||||||	GT	0	0	0	0	0	0	0	0	0	0	0	0	0	0	0	0	0	0	0	0	0	0	0	0	0	0	0	0	0	0	0	0	0	0	0	0	0	0	0	0	0	0	0	0	0	0	0	0	0	0	0	0	0	0	0	0	0	0	0	0	0	0	0	0	0	0	0	0	0	0	0	0	0	0	0	0	0	0	0	0	0	0	1	0	0	1	0	0	0	0	0	0	0	0	0	0
CP001851	186195	TATTCTGGCT.CTGGCGGCCT	C	T	40.0	PASS	NA;ANN=T|intergenic_region|MODIFIER|BM590_A0181-BM590_A0182|gene181-gene182|intergenic_region|gene181-gene182|||n.186195C>T||||||	GT	0	0	0	1	1	1	0	0	0	0	0	0	0	0	0	0	0	0	0	0	1	0	0	0	0	0	0	0	0	0	0	0	0	0	0	0	0	0	0	0	1	0	0	0	0	0	0	0	0	0	0	0	0	0	0	0	0	0	0	0	0	0	0	0	0	0	1	0	0	0	0	0	0	0	0	0	1	0	0	0	0	0	0	0	0	0	0	0	0	0	0	0	0	0	0	0
CP001851	187197	CCGTGGTGAA.GTGGAAGGCA	G	A	40.0	PASS	NA;ANN=A|missense_variant|MODERATE|BM590_A0184|gene184|transcript|TRANSCRIPT_gene184|protein_coding|1/1|c.445G>A|p.Val149Met|445/663|445/663|149/220||	GT	0	0	1	0	0	0	0	0	0	0	0	1	0	0	0	0	0	0	0	0	0	0	0	0	0	0	0	0	0	0	0	0	0	0	0	0	0	0	0	0	0	0	0	0	0	0	1	0	0	0	0	0	0	0	0	0	0	0	0	1	0	0	0	0	0	0	0	1	0	0	0	0	0	0	0	0	0	0	0	0	0	0	1	1	0	1	0	0	0	0	0	0	0	0	0	0
CP001851	187629	ACCTTGCGTG.AGCGCACAGG	A	C	40.0	PASS	NA;ANN=C|missense_variant|MODERATE|BM590_A0185|gene185|transcript|TRANSCRIPT_gene185|protein_coding|1/1|c.218A>C|p.Glu73Ala|218/1215|218/1215|73/404||	GT	0	0	0	0	0	0	0	0	0	0	0	0	0	0	0	0	0	0	0	0	0	0	0	0	0	0	0	0	0	0	0	0	0	0	0	0	0	0	0	0	0	0	0	0	0	0	0	0	0	0	0	0	0	0	0	0	0	0	0	1	0	0	0	0	0	0	0	1	0	0	0	0	0	0	0	0	0	0	0	0	0	0	0	0	0	0	0	0	0	0	0	0	0	0	0	0
CP001851	187960	TTTCCTTCGA.CCTTATCTAT	C	T	40.0	PASS	NA;ANN=T|synonymous_variant|LOW|BM590_A0185|gene185|transcript|TRANSCRIPT_gene185|protein_coding|1/1|c.549C>T|p.Asp183Asp|549/1215|549/1215|183/404||	GT	0	0	1	0	0	0	0	0	0	0	0	1	0	0	0	0	0	0	0	0	0	0	0	0	0	0	0	0	0	0	0	0	0	0	0	0	0	0	0	0	0	0	0	0	0	0	1	0	0	0	0	0	0	0	0	0	0	0	0	1	0	0	0	0	0	0	0	1	0	0	0	0	0	0	0	0	0	0	0	0	0	0	1	1	0	1	0	0	0	0	0	0	0	0	0	0
CP001851	188046	GACCATCTGT.CGCTCTACCA	C	T	40.0	PASS	NA;ANN=T|missense_variant|MODERATE|BM590_A0185|gene185|transcript|TRANSCRIPT_gene185|protein_coding|1/1|c.635C>T|p.Ser212Leu|635/1215|635/1215|212/404||	GT	0	0	0	0	0	0	0	0	0	0	0	0	0	0	0	0	0	0	0	0	0	0	0	0	0	0	0	0	0	0	0	0	0	0	0	0	0	0	0	0	0	0	0	0	1	0	0	0	0	0	0	0	0	0	0	0	0	0	0	0	0	0	0	0	0	0	0	0	0	0	0	0	0	0	0	0	0	0	0	0	0	0	0	0	0	0	0	0	0	0	0	0	0	0	0	0
CP001851	188622	GATCTGGCGG.CATAAAAGGG	C	T	40.0	PASS	NA;ANN=T|missense_variant|MODERATE|BM590_A0185|gene185|transcript|TRANSCRIPT_gene185|protein_coding|1/1|c.1211C>T|p.Ala404Val|1211/1215|1211/1215|404/404||	GT	0	0	0	0	0	0	0	0	0	0	0	0	0	0	0	0	0	0	0	0	0	0	0	0	0	0	0	0	0	0	0	0	0	0	0	0	0	0	0	0	0	0	0	0	0	0	0	0	0	0	0	0	0	0	0	0	0	0	0	0	0	0	0	0	0	0	0	0	0	0	0	0	0	0	0	0	0	0	0	0	0	0	1	0	0	1	0	0	0	0	0	0	0	0	0	0
CP001851	189129	CCAAACATGG.CCAGAAACAA	C	T	40.0	PASS	NA;ANN=T|synonymous_variant|LOW|BM590_A0186|gene186|transcript|TRANSCRIPT_gene186|protein_coding|1/1|c.492C>T|p.Gly164Gly|492/912|492/912|164/303||	GT	0	0	0	0	0	0	0	0	0	0	0	0	0	0	0	0	0	0	0	0	0	0	0	0	0	0	0	0	0	0	0	0	0	0	0	0	0	0	0	0	0	0	0	0	0	0	0	0	0	0	0	0	0	0	0	0	0	0	0	0	0	0	0	0	0	0	0	0	0	0	0	0	0	0	0	0	0	0	0	0	0	0	0	0	0	0	0	0	0	0	0	0	0	0	1	0
CP001851	189468	CCAAGGCGGC.AGGCGAGGCG	A	G	40.0	PASS	NA;ANN=G|synonymous_variant|LOW|BM590_A0186|gene186|transcript|TRANSCRIPT_gene186|protein_coding|1/1|c.831A>G|p.Ala277Ala|831/912|831/912|277/303||	GT	0	0	1	0	0	0	0	0	0	0	0	0	0	0	0	0	0	0	0	0	0	0	0	0	0	0	0	0	0	0	0	0	0	0	0	0	0	0	0	0	0	0	0	0	0	0	0	0	0	0	0	0	0	0	0	0	0	0	0	0	0	0	0	0	0	0	0	0	0	0	0	0	0	0	0	0	0	0	0	0	0	0	0	0	0	0	0	0	0	0	0	0	0	0	0	0
CP001851	189482	GAGGCGGCGC.TCATGACAGG	T	G	40.0	PASS	NA;ANN=G|missense_variant|MODERATE|BM590_A0186|gene186|transcript|TRANSCRIPT_gene186|protein_coding|1/1|c.845T>G|p.Leu282Arg|845/912|845/912|282/303||	GT	0	0	1	0	0	0	0	0	0	0	0	1	0	0	0	0	0	0	0	1	0	0	1	0	0	0	0	0	0	0	0	0	0	0	0	0	0	0	0	0	0	0	0	0	1	0	1	1	0	0	0	0	0	0	0	0	0	0	1	1	0	0	0	0	0	0	0	1	0	0	0	0	0	0	0	1	0	0	0	0	0	0	1	1	0	1	0	0	0	0	1	0	0	0	0	1
CP001851	189785	CCATGCGCCG.AATCGAGGCG	A	C	40.0	PASS	NA;ANN=C|synonymous_variant|LOW|BM590_A0187|gene187|transcript|TRANSCRIPT_gene187|protein_coding|1/1|c.240A>C|p.Arg80Arg|240/381|240/381|80/126||	GT	0	0	1	0	0	0	0	0	0	0	0	1	0	0	0	0	0	0	0	1	0	0	1	0	0	0	0	0	0	0	0	0	0	0	0	0	0	0	0	0	0	0	0	0	1	0	1	1	0	0	0	0	0	0	0	0	0	0	1	1	0	0	0	0	0	0	0	1	0	0	0	0	0	0	0	1	0	0	0	0	0	0	1	1	0	1	0	0	0	0	1	0	0	0	0	1
CP001851	190226	TGGTGGCGGT.CGTGGGTGGT	C	T	40.0	PASS	NA;ANN=T|synonymous_variant|LOW|BM590_A0188|gene188|transcript|TRANSCRIPT_gene188|protein_coding|1/1|c.105C>T|p.Val35Val|105/1437|105/1437|35/478||	GT	0	0	1	0	0	0	0	0	0	0	0	1	0	0	0	0	0	0	0	0	0	0	0	0	0	0	0	0	0	0	0	0	0	0	0	0	0	0	0	0	0	0	0	0	0	0	1	0	0	0	0	0	0	0	0	0	0	0	0	1	0	0	0	0	0	0	0	1	0	0	0	0	0	0	0	0	0	0	0	0	0	0	1	1	0	1	0	0	0	0	0	0	0	0	0	0
CP001851	191442	GCCGCAGCTT.GAAAACCGCA	G	A	40.0	PASS	NA;ANN=A|missense_variant|MODERATE|BM590_A0188|gene188|transcript|TRANSCRIPT_gene188|protein_coding|1/1|c.1321G>A|p.Glu441Lys|1321/1437|1321/1437|441/478||	GT	0	0	1	0	0	0	0	0	0	0	0	1	0	0	0	0	0	0	0	0	0	0	0	0	0	0	0	0	0	0	0	0	0	0	0	0	0	0	0	0	0	0	0	0	0	0	1	0	0	0	0	0	0	0	0	0	0	0	0	1	0	0	0	0	0	0	0	1	0	0	0	0	0	0	0	0	0	0	0	0	0	0	1	1	0	1	0	0	0	0	0	0	0	0	0	0
CP001851	191510	GTGCCGCCAT.CGGCAGGGCG	C	T	40.0	PASS	NA;ANN=T|synonymous_variant|LOW|BM590_A0188|gene188|transcript|TRANSCRIPT_gene188|protein_coding|1/1|c.1389C>T|p.Ile463Ile|1389/1437|1389/1437|463/478||	GT	0	0	0	0	0	0	0	0	0	0	0	0	0	0	0	0	0	0	0	1	0	0	1	0	0	0	0	0	0	0	0	0	0	0	0	0	0	0	0	0	0	0	0	0	1	0	0	1	0	0	0	0	0	0	0	0	0	0	1	0	0	0	0	0	0	0	0	0	0	0	0	0	0	0	0	0	0	0	0	0	0	0	0	0	0	0	0	0	0	0	1	0	0	0	0	1
CP001851	191827	TCCGCCTGTC.CGGCCCGACC	C	T	40.0	PASS	NA;ANN=T|synonymous_variant|LOW|BM590_A0189|gene189|transcript|TRANSCRIPT_gene189|protein_coding|1/1|c.252C>T|p.Ser84Ser|252/303|252/303|84/100||	GT	0	0	0	0	0	0	0	0	0	0	0	0	0	0	0	0	0	0	0	0	0	0	1	0	0	0	0	0	0	0	0	0	0	0	0	0	0	0	0	0	0	0	0	0	0	0	0	0	0	0	0	0	0	0	0	0	0	0	0	0	0	0	0	0	0	0	0	0	0	0	0	0	0	0	0	0	0	0	0	0	0	0	0	0	0	0	0	0	0	0	1	0	0	0	0	0
CP001851	191856	ATGGGCCATG.TATTCCCGGC	T	C	40.0	PASS	NA;ANN=C|missense_variant|MODERATE|BM590_A0189|gene189|transcript|TRANSCRIPT_gene189|protein_coding|1/1|c.281T>C|p.Val94Ala|281/303|281/303|94/100||	GT	0	0	1	0	0	0	0	0	0	0	0	1	0	0	0	0	0	0	0	1	0	0	1	0	0	0	0	0	0	0	0	0	0	0	0	0	0	0	0	0	0	0	0	0	1	0	1	1	0	0	0	0	0	0	0	0	0	0	1	1	0	0	0	0	0	0	0	1	0	0	0	0	0	0	0	1	0	0	0	0	0	0	1	1	0	1	0	0	0	0	1	0	0	0	0	1
CP001851	192711	ATGCGGAATG.GGAAGAAATC	G	A	40.0	PASS	NA;ANN=A|stop_gained|HIGH|BM590_A0190|gene190|transcript|TRANSCRIPT_gene190|protein_coding|1/1|c.813G>A|p.Trp271*|813/1671|813/1671|271/556||	GT	0	0	0	0	0	0	0	0	0	0	0	0	0	0	0	0	1	0	0	0	0	0	0	0	0	0	0	0	0	0	0	0	0	0	0	0	0	0	0	0	0	0	0	0	0	0	0	0	0	0	0	0	0	0	0	0	0	0	0	0	0	0	0	0	0	0	0	0	0	0	0	0	0	0	0	0	0	0	0	0	0	0	0	0	0	0	0	0	0	0	0	0	0	0	0	0
CP001851	193044	TCGTGCTGCC.ACATGTGGCC	A	G	40.0	PASS	NA;ANN=G|synonymous_variant|LOW|BM590_A0190|gene190|transcript|TRANSCRIPT_gene190|protein_coding|1/1|c.1146A>G|p.Pro382Pro|1146/1671|1146/1671|382/556||	GT	0	0	1	0	0	0	0	0	0	0	0	1	0	0	0	0	0	0	0	0	0	0	0	0	0	0	0	0	0	0	0	0	0	0	0	0	0	0	0	0	0	0	0	0	0	0	1	0	0	0	0	0	0	0	0	0	0	0	0	1	0	0	0	0	0	0	0	1	0	0	0	0	0	0	0	0	0	0	0	0	0	0	1	1	0	1	0	0	0	0	0	0	0	0	0	0
CP001851	193953	TTTATCCGCA.AGGTGGAGCC	A	C	40.0	PASS	NA;ANN=C|missense_variant|MODERATE|BM590_A0191|gene191|transcript|TRANSCRIPT_gene191|protein_coding|1/1|c.395A>C|p.Lys132Thr|395/759|395/759|132/252||	GT	0	0	0	0	0	0	0	0	0	0	0	0	0	0	0	0	0	0	0	0	0	0	0	0	0	0	0	0	0	0	0	0	0	0	0	0	0	0	0	0	0	0	0	0	0	1	0	0	0	0	0	0	0	0	0	0	0	0	0	0	0	0	0	0	0	0	0	0	0	0	0	0	0	0	0	0	0	0	0	0	0	0	0	0	0	0	0	0	0	0	0	0	0	0	0	0
CP001851	194783	AGGTCGCGCT.GCGCCGGCTT	G	A	40.0	PASS	NA;ANN=A|synonymous_variant|LOW|BM590_A0192|gene192|transcript|TRANSCRIPT_gene192|protein_coding|1/1|c.414G>A|p.Leu138Leu|414/525|414/525|138/174||	GT	0	0	1	0	0	0	0	0	0	0	0	0	0	0	0	0	0	0	0	0	0	0	0	0	0	0	0	0	0	0	0	0	0	0	0	0	0	0	0	0	0	0	0	0	0	0	0	0	0	0	0	0	0	0	0	0	0	0	0	0	0	0	0	0	0	0	0	0	0	0	0	0	0	0	0	0	0	0	0	0	0	0	0	0	0	0	0	0	0	0	0	0	0	0	0	0
CP001851	196491	CACCAGCGCA.CATGCGGGTT	C	A	40.0	PASS	NA;ANN=A|missense_variant|MODERATE|BM590_A0197|gene197|transcript|TRANSCRIPT_gene197|protein_coding|1/1|c.337G>T|p.Val113Leu|337/438|337/438|113/145||	GT	0	0	0	0	0	0	1	0	0	1	1	0	1	0	0	1	0	1	0	0	0	0	0	1	1	0	1	0	0	1	0	1	1	1	1	0	1	1	0	0	0	1	1	0	0	0	0	0	1	1	0	0	1	1	0	1	1	1	0	0	0	1	1	1	1	1	0	0	0	1	1	0	1	1	1	0	0	0	0	0	1	0	0	0	0	0	0	0	0	1	0	0	1	0	0	0
CP001851	196909	TTTTTCGATC.CGGCAACATA	C	A	40.0	PASS	NA;ANN=A|intergenic_region|MODIFIER|BM590_A0197-BM590_A0198|gene197-gene198|intergenic_region|gene197-gene198|||n.196909C>A||||||	GT	0	0	0	0	0	0	0	1	1	0	0	0	0	0	0	0	0	0	0	0	0	1	0	0	0	0	0	0	0	0	0	0	0	0	0	0	0	0	1	0	0	0	0	0	0	0	0	0	0	0	0	0	0	0	0	0	0	0	0	0	0	0	0	0	0	0	0	0	0	0	0	0	0	0	0	0	0	0	0	0	0	0	0	0	0	0	1	1	0	0	0	1	0	1	0	0
CP001851	197249	CCATGAAGAG.CATTTTCGCG	C	T	40.0	PASS	NA;ANN=T|missense_variant|MODERATE|BM590_A0198|gene198|transcript|TRANSCRIPT_gene198|protein_coding|1/1|c.157C>T|p.His53Tyr|157/3786|157/3786|53/1261||	GT	0	0	0	0	0	0	0	0	0	0	0	0	0	0	0	0	0	0	0	0	0	0	0	0	0	0	0	0	0	0	0	0	0	0	0	0	0	0	0	0	0	0	0	0	0	0	0	0	0	0	0	0	0	0	0	0	0	0	0	1	0	0	0	0	0	0	0	1	0	0	0	0	0	0	0	0	0	0	0	0	0	0	0	0	0	0	0	0	0	0	0	0	0	0	0	0
CP001851	198282	GGCGATTTCG.CGGCTGCGCT	C	T	40.0	PASS	NA;ANN=T|missense_variant|MODERATE|BM590_A0198|gene198|transcript|TRANSCRIPT_gene198|protein_coding|1/1|c.1190C>T|p.Ala397Val|1190/3786|1190/3786|397/1261||	GT	0	0	0	0	0	0	0	0	0	0	0	0	0	0	0	0	0	0	0	0	0	0	0	0	0	0	0	0	0	0	0	0	0	0	0	0	0	0	0	0	0	0	0	0	0	0	0	0	0	0	0	0	0	0	0	0	0	0	0	0	0	0	0	0	0	0	0	0	0	0	0	0	0	0	0	0	0	0	0	0	0	0	1	0	0	1	0	0	0	0	0	0	0	0	0	0
CP001851	198502	AGGCAGTCGT.CAATTCCATC	C	T	40.0	PASS	NA;ANN=T|synonymous_variant|LOW|BM590_A0198|gene198|transcript|TRANSCRIPT_gene198|protein_coding|1/1|c.1410C>T|p.Val470Val|1410/3786|1410/3786|470/1261||	GT	0	0	0	0	0	0	0	0	0	0	0	0	0	0	0	0	0	0	0	0	0	0	0	0	0	0	0	0	0	0	0	0	0	0	0	0	0	0	0	0	0	0	0	0	0	0	0	0	0	0	0	0	0	0	0	0	0	0	0	1	0	0	0	0	0	0	0	1	0	0	0	0	0	0	0	0	0	0	0	0	0	0	0	0	0	0	0	0	0	0	0	0	0	0	0	0
CP001851	199076	CCGTGATTCC.GGCTCCAGGG	G	A	40.0	PASS	NA;ANN=A|missense_variant|MODERATE|BM590_A0198|gene198|transcript|TRANSCRIPT_gene198|protein_coding|1/1|c.1984G>A|p.Gly662Ser|1984/3786|1984/3786|662/1261||	GT	0	0	0	0	0	0	0	0	0	0	0	0	0	0	0	0	0	0	0	0	0	0	0	0	0	0	0	0	0	0	0	0	0	0	0	1	0	0	0	0	0	0	0	0	0	0	0	0	0	0	0	0	0	0	0	0	0	0	0	0	0	0	0	0	0	0	0	0	0	0	0	0	0	0	0	0	0	0	1	0	0	0	0	0	0	0	0	0	0	0	0	0	0	0	0	0
CP001851	199133	GGTCGAAAAG.TGGCTTGAAC	T	C	40.0	PASS	NA;ANN=C|missense_variant|MODERATE|BM590_A0198|gene198|transcript|TRANSCRIPT_gene198|protein_coding|1/1|c.2041T>C|p.Trp681Arg|2041/3786|2041/3786|681/1261||	GT	0	1	1	1	1	1	1	1	1	1	1	1	1	1	1	1	1	1	1	1	1	1	1	1	1	1	1	1	1	1	1	1	1	1	1	1	1	1	1	1	1	1	1	1	1	1	1	1	1	1	1	1	1	1	1	1	1	1	1	1	1	1	1	1	1	1	1	1	1	1	1	0	1	1	1	1	1	1	1	1	1	1	1	1	1	1	1	1	1	1	1	1	1	1	1	1
CP001851	200016	GACTGGACCC.TGTTCTTCCA	T	C	40.0	PASS	NA;ANN=C|missense_variant|MODERATE|BM590_A0198|gene198|transcript|TRANSCRIPT_gene198|protein_coding|1/1|c.2924T>C|p.Leu975Pro|2924/3786|2924/3786|975/1261||	GT	0	0	1	0	0	0	0	0	0	0	0	1	0	0	0	0	0	0	0	1	0	0	1	0	0	0	0	0	0	0	0	0	0	0	0	0	0	0	0	0	0	0	0	0	1	0	1	1	0	0	0	0	0	0	0	0	0	0	1	1	0	0	0	0	0	0	0	1	0	0	0	0	0	0	0	1	0	0	0	0	0	0	1	1	0	1	0	0	0	0	1	0	0	0	0	1
CP001851	200161	CCCCGCGGGC.GGTGGTCGGC	G	T	40.0	PASS	NA;ANN=T|synonymous_variant|LOW|BM590_A0198|gene198|transcript|TRANSCRIPT_gene198|protein_coding|1/1|c.3069G>T|p.Ala1023Ala|3069/3786|3069/3786|1023/1261||	GT	0	0	1	0	0	0	0	0	0	0	0	1	0	0	0	0	0	0	0	0	0	0	0	0	0	0	0	0	0	0	0	0	0	0	0	0	0	0	0	0	0	0	0	0	0	0	1	0	0	0	0	0	0	0	0	0	0	0	0	1	0	0	0	0	0	0	0	1	0	0	0	0	0	0	0	0	0	0	0	0	0	0	1	1	0	1	0	0	0	0	0	0	0	0	0	0
CP001851	200193	AATGCGGTGG.GCGATGATAT	G	C	40.0	PASS	NA;ANN=C|missense_variant|MODERATE|BM590_A0198|gene198|transcript|TRANSCRIPT_gene198|protein_coding|1/1|c.3101G>C|p.Gly1034Ala|3101/3786|3101/3786|1034/1261||	GT	0	0	0	0	0	0	0	0	0	0	0	0	0	0	0	0	0	0	0	0	0	0	0	0	0	0	0	0	0	0	0	0	0	0	0	0	0	0	0	0	0	0	0	0	0	0	1	0	0	0	0	0	0	0	0	0	0	0	0	0	0	0	0	0	0	0	0	0	0	0	0	0	0	0	0	0	0	0	0	0	0	0	0	0	0	0	0	0	0	0	0	0	0	0	0	0
CP001851	200467	TCGCGGAAGC.TTTCGCGGAA	T	C	40.0	PASS	NA;ANN=C|synonymous_variant|LOW|BM590_A0198|gene198|transcript|TRANSCRIPT_gene198|protein_coding|1/1|c.3375T>C|p.Ala1125Ala|3375/3786|3375/3786|1125/1261||	GT	0	0	1	0	0	0	0	0	0	0	0	1	0	0	0	0	0	0	0	1	0	0	1	0	0	0	0	0	0	0	0	0	0	0	0	0	0	0	0	0	0	0	0	0	1	0	1	1	0	0	0	0	0	0	0	0	0	0	1	1	0	0	0	0	0	0	0	1	0	0	0	0	0	0	0	1	0	0	0	0	0	0	1	1	0	1	0	0	0	0	1	0	0	0	0	1
CP001851	201105	AAATATGAAA.GATATGCTAG	G	C	40.0	PASS	NA;ANN=C|intergenic_region|MODIFIER|BM590_A0198-BM590_A0199|gene198-gene199|intergenic_region|gene198-gene199|||n.201105G>C||||||	GT	0	0	0	0	0	0	0	0	0	0	0	1	0	0	0	0	0	0	0	0	0	0	0	0	0	0	0	0	0	0	0	0	0	0	0	0	0	0	0	0	0	0	0	0	0	0	0	0	0	0	0	0	0	0	0	0	0	0	0	0	0	0	0	0	0	0	0	0	0	0	0	0	0	0	0	0	0	0	0	0	0	0	0	0	0	0	0	0	0	0	0	0	0	0	0	0
CP001851	201151	AAATCGCTGC.GATTCCAAGA	G	A	40.0	PASS	NA;ANN=A|intergenic_region|MODIFIER|BM590_A0198-BM590_A0199|gene198-gene199|intergenic_region|gene198-gene199|||n.201151G>A||||||	GT	0	0	0	0	0	0	0	0	0	0	0	0	0	0	0	0	0	0	0	0	0	0	0	0	0	0	0	0	0	0	0	0	0	0	0	0	0	0	0	0	0	0	0	0	0	0	1	0	0	0	0	0	0	0	0	0	0	0	0	0	0	0	0	0	0	0	0	0	0	0	0	0	0	0	0	0	0	0	0	0	0	0	0	0	0	0	0	0	0	0	0	0	0	0	0	0
CP001851	201260	CAGTTGTTTG.GAATAGTAAA	G	A	40.0	PASS	NA;ANN=A|intergenic_region|MODIFIER|BM590_A0198-BM590_A0199|gene198-gene199|intergenic_region|gene198-gene199|||n.201260G>A||||||	GT	0	0	1	0	0	0	0	0	0	0	0	1	0	0	0	0	0	0	0	1	0	0	1	0	0	0	0	0	0	0	0	0	0	0	0	0	0	0	0	0	0	0	0	0	1	0	1	1	0	0	0	0	0	0	0	0	0	0	1	1	0	0	0	0	0	0	0	1	0	0	0	0	0	0	0	1	0	0	0	0	0	0	1	1	0	1	0	0	0	0	1	0	0	0	0	1
CP001851	201344	GGCTCCTTGA.AGTGGGTGCG	A	C	40.0	PASS	NA;ANN=C|intergenic_region|MODIFIER|BM590_A0198-BM590_A0199|gene198-gene199|intergenic_region|gene198-gene199|||n.201344A>C||||||	GT	0	0	0	0	0	0	0	0	0	0	0	0	0	0	0	0	0	0	0	0	0	0	0	0	0	0	0	0	0	0	0	0	0	0	0	0	0	0	0	0	0	0	0	0	0	0	1	0	0	0	0	0	0	0	0	0	0	0	0	1	0	0	0	0	0	0	0	1	0	0	0	0	0	0	0	0	0	0	0	0	0	0	0	1	0	0	0	0	0	0	0	0	0	0	0	0
CP001851	204262	GCATGGCTGG.GACCCCAAGA	G	A	40.0	PASS	NA;ANN=A|missense_variant|MODERATE|BM590_A0201|gene201|transcript|TRANSCRIPT_gene201|protein_coding|1/1|c.628G>A|p.Asp210Asn|628/1062|628/1062|210/353||	GT	0	0	0	0	0	0	0	0	0	0	0	0	0	0	0	0	0	0	0	0	0	0	0	0	0	0	0	0	0	0	0	0	0	0	0	0	0	0	0	0	0	0	0	0	0	0	0	0	0	0	0	0	0	0	0	0	0	0	0	0	1	0	0	0	0	0	0	0	0	0	0	0	0	0	0	0	0	0	0	0	0	0	0	0	0	0	0	0	0	0	0	0	0	0	0	0
CP001851	204281	AACCAGCGCC.CGGAAATGTG	C	T	40.0	PASS	NA;ANN=T|missense_variant|MODERATE|BM590_A0201|gene201|transcript|TRANSCRIPT_gene201|protein_coding|1/1|c.647C>T|p.Pro216Leu|647/1062|647/1062|216/353||	GT	0	0	0	0	0	0	0	0	0	0	0	0	0	0	0	1	0	0	0	0	0	0	0	0	0	0	0	0	0	0	0	0	0	0	0	0	0	0	0	0	0	0	0	0	0	0	0	0	0	0	0	0	0	0	0	0	0	0	0	0	0	0	0	0	0	0	0	0	0	0	0	0	0	0	0	0	0	0	0	0	0	0	0	0	0	0	0	0	0	0	0	0	0	0	0	0
CP001851	205337	TGACGGCTTC.CTCGCCACGC	C	G	40.0	PASS	NA;ANN=G|synonymous_variant|LOW|BM590_A0202|gene202|transcript|TRANSCRIPT_gene202|protein_coding|1/1|c.630C>G|p.Ser210Ser|630/1923|630/1923|210/640||	GT	0	0	0	0	0	0	0	0	0	0	0	0	0	0	0	0	0	0	0	1	0	0	0	0	0	0	0	0	0	0	0	0	0	0	0	0	0	0	0	0	0	0	0	0	0	0	0	0	0	0	0	0	0	0	0	0	0	0	1	0	0	0	0	0	0	0	0	0	0	0	0	0	0	0	0	0	0	0	0	0	0	0	0	0	0	0	0	0	0	0	0	0	0	0	0	1
CP001851	205447	GTGCAATATG.TGAACCGCCC	T	C	40.0	PASS	NA;ANN=C|missense_variant|MODERATE|BM590_A0202|gene202|transcript|TRANSCRIPT_gene202|protein_coding|1/1|c.740T>C|p.Val247Ala|740/1923|740/1923|247/640||	GT	0	0	0	0	0	0	0	0	0	0	0	0	0	0	0	0	0	0	0	1	0	0	0	0	0	0	0	0	0	0	0	0	0	0	0	0	0	0	0	0	0	0	0	0	0	0	0	0	0	0	0	0	0	0	0	0	0	0	0	0	0	0	0	0	0	0	0	0	0	0	0	0	0	0	0	0	0	0	0	0	0	0	0	0	0	0	0	0	0	0	0	0	0	0	0	0
CP001851	205775	CCGAAACCGA.CCAGACGCCA	C	T	40.0	PASS	NA;ANN=T|synonymous_variant|LOW|BM590_A0202|gene202|transcript|TRANSCRIPT_gene202|protein_coding|1/1|c.1068C>T|p.Asp356Asp|1068/1923|1068/1923|356/640||	GT	0	0	0	0	0	0	0	0	0	0	0	0	0	0	0	0	0	0	0	0	0	0	0	0	0	0	0	0	0	0	0	0	0	0	0	0	0	0	0	0	0	0	0	0	0	0	0	0	0	0	0	0	1	0	0	0	0	0	0	0	0	0	0	0	0	0	0	0	0	0	0	0	0	0	0	0	0	0	0	0	0	0	0	0	0	0	0	0	0	0	0	0	0	0	0	0
CP001851	206135	CCATTGCCAA.TAGGCTGGAA	T	A	40.0	PASS	NA;ANN=A|missense_variant|MODERATE|BM590_A0202|gene202|transcript|TRANSCRIPT_gene202|protein_coding|1/1|c.1428T>A|p.Asn476Lys|1428/1923|1428/1923|476/640||	GT	0	0	1	0	0	0	0	0	0	0	0	1	0	0	0	0	0	0	0	0	0	0	0	0	0	0	0	0	0	0	0	0	0	0	0	0	0	0	0	0	0	0	0	0	0	0	1	0	0	0	0	0	0	0	0	0	0	0	0	1	0	0	0	0	0	0	0	1	0	0	0	0	0	0	0	0	0	0	0	0	0	0	1	1	0	1	0	0	0	0	0	0	0	0	0	0
CP001851	206279	AGGTGGCGCG.GCTGATGGCC	G	A	40.0	PASS	NA;ANN=A|synonymous_variant|LOW|BM590_A0202|gene202|transcript|TRANSCRIPT_gene202|protein_coding|1/1|c.1572G>A|p.Arg524Arg|1572/1923|1572/1923|524/640||	GT	0	0	0	0	0	0	0	0	0	0	0	0	0	1	0	0	0	0	0	0	0	0	0	0	0	0	0	0	0	0	0	0	0	0	0	0	0	0	0	0	0	0	0	0	0	0	0	0	0	0	0	1	0	0	0	0	0	0	0	0	0	0	0	0	0	0	0	0	0	0	0	0	0	0	0	0	0	0	0	0	0	0	0	0	0	0	0	0	0	0	0	0	0	0	0	0
CP001851	206318	CGGTTTCATT.CATCTCGCCG	C	T	40.0	PASS	NA;ANN=T|synonymous_variant|LOW|BM590_A0202|gene202|transcript|TRANSCRIPT_gene202|protein_coding|1/1|c.1611C>T|p.Phe537Phe|1611/1923|1611/1923|537/640||	GT	0	0	0	0	0	0	0	0	0	0	0	0	0	0	0	0	0	0	0	0	0	0	0	0	0	0	0	1	0	0	0	0	0	0	0	0	0	0	0	0	0	0	0	0	0	0	0	0	0	0	0	0	0	0	0	0	0	0	0	0	0	0	0	0	0	0	0	0	0	0	0	0	0	0	0	0	0	0	0	0	0	0	0	0	0	0	0	0	0	0	0	0	0	0	0	0
CP001851	206597	GTGGTGTGAT.CGGCAGTTAT	C	T	40.0	PASS	NA;ANN=T|synonymous_variant|LOW|BM590_A0202|gene202|transcript|TRANSCRIPT_gene202|protein_coding|1/1|c.1890C>T|p.Ile630Ile|1890/1923|1890/1923|630/640||	GT	0	0	0	0	0	0	0	0	0	0	0	1	0	0	0	0	0	0	0	0	0	0	0	0	0	0	0	0	0	0	0	0	0	0	0	0	0	0	0	0	0	0	0	0	0	0	0	0	0	0	0	0	0	0	0	0	0	0	0	0	0	0	0	0	0	0	0	0	0	0	0	0	0	0	0	0	0	0	0	0	0	0	0	0	0	0	0	0	0	0	0	0	0	0	0	0
CP001851	207189	GAAACCGAAC.GATTTCTCGC	G	A	40.0	PASS	NA;ANN=A|missense_variant|MODERATE|BM590_A0203|gene203|transcript|TRANSCRIPT_gene203|protein_coding|1/1|c.557G>A|p.Arg186Gln|557/846|557/846|186/281||	GT	0	0	1	0	0	0	0	0	0	0	0	1	0	0	0	0	0	0	0	0	0	0	0	0	0	0	0	0	0	0	0	0	0	0	0	0	0	0	0	0	0	0	0	0	0	0	1	0	0	0	0	0	0	0	0	0	0	0	0	1	0	0	0	0	0	0	0	1	0	0	0	0	0	0	0	0	0	0	0	0	0	0	1	1	0	1	0	0	0	0	0	0	0	0	0	0
CP001851	207997	TCTGAGAGTT.CCAGCAGAAG	C	G	40.0	PASS	NA;ANN=G|missense_variant|MODERATE|BM590_A0204|gene205|transcript|TRANSCRIPT_gene205|protein_coding|1/1|c.505G>C|p.Glu169Gln|505/762|505/762|169/253||	GT	0	0	0	0	0	0	0	0	0	0	0	0	0	0	0	0	0	0	0	0	0	0	0	0	0	0	0	0	0	0	0	0	0	0	0	0	0	0	0	0	0	0	0	0	0	0	1	0	0	0	0	0	0	0	0	0	0	0	0	1	0	0	0	0	0	0	0	1	0	0	0	0	0	0	0	0	0	0	0	0	0	0	0	1	0	0	0	0	0	0	0	0	0	0	0	0
CP001851	208031	CGAAGGCATT.GCGGCAGCCC	G	A	40.0	PASS	NA;ANN=A|synonymous_variant|LOW|BM590_A0204|gene205|transcript|TRANSCRIPT_gene205|protein_coding|1/1|c.471C>T|p.Arg157Arg|471/762|471/762|157/253||	GT	0	0	0	0	0	0	0	0	0	0	0	0	0	0	0	0	0	0	0	0	0	0	0	0	0	0	0	0	0	0	0	0	0	0	0	0	0	0	0	0	0	0	0	0	0	0	0	0	0	0	0	0	0	0	0	0	0	0	0	0	0	0	0	0	0	0	0	0	0	0	0	0	0	0	0	0	0	0	0	0	0	0	0	0	0	1	0	0	0	0	0	0	0	0	0	0
CP001851	209221	GTATGTCCCC.GCCTCAATGG	G	T	40.0	PASS	NA;ANN=T|missense_variant|MODERATE|BM590_A0205|gene206|transcript|TRANSCRIPT_gene206|protein_coding|1/1|c.478G>T|p.Ala160Ser|478/738|478/738|160/245||	GT	0	0	0	0	0	0	0	0	0	0	0	0	0	0	0	0	0	0	0	0	0	0	0	0	0	0	0	0	0	0	0	0	0	0	0	0	0	0	0	0	0	0	0	0	0	0	0	0	0	0	0	0	0	0	0	0	0	0	0	0	0	0	0	0	0	0	0	0	0	0	0	0	0	0	0	0	0	0	0	0	0	0	0	0	0	0	0	0	0	0	1	0	0	0	0	0
CP001851	209701	CATGGTGGCT.TTTGATCAGG	T	C	40.0	PASS	NA;ANN=C|intergenic_region|MODIFIER|BM590_A0205-BM590_A0206|gene206-gene207|intergenic_region|gene206-gene207|||n.209701T>C||||||	GT	0	0	0	0	0	0	0	0	0	0	0	0	0	0	0	0	0	0	0	0	0	0	0	0	0	0	0	0	0	0	0	0	0	0	0	0	0	0	0	0	0	0	0	0	0	0	0	0	0	0	0	0	0	0	0	0	0	0	0	0	0	0	0	0	0	0	0	0	0	0	0	0	0	0	0	0	0	0	0	1	0	0	0	0	0	0	0	0	0	0	0	0	0	0	0	0
CP001851	210057	CCATCGGGCG.TGCCACGGCT	T	C	40.0	PASS	NA;ANN=C|synonymous_variant|LOW|BM590_A0206|gene207|transcript|TRANSCRIPT_gene207|protein_coding|1/1|c.249T>C|p.Arg83Arg|249/792|249/792|83/263||	GT	0	0	1	0	0	0	0	0	0	0	0	1	0	0	0	0	0	0	0	0	0	0	0	0	0	0	0	0	0	0	0	0	0	0	0	0	0	0	0	0	0	0	0	0	0	0	1	0	0	0	0	0	0	0	0	0	0	0	0	1	0	0	0	0	0	0	0	1	0	0	0	0	0	0	0	1	0	0	0	0	0	0	1	1	0	1	0	0	0	0	0	0	0	0	0	0
CP001851	210433	CACGGATTCC.GCCAAGCTGG	G	A	40.0	PASS	NA;ANN=A|missense_variant|MODERATE|BM590_A0206|gene207|transcript|TRANSCRIPT_gene207|protein_coding|1/1|c.625G>A|p.Ala209Thr|625/792|625/792|209/263||	GT	0	0	1	0	0	0	0	0	0	0	0	1	0	0	0	0	0	0	0	1	0	0	1	0	0	0	0	0	0	0	0	0	0	0	0	0	0	0	0	0	0	0	0	0	1	0	1	1	0	0	0	0	0	0	0	0	0	0	1	1	0	0	0	0	0	0	0	1	0	0	0	0	0	0	0	1	0	0	0	0	0	0	1	1	0	1	0	0	0	0	1	0	0	0	0	1
CP001851	211536	ATAAGGGCGA.CCCGGCCAAG	C	T	40.0	PASS	NA;ANN=T|synonymous_variant|LOW|BM590_A0207|gene208|transcript|TRANSCRIPT_gene208|protein_coding|1/1|c.888C>T|p.Asp296Asp|888/1536|888/1536|296/511||	GT	0	0	0	0	0	0	0	0	0	0	0	0	0	0	0	0	0	0	0	0	0	0	0	0	0	0	0	0	0	0	0	0	0	0	0	0	0	0	0	0	0	0	0	0	0	0	0	0	0	0	0	0	0	0	0	0	0	0	0	1	0	0	0	0	0	0	0	1	0	0	0	0	0	0	0	0	0	0	0	0	0	0	0	0	0	0	0	0	0	0	0	0	0	0	0	0
CP001851	211739	GGTCTGGCGC.CGCTCATCAA	C	T	40.0	PASS	NA;ANN=T|missense_variant|MODERATE|BM590_A0207|gene208|transcript|TRANSCRIPT_gene208|protein_coding|1/1|c.1091C>T|p.Pro364Leu|1091/1536|1091/1536|364/511||	GT	0	0	0	0	0	0	0	0	0	0	0	0	0	0	0	0	0	0	0	0	0	0	0	0	0	0	0	0	0	0	0	0	0	0	0	0	0	0	0	0	0	0	0	0	0	0	0	0	0	0	0	0	0	0	0	0	0	0	0	0	0	0	0	0	0	0	0	0	0	0	0	0	0	0	0	0	0	0	0	0	0	0	0	1	0	0	0	0	0	0	0	0	0	0	0	0
CP001851	211816	AATCGAGCAC.CGGCTTGGCC	C	T	40.0	PASS	NA;ANN=T|missense_variant|MODERATE|BM590_A0207|gene208|transcript|TRANSCRIPT_gene208|protein_coding|1/1|c.1168C>T|p.Arg390Trp|1168/1536|1168/1536|390/511||	GT	0	0	0	0	0	0	0	0	0	0	0	0	0	0	0	0	0	0	0	0	0	0	1	0	0	0	0	0	0	0	0	0	0	0	0	0	0	0	0	0	0	0	0	0	1	0	0	1	0	0	0	0	0	0	0	0	0	0	0	0	0	0	0	0	0	0	0	0	0	0	0	0	0	0	0	0	0	0	0	0	0	0	0	0	0	0	0	0	0	0	1	0	0	0	0	0
CP001851	212753	GCCTGTGGAC.GGGAGCCGTC	G	A	40.0	PASS	NA;ANN=A|synonymous_variant|LOW|BM590_A0208|gene209|transcript|TRANSCRIPT_gene209|protein_coding|1/1|c.351G>A|p.Thr117Thr|351/969|351/969|117/322||	GT	0	0	0	0	0	0	0	1	1	0	0	0	0	0	0	0	0	0	0	0	0	1	0	0	0	0	0	0	0	0	0	0	0	0	0	0	0	0	1	0	0	0	0	0	0	0	0	0	0	0	0	0	0	0	0	0	0	0	0	0	0	0	0	0	0	0	0	0	0	0	0	0	0	0	0	0	0	0	0	0	0	0	0	0	0	0	1	1	0	0	0	1	0	1	0	0
CP001851	212762	CGGGAGCCGT.CTGGAGCGAG	C	T	40.0	PASS	NA;ANN=T|synonymous_variant|LOW|BM590_A0208|gene209|transcript|TRANSCRIPT_gene209|protein_coding|1/1|c.360C>T|p.Val120Val|360/969|360/969|120/322||	GT	0	0	1	0	0	0	0	0	0	0	0	1	0	0	0	0	0	0	0	0	0	0	0	0	0	0	0	0	0	0	0	0	0	0	0	0	0	0	0	0	0	0	0	0	0	0	1	0	0	0	0	0	0	0	0	0	0	0	0	1	0	0	0	0	0	0	0	1	0	0	0	0	0	0	0	0	0	0	0	0	0	0	1	1	0	1	0	0	0	0	0	0	0	0	0	0
CP001851	212822	AGCAGCGCGC.GCTGACCATC	G	T	40.0	PASS	NA;ANN=T|synonymous_variant|LOW|BM590_A0208|gene209|transcript|TRANSCRIPT_gene209|protein_coding|1/1|c.420G>T|p.Ala140Ala|420/969|420/969|140/322||	GT	0	0	0	0	0	0	0	0	0	0	0	0	0	0	0	0	0	0	0	0	0	0	0	0	0	0	0	0	0	0	0	0	0	0	0	0	0	0	0	0	0	0	0	0	0	0	0	0	0	0	1	0	0	0	0	0	0	0	0	0	0	0	0	0	0	0	0	0	0	0	0	0	0	0	0	0	0	0	0	0	0	0	0	0	0	0	0	0	0	0	0	0	0	0	0	0
CP001851	212961	GACGGAAGCC.GTCGCACAGC	G	T	40.0	PASS	NA;ANN=T|missense_variant|MODERATE|BM590_A0208|gene209|transcript|TRANSCRIPT_gene209|protein_coding|1/1|c.559G>T|p.Val187Phe|559/969|559/969|187/322||	GT	0	0	1	0	0	0	0	0	0	0	0	1	0	0	0	0	0	0	0	1	0	0	1	0	0	0	0	0	0	0	0	0	0	0	0	0	0	0	0	0	0	0	0	0	1	0	1	1	0	0	0	0	0	0	0	0	0	0	1	1	0	0	0	0	0	0	0	1	0	0	0	0	0	0	0	1	0	0	0	0	0	0	1	1	0	1	0	0	0	0	1	0	0	0	0	1
CP001851	213250	GAGCGCGGCG.TGATCCTGCG	T	C	40.0	PASS	NA;ANN=C|missense_variant|MODERATE|BM590_A0208|gene209|transcript|TRANSCRIPT_gene209|protein_coding|1/1|c.848T>C|p.Val283Ala|848/969|848/969|283/322||	GT	0	0	1	0	0	0	0	0	0	0	0	1	0	0	0	0	0	0	0	0	0	0	0	0	0	0	0	0	0	0	0	0	0	0	0	0	0	0	0	0	0	0	0	0	0	0	1	0	0	0	0	0	0	0	0	0	0	0	0	1	0	0	0	0	0	0	0	1	0	0	0	0	0	0	0	0	0	0	0	0	0	0	1	1	0	1	0	0	0	0	0	0	0	0	0	0
CP001851	213330	GGCGACACTG.CACCGCAAGC	C	T	40.0	PASS	NA;ANN=T|missense_variant|MODERATE|BM590_A0208|gene209|transcript|TRANSCRIPT_gene209|protein_coding|1/1|c.928C>T|p.His310Tyr|928/969|928/969|310/322||	GT	0	0	0	0	0	0	0	0	0	0	0	0	0	0	0	0	0	0	0	0	0	0	0	0	0	0	0	1	0	0	0	0	0	0	0	0	0	0	0	0	0	0	0	0	0	0	0	0	0	0	0	0	0	0	0	0	0	0	0	0	0	0	0	0	0	0	0	0	0	0	0	0	0	0	0	0	0	0	0	0	0	0	0	0	0	0	0	0	0	0	0	0	0	0	0	0
CP001851	213601	CAAATGGGTG.GAACCCAGGT	G	A	40.0	PASS	NA;ANN=A|missense_variant|MODERATE|BM590_A0209|gene210|transcript|TRANSCRIPT_gene210|protein_coding|1/1|c.82G>A|p.Glu28Lys|82/1518|82/1518|28/505||	GT	0	0	1	0	0	0	0	0	0	0	0	1	0	0	0	0	0	0	0	0	0	0	0	0	0	0	0	0	0	0	0	0	0	0	0	0	0	0	0	0	0	0	0	0	0	0	1	0	0	0	0	0	0	0	0	0	0	0	0	1	0	0	0	0	0	0	0	1	0	0	0	0	0	0	0	0	0	0	0	0	0	0	1	1	0	1	0	0	0	0	0	0	0	0	0	0
CP001851	213865	CACCAATGCC.GACCTGCCGC	G	T	40.0	PASS	NA;ANN=T|missense_variant|MODERATE|BM590_A0209|gene210|transcript|TRANSCRIPT_gene210|protein_coding|1/1|c.346G>T|p.Asp116Tyr|346/1518|346/1518|116/505||	GT	0	0	0	0	0	0	0	0	0	0	0	0	0	0	0	0	0	0	0	0	0	0	1	0	0	0	0	0	0	0	0	0	0	0	0	0	0	0	0	0	0	0	0	0	0	0	0	0	0	0	0	0	0	0	0	0	0	0	0	0	0	0	0	0	0	0	0	0	0	0	0	0	0	0	0	0	0	0	0	0	0	0	0	0	0	0	0	0	0	0	1	0	0	0	0	0
CP001851	213904	CTATTTCGCG.GGCGTCATCC	G	T	40.0	PASS	NA;ANN=T|missense_variant|MODERATE|BM590_A0209|gene210|transcript|TRANSCRIPT_gene210|protein_coding|1/1|c.385G>T|p.Gly129Cys|385/1518|385/1518|129/505||	GT	0	1	0	0	0	0	0	0	0	0	0	0	0	0	1	0	0	0	0	0	0	0	0	0	0	0	0	0	0	0	0	0	0	0	0	0	0	0	0	0	0	0	0	0	0	0	0	0	0	0	0	0	0	0	1	0	0	0	0	0	0	0	0	0	0	0	0	0	0	0	0	0	0	0	0	0	0	0	0	0	0	0	0	0	0	0	0	0	0	0	0	0	0	0	0	0
CP001851	214098	AACAAACTCC.GGCTTCCATC	G	A	40.0	PASS	NA;ANN=A|synonymous_variant|LOW|BM590_A0209|gene210|transcript|TRANSCRIPT_gene210|protein_coding|1/1|c.579G>A|p.Pro193Pro|579/1518|579/1518|193/505||	GT	0	0	1	0	0	0	0	0	0	0	0	1	0	0	0	0	0	0	0	0	0	0	0	0	0	0	0	0	0	0	0	0	0	0	0	0	0	0	0	0	0	0	0	0	0	0	1	0	0	0	0	0	0	0	0	0	0	0	0	1	0	0	0	0	0	0	0	1	0	0	0	0	0	0	0	0	0	0	0	0	0	0	1	1	0	1	0	0	0	0	0	0	0	0	0	0
CP001851	214152	CGCCGGGTGT.AGTCAATATC	A	G	40.0	PASS	NA;ANN=G|synonymous_variant|LOW|BM590_A0209|gene210|transcript|TRANSCRIPT_gene210|protein_coding|1/1|c.633A>G|p.Val211Val|633/1518|633/1518|211/505||	GT	0	0	1	0	0	0	1	1	1	1	1	1	1	0	0	1	1	1	0	1	0	1	1	1	1	0	1	0	1	1	0	1	1	1	1	0	1	1	1	0	0	1	1	0	1	0	1	1	1	1	0	0	1	1	0	1	1	1	1	1	0	1	1	1	1	1	0	1	0	1	1	0	1	1	1	1	0	0	0	0	1	1	1	1	0	1	1	1	1	1	1	1	1	1	0	1
CP001851	214498	TGTTGAAGCC.TTCGTGCAGG	T	A	40.0	PASS	NA;ANN=A|missense_variant|MODERATE|BM590_A0209|gene210|transcript|TRANSCRIPT_gene210|protein_coding|1/1|c.979T>A|p.Phe327Ile|979/1518|979/1518|327/505||	GT	0	0	1	0	0	0	1	1	1	1	1	1	1	0	0	1	1	1	0	1	0	1	1	1	1	0	1	0	1	1	0	1	1	1	1	0	1	1	1	0	0	1	1	0	1	0	1	1	1	1	0	0	1	1	0	1	1	1	1	1	0	1	1	1	1	1	0	1	0	1	1	0	1	1	1	1	0	0	0	0	1	1	1	1	0	1	1	1	1	1	1	1	1	1	0	1
CP001851	214624	GCTGGCAGGT.GGCGAACGCA	G	A	40.0	PASS	NA;ANN=A|missense_variant|MODERATE|BM590_A0209|gene210|transcript|TRANSCRIPT_gene210|protein_coding|1/1|c.1105G>A|p.Gly369Ser|1105/1518|1105/1518|369/505||	GT	0	0	0	0	0	0	0	0	0	0	0	0	0	0	0	0	0	0	0	1	0	0	1	0	0	0	0	0	0	0	0	0	0	0	0	0	0	0	0	0	0	0	0	0	1	0	0	1	0	0	0	0	0	0	0	0	0	0	1	0	0	0	0	0	0	0	0	0	0	0	0	0	0	0	0	0	0	0	0	0	0	0	0	0	0	0	0	0	0	0	1	0	0	0	0	1
CP001851	214625	CTGGCAGGTG.GCGAACGCAA	G	A	40.0	PASS	NA;ANN=A|missense_variant|MODERATE|BM590_A0209|gene210|transcript|TRANSCRIPT_gene210|protein_coding|1/1|c.1106G>A|p.Gly369Asp|1106/1518|1106/1518|369/505||	GT	0	0	0	0	0	0	0	0	0	0	0	0	0	0	0	0	0	0	0	1	0	0	1	0	0	0	0	0	0	0	0	0	0	0	0	0	0	0	0	0	0	0	0	0	1	0	0	1	0	0	0	0	0	0	0	0	0	0	1	0	0	0	0	0	0	0	0	0	0	0	0	0	0	0	0	0	0	0	0	0	0	0	0	0	0	0	0	0	0	0	1	0	0	0	0	1
CP001851	214911	ACCCGGCCCA.GGCGGCTTTC	G	T	40.0	PASS	NA;ANN=T|missense_variant|MODERATE|BM590_A0209|gene210|transcript|TRANSCRIPT_gene210|protein_coding|1/1|c.1392G>T|p.Gln464His|1392/1518|1392/1518|464/505||	GT	0	0	1	0	0	0	0	0	0	0	0	1	0	0	0	0	0	0	0	1	0	0	1	0	0	0	0	0	0	0	0	0	0	0	0	0	0	0	0	0	0	0	0	0	1	0	1	1	0	0	0	0	0	0	0	0	0	0	1	1	0	0	0	0	0	0	0	1	0	0	0	0	0	0	0	1	0	0	0	0	0	0	1	1	0	1	0	0	0	0	1	0	0	0	0	1
CP001851	215346	TGGTTTCGAT.TACCCTCCCA	T	A	40.0	PASS	NA;ANN=A|intergenic_region|MODIFIER|BM590_A0209-BM590_A0210|gene210-gene211|intergenic_region|gene210-gene211|||n.215346T>A||||||	GT	0	0	0	0	0	0	0	0	0	0	0	0	0	0	0	0	0	0	0	1	0	0	0	0	0	0	0	0	0	0	0	0	0	0	0	0	0	0	0	0	0	0	0	0	0	0	0	0	0	0	0	0	0	0	0	0	0	0	1	0	0	0	0	0	0	0	0	0	0	0	0	0	0	0	0	0	0	0	0	0	0	0	0	0	0	0	0	0	0	0	0	0	0	0	0	1
CP001851	215701	TCCGCCCTTC.ATTCCGGGTC	A	T	40.0	PASS	NA;ANN=T|missense_variant|MODERATE|BM590_A0210|gene211|transcript|TRANSCRIPT_gene211|protein_coding|1/1|c.184A>T|p.Ile62Phe|184/1035|184/1035|62/344||	GT	0	0	0	0	0	0	0	0	0	0	0	0	0	0	0	0	0	0	0	0	0	0	0	0	1	0	0	0	0	0	0	0	0	0	0	0	0	0	0	0	0	0	0	0	0	0	0	0	0	0	0	0	0	0	0	0	0	0	0	0	0	0	0	0	0	0	0	0	0	0	0	0	0	0	0	0	0	0	0	0	0	0	0	0	0	0	0	0	0	0	0	0	0	0	0	0
CP001851	215759	GTCAAGCATG.TCAAGGAAGG	T	C	40.0	PASS	NA;ANN=C|missense_variant|MODERATE|BM590_A0210|gene211|transcript|TRANSCRIPT_gene211|protein_coding|1/1|c.242T>C|p.Val81Ala|242/1035|242/1035|81/344||	GT	0	0	0	0	0	0	0	0	0	0	0	1	0	0	0	0	0	0	0	0	0	0	0	0	0	0	0	0	0	0	0	0	0	0	0	0	0	0	0	0	0	0	0	0	0	0	0	0	0	0	0	0	0	0	0	0	0	0	0	0	0	0	0	0	0	0	0	0	0	0	0	0	0	0	0	0	0	0	0	0	0	0	0	0	0	0	0	0	0	0	0	0	0	0	0	0
CP001851	215893	CGGCTTTGCC.GAATATGTGG	G	A	40.0	PASS	NA;ANN=A|missense_variant|MODERATE|BM590_A0210|gene211|transcript|TRANSCRIPT_gene211|protein_coding|1/1|c.376G>A|p.Glu126Lys|376/1035|376/1035|126/344||	GT	0	0	1	0	0	0	0	0	0	0	0	1	0	0	0	0	0	0	0	0	0	0	0	0	0	0	0	0	0	0	0	0	0	0	0	0	0	0	0	0	0	0	0	0	0	0	1	0	0	0	0	0	0	0	0	0	0	0	0	1	0	0	0	0	0	0	0	1	0	0	0	0	0	0	0	0	0	0	0	0	0	0	1	1	0	1	0	0	0	0	0	0	0	0	0	0
CP001851	216058	AGGCGGGCTC.GGCCACATGG	G	A	40.0	PASS	NA;ANN=A|missense_variant|MODERATE|BM590_A0210|gene211|transcript|TRANSCRIPT_gene211|protein_coding|1/1|c.541G>A|p.Gly181Ser|541/1035|541/1035|181/344||	GT	0	0	0	0	0	0	0	0	0	0	0	0	0	0	0	0	0	0	0	0	0	0	0	0	0	0	0	0	0	0	0	0	0	0	0	0	0	0	0	0	0	0	0	0	0	0	0	0	0	0	0	0	0	0	0	0	0	0	0	0	0	0	0	0	0	0	0	0	0	0	0	0	1	0	0	0	0	0	0	0	0	0	0	0	0	0	0	0	0	0	0	0	0	0	0	0
CP001851	216159	TTGGCGCAAC.CGTTACGGTC	C	G	40.0	PASS	NA;ANN=G|synonymous_variant|LOW|BM590_A0210|gene211|transcript|TRANSCRIPT_gene211|protein_coding|1/1|c.642C>G|p.Thr214Thr|642/1035|642/1035|214/344||	GT	0	0	0	0	0	1	0	0	0	0	0	0	0	0	0	0	0	0	0	0	0	0	0	0	0	0	0	0	0	0	0	0	0	0	0	0	0	0	0	0	0	0	0	0	0	0	0	0	0	0	0	0	0	0	0	0	0	0	0	0	0	0	0	0	0	0	0	0	0	0	0	0	0	0	0	0	0	0	0	0	0	0	0	0	0	0	0	0	0	0	0	0	0	0	0	0
CP001851	216649	CGGCATGGGA.CAGGTGAGCG	C	T	40.0	PASS	NA;ANN=T|stop_gained|HIGH|BM590_A0211|gene212|transcript|TRANSCRIPT_gene212|protein_coding|1/1|c.82C>T|p.Gln28*|82/408|82/408|28/135||	GT	0	0	0	0	0	0	0	0	0	0	0	0	0	0	0	0	0	0	0	0	0	0	1	0	0	0	0	0	0	0	0	0	0	0	0	0	0	0	0	0	0	0	0	0	0	0	0	0	0	0	0	0	0	0	0	0	0	0	0	0	0	0	0	0	0	0	0	0	0	0	0	0	0	0	0	0	0	0	0	0	0	0	0	0	0	0	0	0	0	0	1	0	0	0	0	0
CP001851	216724	CATGTTCCAT.CAGTCCGGCG	C	T	40.0	PASS	NA;ANN=T|stop_gained|HIGH|BM590_A0211|gene212|transcript|TRANSCRIPT_gene212|protein_coding|1/1|c.157C>T|p.Gln53*|157/408|157/408|53/135||	GT	0	0	0	0	0	0	0	0	0	0	0	0	0	0	0	0	0	0	0	0	0	0	0	0	0	0	0	0	0	0	0	0	0	0	0	0	0	0	0	0	0	0	0	0	1	0	0	0	0	0	0	0	0	0	0	0	0	0	0	0	0	0	0	0	0	0	0	0	0	0	0	0	0	0	0	0	0	0	0	0	0	0	0	0	0	0	0	0	0	0	0	0	0	0	0	0
CP001851	217395	GCCCATGCTT.TCGGTCTTGA	T	C	40.0	PASS	NA;ANN=C|missense_variant|MODERATE|BM590_A0212|gene213|transcript|TRANSCRIPT_gene213|protein_coding|1/1|c.359T>C|p.Phe120Ser|359/1023|359/1023|120/340||	GT	0	0	1	0	0	0	0	1	1	0	0	1	0	0	0	0	0	0	0	1	0	1	1	0	0	0	0	0	0	0	0	0	0	0	0	0	0	0	1	0	0	0	0	0	1	0	1	1	0	0	0	0	0	0	0	0	0	0	1	1	0	0	0	0	0	0	0	1	0	0	0	0	0	0	0	1	0	0	0	0	0	0	1	1	0	1	1	1	0	0	1	1	0	1	0	1
CP001851	217627	CACACCGTTC.TGCCGAATTG	T	C	40.0	PASS	NA;ANN=C|synonymous_variant|LOW|BM590_A0212|gene213|transcript|TRANSCRIPT_gene213|protein_coding|1/1|c.591T>C|p.Ser197Ser|591/1023|591/1023|197/340||	GT	0	0	0	0	0	0	1	0	0	1	1	0	1	0	0	1	0	1	0	0	0	0	0	1	1	0	1	0	0	1	0	1	1	1	1	0	1	1	0	0	0	1	1	0	0	0	0	0	1	1	0	0	1	1	0	1	1	1	0	0	0	1	1	1	1	1	0	0	0	1	1	0	1	1	1	0	0	0	0	0	1	0	0	0	0	0	0	0	0	1	0	0	1	0	0	0
CP001851	217663	GCCGCGCGCT.GCGTGAGGCG	G	T	40.0	PASS	NA;ANN=T|synonymous_variant|LOW|BM590_A0212|gene213|transcript|TRANSCRIPT_gene213|protein_coding|1/1|c.627G>T|p.Leu209Leu|627/1023|627/1023|209/340||	GT	0	0	0	0	0	0	0	0	0	0	0	0	0	0	0	0	0	0	0	0	0	0	0	0	0	0	0	0	0	0	0	0	0	0	0	0	0	0	0	0	0	0	0	0	1	0	0	1	0	0	0	0	0	0	0	0	0	0	0	0	0	0	0	0	0	0	0	0	0	0	0	0	0	0	0	0	0	0	0	0	0	0	0	0	0	0	0	0	0	0	0	0	0	0	0	0
CP001851	217788	ATCTTCGCCT.CCAATGACGA	C	T	40.0	PASS	NA;ANN=T|missense_variant|MODERATE|BM590_A0212|gene213|transcript|TRANSCRIPT_gene213|protein_coding|1/1|c.752C>T|p.Ser251Phe|752/1023|752/1023|251/340||	GT	0	0	0	0	0	0	0	0	0	0	0	0	0	0	0	0	0	0	0	1	0	0	0	0	0	0	0	0	0	0	0	0	0	0	0	0	0	0	0	0	0	0	0	0	0	0	0	0	0	0	0	0	0	0	0	0	0	0	1	0	0	0	0	0	0	0	0	0	0	0	0	0	0	0	0	0	0	0	0	0	0	0	0	0	0	0	0	0	0	0	0	0	0	0	0	1
CP001851	218265	CTTCCACAAT.ACGGCCCTTG	A	G	40.0	PASS	NA;ANN=G|synonymous_variant|LOW|BM590_A0213|gene214|transcript|TRANSCRIPT_gene214|protein_coding|1/1|c.507T>C|p.Arg169Arg|507/621|507/621|169/206||	GT	0	0	1	0	0	0	0	0	0	0	0	1	0	0	0	0	0	0	0	1	0	0	1	0	0	0	0	0	0	0	0	0	0	0	0	0	0	0	0	0	0	0	0	0	1	0	1	1	0	0	0	0	0	0	0	0	0	0	1	1	0	0	0	0	0	0	0	1	0	0	0	0	0	0	0	1	0	0	0	0	0	0	1	1	0	1	0	0	0	0	1	0	0	0	0	1
CP001851	218266	TTCCACAATA.CGGCCCTTGT	C	T	40.0	PASS	NA;ANN=T|missense_variant|MODERATE|BM590_A0213|gene214|transcript|TRANSCRIPT_gene214|protein_coding|1/1|c.506G>A|p.Arg169His|506/621|506/621|169/206||	GT	0	0	0	0	0	0	0	0	0	0	0	0	0	0	0	0	0	0	0	0	0	0	0	0	0	0	0	0	0	0	0	0	0	0	1	0	0	0	0	0	0	0	0	0	0	0	0	0	0	0	0	0	0	0	0	0	0	0	0	0	0	0	0	0	0	0	0	0	0	0	0	0	0	0	0	0	0	0	0	0	0	0	0	0	0	0	0	0	0	0	0	0	0	0	0	0
CP001851	218308	CGCGCGCACT.GTGGAAAGAC	G	T	40.0	PASS	NA;ANN=T|missense_variant|MODERATE|BM590_A0213|gene214|transcript|TRANSCRIPT_gene214|protein_coding|1/1|c.464C>A|p.Thr155Lys|464/621|464/621|155/206||	GT	0	0	1	0	0	0	0	0	0	0	0	1	0	0	0	0	0	0	0	0	0	0	0	0	0	0	0	0	0	0	0	0	0	0	0	0	0	0	0	0	0	0	0	0	0	0	1	0	0	0	0	0	0	0	0	0	0	0	0	1	0	0	0	0	0	0	0	1	0	0	0	0	0	0	0	0	0	0	0	0	0	0	1	1	0	1	0	0	0	0	0	0	0	0	0	0
CP001851	218408	AGGCTCGATG.TGGCCTCGTC	T	G	40.0	PASS	NA;ANN=G|missense_variant|MODERATE|BM590_A0213|gene214|transcript|TRANSCRIPT_gene214|protein_coding|1/1|c.364A>C|p.Thr122Pro|364/621|364/621|122/206||	GT	0	0	0	0	0	0	0	0	0	0	0	0	0	0	0	0	0	0	0	0	0	0	0	0	0	0	0	0	0	0	0	0	0	0	0	0	0	0	0	0	0	0	0	0	0	0	0	0	0	0	0	0	0	0	0	0	0	0	0	0	0	0	0	0	0	0	0	0	0	0	0	0	0	0	0	0	0	0	0	0	0	0	0	0	1	0	0	0	0	0	0	0	0	0	0	0
CP001851	218566	GCTGGCAAGG.CGAGCGGCTT	C	G	40.0	PASS	NA;ANN=G|missense_variant|MODERATE|BM590_A0213|gene214|transcript|TRANSCRIPT_gene214|protein_coding|1/1|c.206G>C|p.Arg69Pro|206/621|206/621|69/206||	GT	0	0	0	0	0	0	0	0	0	0	0	0	0	0	0	0	0	0	0	0	0	0	0	0	0	0	0	0	0	0	0	0	0	0	0	0	0	0	0	0	0	0	0	0	0	0	0	0	0	0	1	0	0	0	0	0	0	0	0	0	0	0	0	0	0	0	0	0	0	0	0	0	0	0	0	0	0	0	0	0	0	0	0	0	0	0	0	0	0	0	0	0	0	0	0	0
CP001851	218871	TTCGTGCCTG.CCATAATGGA	C	T	40.0	PASS	NA;ANN=T|missense_variant|MODERATE|BM590_A0214|gene215|transcript|TRANSCRIPT_gene215|protein_coding|1/1|c.995G>A|p.Gly332Asp|995/1098|995/1098|332/365||	GT	0	0	0	0	0	0	0	0	0	0	0	0	0	0	0	0	0	0	0	0	0	0	0	0	0	0	0	0	0	0	0	0	0	0	0	0	0	0	0	0	0	0	0	0	0	1	0	0	0	0	0	0	0	0	0	0	0	0	0	0	0	0	0	0	0	0	0	0	0	0	0	0	0	0	0	0	0	0	0	0	0	0	0	0	0	0	0	0	0	0	0	0	0	0	0	0
CP001851	218910	GATCTCGCCA.TTGCCGATCC	T	C	40.0	PASS	NA;ANN=C|missense_variant|MODERATE|BM590_A0214|gene215|transcript|TRANSCRIPT_gene215|protein_coding|1/1|c.956A>G|p.Asn319Ser|956/1098|956/1098|319/365||	GT	0	0	0	0	0	0	0	0	0	0	0	0	0	0	0	0	0	0	0	0	0	0	0	0	0	0	0	0	0	0	0	0	0	0	0	0	0	0	0	0	0	0	0	0	0	0	0	0	0	0	0	0	0	0	0	0	0	0	0	0	0	0	0	0	0	0	0	0	0	0	0	0	0	0	0	0	0	1	0	0	0	0	0	0	0	0	0	0	0	0	0	0	0	0	0	0
CP001851	219134	CAAAAGCGAT.GATGACGCCG	G	A	40.0	PASS	NA;ANN=A|synonymous_variant|LOW|BM590_A0214|gene215|transcript|TRANSCRIPT_gene215|protein_coding|1/1|c.732C>T|p.Ile244Ile|732/1098|732/1098|244/365||	GT	0	0	0	0	0	0	0	0	0	0	0	0	0	0	0	0	0	0	0	0	0	0	0	0	0	0	0	0	0	0	0	0	0	0	0	0	0	0	0	0	0	0	0	0	0	0	0	0	0	0	1	0	0	0	0	0	0	0	0	0	0	0	0	0	0	0	0	0	0	0	0	0	0	0	0	0	0	0	0	0	0	0	0	0	0	0	0	0	0	0	0	0	0	0	0	0
CP001851	219829	GCGGCTGTCG.CCAGCAACAT	C	T	40.0	PASS	NA;ANN=T|missense_variant|MODERATE|BM590_A0214|gene215|transcript|TRANSCRIPT_gene215|protein_coding|1/1|c.37G>A|p.Ala13Thr|37/1098|37/1098|13/365||	GT	0	0	1	0	0	0	0	0	0	0	0	0	0	0	0	0	0	0	0	0	0	0	0	0	0	0	0	0	0	0	0	0	0	0	0	0	0	0	0	0	0	0	0	0	0	0	0	0	0	0	0	0	0	0	0	0	0	0	0	0	0	0	0	0	0	0	0	0	0	0	0	0	0	0	0	0	0	0	0	0	0	0	1	0	0	1	0	0	0	0	0	0	0	0	0	0
CP001851	219998	CTTTATCTGG.AAAAAGAACT	A	G	40.0	PASS	NA;ANN=G|missense_variant|MODERATE|BM590_A0215|gene216|transcript|TRANSCRIPT_gene216|protein_coding|1/1|c.118A>G|p.Lys40Glu|118/171|118/171|40/56||	GT	0	0	0	0	0	0	0	0	0	0	0	0	0	0	0	0	0	0	0	0	0	0	0	0	0	0	0	0	0	0	0	0	0	0	0	0	0	0	0	0	0	0	0	0	0	0	0	0	0	0	0	0	0	0	0	0	0	0	0	0	1	0	0	0	0	0	0	0	0	0	0	0	0	0	0	0	0	0	0	0	0	0	0	0	0	0	0	0	0	0	0	0	0	0	0	0
CP001851	220050	TTTTGGAAAT.GACCCAAGGG	G	A	40.0	PASS	NA;ANN=A|splice_region_variant&stop_retained_variant|LOW|BM590_A0215|gene216|transcript|TRANSCRIPT_gene216|protein_coding|1/1|c.170G>A|p.Ter57Ter|170/171|170/171|57/56||	GT	0	0	0	0	0	0	0	0	0	0	0	0	0	0	0	0	0	0	0	0	0	0	0	0	0	0	0	0	0	0	0	0	0	0	0	0	0	0	0	0	0	0	0	0	1	0	0	0	0	0	0	0	0	0	0	0	0	0	0	0	0	0	0	0	0	0	0	0	0	0	0	0	0	0	0	0	0	0	0	0	0	0	0	0	0	0	0	0	0	0	0	0	0	0	0	0
CP001851	220120	CGAGGCCTAT.GTCTGGAAAC	G	A	40.0	PASS	NA;ANN=A|intergenic_region|MODIFIER|BM590_A0215-BM590_A0216|gene216-gene217|intergenic_region|gene216-gene217|||n.220120G>A||||||	GT	0	0	1	0	0	0	0	0	0	0	0	1	0	0	0	0	0	0	0	0	0	0	0	0	0	0	0	0	0	0	0	0	0	0	0	0	0	0	0	0	0	0	0	0	0	0	1	0	0	0	0	0	0	0	0	0	0	0	0	1	0	0	0	0	0	0	0	1	0	0	0	0	0	0	0	0	0	0	0	0	0	0	1	1	0	1	0	0	0	0	0	0	0	0	0	0
CP001851	220161	GCTTCAGATT.CAGGTCAGGC	C	A	40.0	PASS	NA;ANN=A|intergenic_region|MODIFIER|BM590_A0215-BM590_A0216|gene216-gene217|intergenic_region|gene216-gene217|||n.220161C>A||||||	GT	0	0	0	0	0	0	0	0	0	0	0	0	0	0	0	0	0	0	0	0	0	0	0	0	0	0	0	1	0	0	0	0	0	0	0	0	0	0	0	0	0	0	0	0	0	0	0	0	0	0	0	0	0	0	0	0	0	0	0	0	0	0	0	0	0	0	0	0	0	0	0	0	0	0	0	0	0	0	0	0	0	0	0	0	0	0	0	0	0	0	0	0	0	0	0	0
CP001851	220340	CAAATTTGCA.CGGGCAATCT	C	A	40.0	PASS	NA;ANN=A|missense_variant|MODERATE|BM590_A0216|gene217|transcript|TRANSCRIPT_gene217|protein_coding|1/1|c.68G>T|p.Arg23Leu|68/99|68/99|23/32||	GT	0	0	0	0	0	0	0	0	0	0	0	0	0	0	0	0	0	0	0	0	0	0	0	0	0	0	0	0	0	0	0	0	0	0	0	0	0	0	0	0	0	0	0	0	0	0	0	0	0	0	0	0	0	0	0	0	0	0	0	1	0	0	0	0	0	0	0	1	0	0	0	0	0	0	0	1	0	0	0	0	0	0	0	0	0	0	0	0	0	0	0	0	0	0	0	0
CP001851	220699	CACCAAAGCA.ACCATTGCGG	A	G	40.0	PASS	NA;ANN=G|missense_variant|MODERATE|BM590_A0217|gene218|transcript|TRANSCRIPT_gene218|protein_coding|1/1|c.130A>G|p.Thr44Ala|130/1434|130/1434|44/477||	GT	0	1	1	1	1	1	1	1	1	1	1	1	1	1	1	1	1	1	1	1	1	1	1	1	1	1	1	1	1	1	1	1	1	1	1	1	1	1	1	0	1	1	1	1	1	1	1	1	1	1	1	1	1	1	1	1	1	1	1	1	1	1	1	1	1	1	1	1	1	1	1	0	1	1	1	1	1	0	1	1	1	1	1	1	1	1	1	1	1	1	1	1	1	1	1	1
CP001851	221169	TGAACCTCGT.TATGGGCAAG	T	C	40.0	PASS	NA;ANN=C|synonymous_variant|LOW|BM590_A0217|gene218|transcript|TRANSCRIPT_gene218|protein_coding|1/1|c.600T>C|p.Val200Val|600/1434|600/1434|200/477||	GT	0	0	1	0	0	0	0	1	1	0	0	1	0	0	0	0	0	0	0	1	0	1	1	0	0	0	0	0	0	0	0	0	0	0	0	0	0	0	1	0	0	0	0	0	1	0	1	1	0	0	0	0	0	0	0	0	0	0	1	1	0	0	0	0	0	0	0	1	0	0	0	0	0	0	0	1	0	0	0	0	0	0	1	1	0	1	1	1	0	0	1	1	0	1	0	1
CP001851	222035	CCGGCGGGCG.ACCGCCGGTT	A	C	40.0	PASS	NA;ANN=C|intergenic_region|MODIFIER|BM590_A0217-BM590_A0218|gene218-gene219|intergenic_region|gene218-gene219|||n.222035A>C||||||	GT	0	0	0	0	0	0	0	0	0	0	0	0	0	0	0	0	0	0	0	0	0	0	0	0	0	0	0	0	0	0	0	0	0	0	0	0	0	0	0	0	0	0	0	0	0	0	0	0	0	0	0	0	0	0	0	0	0	0	0	0	0	0	0	0	0	0	0	0	0	0	0	0	0	0	0	0	0	0	0	0	0	0	0	0	1	0	0	0	0	0	0	0	0	0	0	0
CP001851	222062	GCGGCTTTTT.TGGGCCAGGC	T	G	40.0	PASS	NA;ANN=G|missense_variant|MODERATE|BM590_A0218|gene219|transcript|TRANSCRIPT_gene219|protein_coding|1/1|c.127A>C|p.Lys43Gln|127/141|127/141|43/46||	GT	0	0	0	0	0	0	0	0	0	0	0	0	0	0	0	0	0	0	0	0	0	0	0	0	0	0	0	0	0	0	0	0	0	0	0	0	0	0	0	0	0	0	0	0	1	0	0	1	0	0	0	0	0	0	0	0	0	0	0	0	0	0	0	0	0	0	0	0	0	0	0	0	0	0	0	0	0	0	0	0	0	0	0	0	0	0	0	0	0	0	0	0	0	0	0	0
CP001851	222222	CGCCGACCCA.TTCGCCCACC	T	C	40.0	PASS	NA;ANN=C|missense_variant|MODERATE|BM590_A0219|gene220|transcript|TRANSCRIPT_gene220|protein_coding|1/1|c.602A>G|p.Asn201Ser|602/636|602/636|201/211||	GT	0	0	0	0	0	0	0	0	0	0	0	0	0	0	0	0	0	0	0	0	0	0	0	0	0	0	0	0	0	0	0	0	0	0	0	0	0	0	0	0	0	0	0	0	0	0	0	0	0	0	0	0	0	1	0	0	0	0	0	0	0	0	0	0	0	0	0	0	0	0	0	0	0	0	0	0	0	0	0	0	0	0	0	0	0	0	0	0	0	0	0	0	0	0	0	0
CP001851	222329	TCGCCATGCG.TCCGGCCCCC	T	C	40.0	PASS	NA;ANN=C|synonymous_variant|LOW|BM590_A0219|gene220|transcript|TRANSCRIPT_gene220|protein_coding|1/1|c.495A>G|p.Gly165Gly|495/636|495/636|165/211||	GT	0	0	0	0	0	0	0	0	0	0	0	0	0	0	0	0	0	0	0	0	0	0	1	0	0	0	0	0	0	0	0	0	0	0	0	0	0	0	0	0	0	0	0	0	1	0	0	1	0	0	0	0	0	0	0	0	0	0	0	0	0	0	0	0	0	0	0	0	0	0	0	0	0	0	0	0	0	0	0	0	0	0	0	0	0	0	0	0	0	0	1	0	0	0	0	0
CP001851	222353	TTTCGGCTGC.GTCGATCAGG	G	T	40.0	PASS	NA;ANN=T|missense_variant|MODERATE|BM590_A0219|gene220|transcript|TRANSCRIPT_gene220|protein_coding|1/1|c.471C>A|p.Asp157Glu|471/636|471/636|157/211||	GT	0	0	0	0	0	0	0	0	0	0	0	0	0	0	0	0	0	0	0	0	0	0	1	0	0	0	0	0	0	0	0	0	0	0	0	0	0	0	0	0	0	0	0	0	1	0	0	1	0	0	0	0	0	0	0	0	0	0	0	0	0	0	0	0	0	0	0	0	0	0	0	0	0	0	0	0	0	0	0	0	0	0	0	0	0	0	0	0	0	0	1	0	0	0	0	0
CP001851	222491	GCGCGAGCGC.GAAGATCGGG	G	A	40.0	PASS	NA;ANN=A|synonymous_variant|LOW|BM590_A0219|gene220|transcript|TRANSCRIPT_gene220|protein_coding|1/1|c.333C>T|p.Phe111Phe|333/636|333/636|111/211||	GT	0	0	0	0	0	0	0	0	0	0	0	0	0	0	0	0	0	0	0	0	0	0	1	0	0	0	0	0	0	0	0	0	0	0	0	0	0	0	0	0	0	0	0	0	0	0	0	0	0	0	0	0	0	0	0	0	0	0	0	0	0	0	0	0	0	0	0	0	0	0	0	0	0	0	0	0	0	0	0	0	0	0	0	0	0	0	0	0	0	0	1	0	0	0	0	0
CP001851	222829	TTCACGATCC.GGCCTTCAAG	G	T	40.0	PASS	NA;ANN=T|synonymous_variant|LOW|BM590_A0220|gene221|transcript|TRANSCRIPT_gene221|protein_coding|1/1|c.690C>A|p.Ala230Ala|690/699|690/699|230/232||	GT	0	0	0	0	0	0	0	1	1	0	0	0	0	0	0	0	0	0	0	0	0	0	0	0	0	0	0	0	0	0	0	0	0	0	0	0	0	0	1	0	0	0	0	0	0	0	0	0	0	0	0	0	0	0	0	0	0	0	0	0	0	0	0	0	0	0	0	0	0	0	0	0	0	0	0	0	0	0	0	0	0	0	0	0	0	0	1	0	0	0	0	1	0	0	0	0
CP001851	223332	AGCGCAAAGG.AGCGGGCATA	A	C	40.0	PASS	NA;ANN=C|missense_variant|MODERATE|BM590_A0220|gene221|transcript|TRANSCRIPT_gene221|protein_coding|1/1|c.187T>G|p.Ser63Ala|187/699|187/699|63/232||	GT	0	0	1	0	0	0	0	0	0	0	0	1	0	0	0	0	0	0	0	1	0	0	1	0	0	0	0	0	0	0	0	0	0	0	0	0	0	0	0	0	0	0	0	0	1	0	1	1	0	0	0	0	0	0	0	0	0	0	1	1	0	0	0	0	0	0	0	1	0	0	0	0	0	0	0	1	0	0	0	0	0	0	1	1	0	1	0	0	0	0	1	0	0	0	0	1
CP001851	223700	AATTCGTCCT.CCAGTTCCGT	C	T	40.0	PASS	NA;ANN=T|missense_variant|MODERATE|BM590_A0221|gene222|transcript|TRANSCRIPT_gene222|protein_coding|1/1|c.784G>A|p.Glu262Lys|784/969|784/969|262/322||	GT	0	0	1	0	0	0	0	0	0	0	0	1	0	0	0	0	0	0	0	1	0	0	1	0	0	0	0	0	0	0	0	0	0	0	0	0	0	0	0	0	0	0	0	0	1	0	1	1	0	0	0	0	0	0	0	0	0	0	1	1	0	0	0	0	0	0	0	1	0	0	0	0	0	0	0	1	0	0	0	0	0	0	1	1	0	1	0	0	0	0	1	0	0	0	0	1
CP001851	224284	TTTCGTGGGC.ACGGAAGCAT	A	G	40.0	PASS	NA;ANN=G|missense_variant|MODERATE|BM590_A0221|gene222|transcript|TRANSCRIPT_gene222|protein_coding|1/1|c.200T>C|p.Val67Ala|200/969|200/969|67/322||	GT	0	0	0	0	0	0	0	0	0	0	0	0	0	0	0	0	0	0	0	1	0	0	0	0	0	0	0	0	0	0	0	0	0	0	0	0	0	0	0	0	0	0	0	0	0	0	0	0	0	0	0	0	0	0	0	0	0	0	1	0	0	0	0	0	0	0	0	0	0	0	0	0	0	0	0	0	0	0	0	0	0	0	0	0	0	0	0	0	0	0	0	0	0	0	0	1
CP001851	224447	AAGCTGAGCA.CCGCGCCGAA	C	A	40.0	PASS	NA;ANN=A|missense_variant|MODERATE|BM590_A0221|gene222|transcript|TRANSCRIPT_gene222|protein_coding|1/1|c.37G>T|p.Val13Leu|37/969|37/969|13/322||	GT	0	0	0	0	0	0	0	0	0	0	0	0	0	0	0	0	0	0	0	0	0	0	0	0	0	0	0	0	0	0	0	0	0	0	0	0	0	0	0	0	0	0	0	0	0	0	1	0	0	0	0	0	0	0	0	0	0	0	0	1	0	0	0	0	0	0	0	1	0	0	0	0	0	0	0	0	0	0	0	0	0	0	0	1	0	0	0	0	0	0	0	0	0	0	0	0
CP001851	224674	GGGATATTGC.CGATCCGTGC	C	T	40.0	PASS	NA;ANN=T|missense_variant|MODERATE|BM590_A0222|gene223|transcript|TRANSCRIPT_gene223|protein_coding|1/1|c.445G>A|p.Gly149Ser|445/612|445/612|149/203||	GT	0	0	0	0	0	0	0	0	0	0	0	0	0	0	0	0	0	0	0	1	0	0	0	0	0	0	0	0	0	0	0	0	0	0	0	0	0	0	0	0	0	0	0	0	0	0	0	0	0	0	0	0	0	0	0	0	0	0	0	0	0	0	0	0	0	0	0	0	0	0	0	0	0	0	0	0	0	0	0	0	0	0	0	0	0	0	0	0	0	0	0	0	0	0	0	0
CP001851	224792	CCGACAAAGC.GCGGTCGAGT	G	A	40.0	PASS	NA;ANN=A|synonymous_variant|LOW|BM590_A0222|gene223|transcript|TRANSCRIPT_gene223|protein_coding|1/1|c.327C>T|p.Arg109Arg|327/612|327/612|109/203||	GT	0	0	0	0	0	0	0	0	0	0	0	0	0	0	0	0	0	0	0	0	0	0	0	0	0	0	0	0	0	0	0	0	0	0	0	0	0	0	0	0	0	0	0	0	0	0	0	1	0	0	0	0	0	0	0	0	0	0	0	0	0	0	0	0	0	0	0	0	0	0	0	0	0	0	0	0	0	0	0	0	0	0	0	0	0	0	0	0	0	0	0	0	0	0	0	0
CP001851	224888	CTTCCTGGCC.GAGATGGATG	G	T	40.0	PASS	NA;ANN=T|synonymous_variant|LOW|BM590_A0222|gene223|transcript|TRANSCRIPT_gene223|protein_coding|1/1|c.231C>A|p.Leu77Leu|231/612|231/612|77/203||	GT	0	0	0	0	0	0	0	0	0	0	0	0	0	0	0	0	0	0	0	1	0	0	0	0	0	0	0	0	0	0	0	0	0	0	0	0	0	0	0	0	0	0	0	0	0	0	0	0	0	0	0	0	0	0	0	0	0	0	0	0	0	0	0	0	0	0	0	0	0	0	0	0	0	0	0	0	0	0	0	0	0	0	0	0	0	0	0	0	0	0	0	0	0	0	0	0
CP001851	225065	GCACCATGCG.CTCCAGCCAG	C	T	40.0	PASS	NA;ANN=T|synonymous_variant|LOW|BM590_A0222|gene223|transcript|TRANSCRIPT_gene223|protein_coding|1/1|c.54G>A|p.Glu18Glu|54/612|54/612|18/203||	GT	0	0	0	0	0	0	0	0	0	0	0	0	0	1	0	0	0	0	0	0	0	0	0	0	0	0	0	0	0	0	0	0	0	0	0	0	0	0	0	0	0	0	0	0	0	0	0	0	0	0	0	1	0	0	0	0	0	0	0	0	0	0	0	0	0	0	0	0	0	0	0	0	0	0	0	0	0	0	0	0	0	0	0	0	0	0	0	0	0	0	0	0	0	0	0	0
CP001851	225356	CAGCGGAATG.TCGGGGAAAT	T	C	40.0	PASS	NA;ANN=C|missense_variant|MODERATE|BM590_A0223|gene224|transcript|TRANSCRIPT_gene224|protein_coding|1/1|c.530A>G|p.Asp177Gly|530/771|530/771|177/256||	GT	0	0	0	0	0	0	0	0	0	0	0	0	0	0	0	0	0	0	0	1	0	0	0	0	0	0	0	0	0	0	0	0	0	0	0	0	0	0	0	0	0	0	0	0	0	0	0	0	0	0	0	0	0	0	0	0	0	0	1	0	0	0	0	0	0	0	0	0	0	0	0	0	0	0	0	0	0	0	0	0	0	0	0	0	0	0	0	0	0	0	0	0	0	0	0	1
CP001851	226509	AGCATCTCGC.CCTTGACGCC	C	A	40.0	PASS	NA;ANN=A|missense_variant|MODERATE|BM590_A0225|gene226|transcript|TRANSCRIPT_gene226|protein_coding|1/1|c.577G>T|p.Gly193Cys|577/1005|577/1005|193/334||	GT	0	0	0	0	0	0	0	0	0	0	0	0	0	0	0	0	0	0	0	0	0	0	0	0	0	0	0	0	0	1	0	0	0	0	0	0	0	0	0	0	0	0	0	0	0	0	0	0	0	0	0	0	0	0	0	0	0	0	0	0	0	0	0	0	0	0	0	0	0	0	0	0	0	0	0	0	0	0	0	0	0	0	0	0	0	0	0	0	0	0	0	0	0	0	0	0
CP001851	226766	ATCTATGGTT.TCATGCTCTT	T	G	40.0	PASS	NA;ANN=G|missense_variant|MODERATE|BM590_A0225|gene226|transcript|TRANSCRIPT_gene226|protein_coding|1/1|c.320A>C|p.Glu107Ala|320/1005|320/1005|107/334||	GT	0	0	1	0	0	0	0	0	0	0	0	1	0	0	0	0	0	0	0	0	0	0	0	0	0	0	0	0	0	0	0	0	0	0	0	0	0	0	0	0	0	0	0	0	0	0	1	0	0	0	0	0	0	0	0	0	0	0	0	1	0	0	0	0	0	0	0	1	0	0	0	0	0	0	0	0	0	0	0	0	0	0	1	1	0	1	0	0	0	0	0	0	0	0	0	0
CP001851	226866	GAGACATGAC.GCTCCCACCA	G	A	40.0	PASS	NA;ANN=A|missense_variant|MODERATE|BM590_A0225|gene226|transcript|TRANSCRIPT_gene226|protein_coding|1/1|c.220C>T|p.Arg74Cys|220/1005|220/1005|74/334||	GT	0	0	0	0	0	0	0	0	0	0	0	0	0	0	0	0	0	0	0	0	0	0	0	0	0	0	0	0	1	0	0	0	0	0	0	0	0	0	0	0	0	0	0	0	0	0	0	0	0	0	0	0	0	0	0	0	0	0	0	0	0	0	0	0	0	0	0	0	0	0	0	0	0	0	0	0	0	0	0	0	0	1	0	0	0	0	0	0	1	0	0	0	0	0	0	0
CP001851	227472	TGCCTGTGTC.GAGCAGGCAG	G	T	40.0	PASS	NA;ANN=T|synonymous_variant|LOW|BM590_A0226|gene227|transcript|TRANSCRIPT_gene227|protein_coding|1/1|c.489C>A|p.Leu163Leu|489/876|489/876|163/291||	GT	0	0	0	0	0	0	0	0	0	0	0	0	0	0	0	0	0	0	0	1	0	0	0	0	0	0	0	0	0	0	0	0	0	0	0	0	0	0	0	0	0	0	0	0	0	0	0	0	0	0	0	0	0	0	0	0	0	0	1	0	0	0	0	0	0	0	0	0	0	0	0	0	0	0	0	0	0	0	0	0	0	0	0	0	0	0	0	0	0	0	0	0	0	0	0	1
CP001851	227652	TGGCTTCGAT.GGTTTCTGGC	G	A	40.0	PASS	NA;ANN=A|synonymous_variant|LOW|BM590_A0226|gene227|transcript|TRANSCRIPT_gene227|protein_coding|1/1|c.309C>T|p.Thr103Thr|309/876|309/876|103/291||	GT	0	0	0	0	0	0	0	0	0	0	0	0	0	0	0	0	0	0	0	0	0	0	0	0	0	0	0	0	0	0	0	0	0	0	0	0	0	0	0	0	0	0	0	0	0	0	1	0	0	0	0	0	0	0	0	0	0	0	0	0	0	0	0	0	0	0	0	0	0	0	0	0	0	0	0	0	0	0	0	0	0	0	0	0	0	0	0	0	0	0	0	0	0	0	0	0
CP001851	227820	CATAGACGCC.AAGCGCCGAA	A	G	40.0	PASS	NA;ANN=G|synonymous_variant|LOW|BM590_A0226|gene227|transcript|TRANSCRIPT_gene227|protein_coding|1/1|c.141T>C|p.Leu47Leu|141/876|141/876|47/291||	GT	0	0	0	0	0	0	0	0	0	0	0	0	0	0	0	0	0	0	0	0	0	0	0	0	0	0	0	0	0	0	0	0	0	0	0	0	0	0	0	0	0	0	0	0	0	0	1	0	0	0	0	0	0	0	0	0	0	0	0	1	0	0	0	0	0	0	0	1	0	0	0	0	0	0	0	0	0	0	0	0	0	0	0	1	0	0	0	0	0	0	0	0	0	0	0	0
CP001851	227825	ACGCCAAGCG.CCGAAAACGC	C	A	40.0	PASS	NA;ANN=A|missense_variant|MODERATE|BM590_A0226|gene227|transcript|TRANSCRIPT_gene227|protein_coding|1/1|c.136G>T|p.Ala46Ser|136/876|136/876|46/291||	GT	0	0	0	0	0	0	0	0	0	0	0	0	0	0	0	0	0	0	0	0	0	0	0	0	0	0	0	0	0	0	0	0	0	0	0	0	0	0	0	0	0	0	0	0	0	0	1	0	0	0	0	0	0	0	0	0	0	0	0	1	0	0	0	0	0	0	0	1	0	0	0	0	0	0	0	0	0	0	0	0	0	0	0	1	0	0	0	0	0	0	0	0	0	0	0	0
CP001851	227930	TCGGTTGGAT.TGGTTGGGGA	T	G	40.0	PASS	NA;ANN=G|missense_variant|MODERATE|BM590_A0226|gene227|transcript|TRANSCRIPT_gene227|protein_coding|1/1|c.31A>C|p.Asn11His|31/876|31/876|11/291||	GT	0	0	0	0	0	0	0	0	0	0	0	0	0	0	0	0	0	0	0	0	0	0	0	0	0	0	0	0	0	0	0	0	0	0	0	0	0	0	0	0	0	0	0	0	0	0	0	0	0	0	0	0	0	0	0	0	0	0	0	0	0	0	0	0	0	0	0	0	0	0	0	0	0	0	0	0	0	0	0	0	0	0	0	0	0	0	0	0	0	0	1	0	0	0	0	0
CP001851	228014	CTTGATGGAG.CATAAGCCCC	C	T	40.0	PASS	NA;ANN=T|intergenic_region|MODIFIER|BM590_A0226-BM590_A0227|gene227-gene228|intergenic_region|gene227-gene228|||n.228014C>T||||||	GT	0	0	0	0	0	0	0	0	0	0	0	0	0	0	0	0	0	0	0	0	0	0	0	0	0	0	1	0	0	0	0	1	0	0	0	0	0	1	0	0	0	0	0	0	0	0	0	0	0	0	0	0	0	0	0	0	0	0	0	0	0	0	0	1	0	0	0	0	0	0	0	0	0	1	0	0	0	0	0	0	0	0	0	0	0	0	0	0	0	0	0	0	0	0	0	0
CP001851	228021	GAGCATAAGC.CCCGATGGGG	C	T	40.0	PASS	NA;ANN=T|intergenic_region|MODIFIER|BM590_A0226-BM590_A0227|gene227-gene228|intergenic_region|gene227-gene228|||n.228021C>T||||||	GT	0	0	0	0	0	0	0	0	0	0	0	1	0	0	0	0	0	0	0	0	0	0	0	0	0	0	0	0	0	0	0	0	0	0	0	0	0	0	0	0	0	0	0	0	0	0	0	0	0	0	0	0	0	0	0	0	0	0	0	0	0	0	0	0	0	0	0	0	0	0	0	0	0	0	0	0	0	0	0	0	0	0	0	0	0	0	0	0	0	0	0	0	0	0	0	0
CP001851	228350	GAGATGGATC.GGTATTATCC	G	A	40.0	PASS	NA;ANN=A|intergenic_region|MODIFIER|BM590_A0226-BM590_A0227|gene227-gene228|intergenic_region|gene227-gene228|||n.228350G>A||||||	GT	0	0	0	0	0	0	0	0	0	0	0	0	0	0	0	0	0	0	0	1	0	0	1	0	0	0	0	0	0	0	0	0	0	0	0	0	0	0	0	0	0	0	0	0	1	0	0	1	0	0	0	0	0	0	0	0	0	0	1	0	0	0	0	0	0	0	0	0	0	0	0	0	0	0	0	0	0	0	0	0	0	0	0	0	0	0	0	0	0	0	1	0	0	0	0	1
CP001851	228407	GCGGAAGGGC.GCTCCGGCGG	G	A	40.0	PASS	NA;ANN=A|intergenic_region|MODIFIER|BM590_A0226-BM590_A0227|gene227-gene228|intergenic_region|gene227-gene228|||n.228407G>A||||||	GT	0	0	1	0	0	0	0	0	0	0	0	1	0	0	0	0	0	0	0	0	0	0	0	0	0	0	0	0	0	0	0	0	0	0	0	0	0	0	0	0	0	0	0	0	0	0	1	0	0	0	0	0	0	0	0	0	0	0	0	1	0	0	0	0	0	0	0	1	0	0	0	0	0	0	0	0	0	0	0	0	0	0	1	1	0	1	0	0	0	0	0	0	0	0	0	0
CP001851	228529	TCATGAATGA.CGCTGCATAT	C	T	40.0	PASS	NA;ANN=T|synonymous_variant|LOW|BM590_A0227|gene228|transcript|TRANSCRIPT_gene228|protein_coding|1/1|c.105C>T|p.Asp35Asp|105/2076|105/2076|35/691||	GT	0	0	0	0	0	0	0	0	0	0	0	0	0	0	0	0	0	0	0	1	0	0	1	0	0	0	0	0	0	0	0	0	0	0	0	0	0	0	0	0	0	0	0	0	1	0	0	1	0	0	0	0	0	0	0	0	0	0	1	0	0	0	0	0	0	0	0	0	0	0	0	0	0	0	0	0	0	0	0	0	0	0	0	0	0	0	0	0	0	0	1	0	0	0	0	1
CP001851	228722	CGGGCGCCAG.GTGGTGTTCG	G	T	40.0	PASS	NA;ANN=T|missense_variant|MODERATE|BM590_A0227|gene228|transcript|TRANSCRIPT_gene228|protein_coding|1/1|c.298G>T|p.Val100Leu|298/2076|298/2076|100/691||	GT	0	0	0	0	0	0	0	0	0	0	0	0	0	0	0	0	0	0	0	1	0	0	0	0	0	0	0	0	0	0	0	0	0	0	0	0	0	0	0	0	0	0	0	0	0	0	0	0	0	0	0	0	0	0	0	0	0	0	1	0	0	0	0	0	0	0	0	0	0	0	0	0	0	0	0	0	0	0	0	0	0	0	0	0	0	0	0	0	0	0	0	0	0	0	0	1
CP001851	229071	GACGGAACGT.CCCGCACGAT	C	T	40.0	PASS	NA;ANN=T|missense_variant|MODERATE|BM590_A0227|gene228|transcript|TRANSCRIPT_gene228|protein_coding|1/1|c.647C>T|p.Ser216Phe|647/2076|647/2076|216/691||	GT	0	1	0	0	0	0	0	0	0	0	0	0	0	0	1	0	0	0	0	0	0	0	0	0	0	0	0	0	0	0	1	0	0	0	0	0	0	0	0	0	0	0	0	0	0	1	0	0	0	0	1	0	0	0	1	0	0	0	0	0	0	0	0	0	0	0	0	0	0	0	0	0	0	0	0	0	0	0	0	0	0	0	0	0	0	0	0	0	0	0	0	0	0	0	1	0
CP001851	229906	TCGGCCCTAT.CGGTGATTGG	C	A	40.0	PASS	NA;ANN=A|synonymous_variant|LOW|BM590_A0227|gene228|transcript|TRANSCRIPT_gene228|protein_coding|1/1|c.1482C>A|p.Ile494Ile|1482/2076|1482/2076|494/691||	GT	0	0	0	0	0	0	0	0	0	0	0	0	0	0	0	0	0	0	0	0	0	0	0	0	0	0	0	0	0	0	0	0	0	0	0	0	0	0	0	0	0	0	0	0	0	0	1	0	0	0	0	0	0	0	0	0	0	0	0	0	0	0	0	0	0	0	0	0	0	0	0	0	0	0	0	0	0	0	0	0	0	0	0	1	0	0	0	0	0	0	0	0	0	0	0	0
CP001851	230180	CGGCACCGGC.TATTCGTCGC	T	G	40.0	PASS	NA;ANN=G|missense_variant|MODERATE|BM590_A0227|gene228|transcript|TRANSCRIPT_gene228|protein_coding|1/1|c.1756T>G|p.Tyr586Asp|1756/2076|1756/2076|586/691||	GT	0	0	0	0	0	0	0	0	0	0	0	0	0	0	0	0	0	0	0	1	0	0	1	0	0	0	0	0	0	0	0	0	0	0	0	0	0	0	0	0	0	0	0	0	1	0	0	1	0	0	0	0	0	0	0	0	0	0	1	0	0	0	0	0	0	0	0	0	0	0	0	0	0	0	0	0	0	0	0	0	0	0	0	0	0	0	0	0	0	0	1	0	0	0	0	1
CP001851	230191	ATTCGTCGCT.GAGCTATCTG	G	A	40.0	PASS	NA;ANN=A|synonymous_variant|LOW|BM590_A0227|gene228|transcript|TRANSCRIPT_gene228|protein_coding|1/1|c.1767G>A|p.Leu589Leu|1767/2076|1767/2076|589/691||	GT	0	0	1	0	0	0	0	0	0	0	0	1	0	0	0	0	0	0	0	0	0	0	0	0	0	0	0	0	0	0	0	0	0	0	0	0	0	0	0	0	0	0	0	0	0	0	1	0	0	0	0	0	0	0	0	0	0	0	0	1	0	0	0	0	0	0	0	1	0	0	0	0	0	0	0	0	0	0	0	0	0	0	1	1	0	1	0	0	0	0	0	0	0	0	0	0
CP001851	230501	TGCTATCTGA.CCATCATACT	C	A	40.0	PASS	NA;ANN=A|intergenic_region|MODIFIER|BM590_A0227-BM590_A0228|gene228-gene229|intergenic_region|gene228-gene229|||n.230501C>A||||||	GT	0	0	1	0	0	0	0	0	0	0	0	1	0	0	0	0	0	0	0	0	0	0	0	0	0	0	0	0	0	0	0	0	0	0	0	0	0	0	0	0	0	0	0	0	0	0	1	0	0	0	0	0	0	0	0	0	0	0	0	1	0	0	0	0	0	0	0	1	0	0	0	0	0	0	0	0	0	0	0	0	0	0	1	1	0	1	0	0	0	0	0	0	0	0	0	0
CP001851	230634	CCGTAAGCTT.TCCCGTGCCG	T	C	40.0	PASS	NA;ANN=C|synonymous_variant|LOW|BM590_A0228|gene229|transcript|TRANSCRIPT_gene229|protein_coding|1/1|c.36T>C|p.Phe12Phe|36/2481|36/2481|12/826||	GT	0	0	0	0	0	0	0	0	0	0	0	0	0	0	0	0	0	0	0	0	0	0	1	0	0	0	0	0	0	0	0	0	0	0	0	0	0	0	0	0	0	0	0	0	1	0	0	1	0	0	0	0	0	0	0	0	0	0	0	0	0	0	0	0	0	0	0	0	0	0	0	0	0	0	0	0	0	0	0	0	0	0	0	0	0	0	0	0	0	0	1	0	0	0	0	0
CP001851	231605	GGCGACATCG.GGCAGGTGCG	G	T	40.0	PASS	NA;ANN=T|missense_variant|MODERATE|BM590_A0228|gene229|transcript|TRANSCRIPT_gene229|protein_coding|1/1|c.1007G>T|p.Gly336Val|1007/2481|1007/2481|336/826||	GT	0	0	1	0	0	0	0	0	0	0	0	1	0	0	0	0	0	0	0	1	0	0	1	0	0	0	0	0	0	0	0	0	0	0	0	0	0	0	0	0	0	0	0	0	1	0	1	1	0	0	0	0	0	0	0	0	0	0	1	1	0	0	0	0	0	0	0	1	0	0	0	0	0	0	0	1	0	0	0	0	0	0	1	1	0	1	0	0	0	0	1	0	0	0	0	1
CP001851	231624	GCCCCGGCGA.AAAGGTTCCC	A	C	40.0	PASS	NA;ANN=C|missense_variant|MODERATE|BM590_A0228|gene229|transcript|TRANSCRIPT_gene229|protein_coding|1/1|c.1026A>C|p.Glu342Asp|1026/2481|1026/2481|342/826||	GT	0	0	0	0	0	0	0	0	0	0	0	0	0	1	0	0	0	0	0	0	0	0	0	0	0	0	0	0	0	0	0	0	0	0	0	0	0	0	0	0	0	0	0	0	0	0	0	0	0	0	0	1	0	0	0	0	0	0	0	0	0	0	0	0	0	0	0	0	0	0	0	0	0	0	0	0	0	0	0	0	0	0	0	0	0	0	0	0	0	0	0	0	0	0	0	0
CP001851	231647	GATGGTGAAG.TGATCGAGGG	T	C	40.0	PASS	NA;ANN=C|missense_variant|MODERATE|BM590_A0228|gene229|transcript|TRANSCRIPT_gene229|protein_coding|1/1|c.1049T>C|p.Val350Ala|1049/2481|1049/2481|350/826||	GT	0	0	0	0	0	0	0	0	0	0	0	0	0	0	0	0	0	0	0	0	0	0	1	0	0	0	0	0	0	0	0	0	0	0	0	0	0	0	0	0	0	0	0	0	0	0	0	0	0	0	0	0	0	0	0	0	0	0	0	0	0	0	0	0	0	0	0	0	0	0	0	0	0	0	0	0	0	0	0	0	0	0	0	0	0	0	0	0	0	0	1	0	0	0	0	0
CP001851	231837	ATGCGCAGGC.CGACAAGCTG	C	T	40.0	PASS	NA;ANN=T|synonymous_variant|LOW|BM590_A0228|gene229|transcript|TRANSCRIPT_gene229|protein_coding|1/1|c.1239C>T|p.Ala413Ala|1239/2481|1239/2481|413/826||	GT	0	0	0	0	0	0	0	0	0	1	0	0	0	0	0	0	0	0	0	0	0	0	0	0	0	0	0	0	0	0	0	0	0	0	0	0	0	0	0	0	0	0	0	0	0	0	0	0	0	0	0	0	0	0	0	0	0	0	0	0	0	0	0	0	0	0	0	0	0	0	1	0	0	0	0	0	0	0	0	0	0	0	0	0	0	0	0	0	0	0	0	0	0	0	0	0
CP001851	232077	TTGGCGTTCT.GTTCCGTCGC	G	A	40.0	PASS	NA;ANN=A|synonymous_variant|LOW|BM590_A0228|gene229|transcript|TRANSCRIPT_gene229|protein_coding|1/1|c.1479G>A|p.Leu493Leu|1479/2481|1479/2481|493/826||	GT	0	0	1	0	0	0	0	0	0	0	0	1	0	0	0	0	0	0	0	0	0	0	0	0	0	0	0	0	0	0	0	0	0	0	0	0	0	0	0	0	0	0	0	0	0	0	1	0	0	0	0	0	0	0	0	0	0	0	0	1	0	0	0	0	0	0	0	1	0	0	0	0	0	0	0	0	0	0	0	0	0	0	1	1	0	1	0	0	0	0	0	0	0	0	0	0
CP001851	232192	CATGGTTGAA.GGCTTCGACA	G	A	40.0	PASS	NA;ANN=A|missense_variant|MODERATE|BM590_A0228|gene229|transcript|TRANSCRIPT_gene229|protein_coding|1/1|c.1594G>A|p.Gly532Ser|1594/2481|1594/2481|532/826||	GT	0	0	0	0	0	0	0	0	0	0	0	0	0	0	0	0	0	0	0	1	0	0	0	0	0	0	0	0	0	0	0	0	0	0	0	0	0	0	0	0	0	0	0	0	0	0	0	0	0	0	0	0	0	0	0	0	0	0	1	0	0	0	0	0	0	0	0	0	0	0	0	0	0	0	0	0	0	0	0	0	0	0	0	0	0	0	0	0	0	0	0	0	0	0	0	1
CP001851	232685	GTTGCGGCCT.TGAAGCGGCT	T	C	40.0	PASS	NA;ANN=C|missense_variant|MODERATE|BM590_A0228|gene229|transcript|TRANSCRIPT_gene229|protein_coding|1/1|c.2087T>C|p.Leu696Ser|2087/2481|2087/2481|696/826||	GT	0	0	0	0	0	0	0	0	0	0	0	0	0	0	0	0	0	0	0	0	0	0	0	0	0	0	0	0	0	0	0	0	0	0	0	0	0	0	0	0	0	0	0	0	0	0	0	0	0	0	0	0	0	0	0	0	0	0	0	1	0	0	0	0	0	0	0	1	0	0	0	0	0	0	0	0	0	0	0	0	0	0	0	0	0	0	0	0	0	0	0	0	0	0	0	0
CP001851	232930	CTATAATGTG.GCGCTGATCC	G	A	40.0	PASS	NA;ANN=A|missense_variant|MODERATE|BM590_A0228|gene229|transcript|TRANSCRIPT_gene229|protein_coding|1/1|c.2332G>A|p.Ala778Thr|2332/2481|2332/2481|778/826||	GT	0	0	0	0	0	0	0	0	0	0	0	0	0	0	0	0	0	0	0	1	0	0	0	0	0	0	0	0	0	0	0	0	0	0	0	0	0	0	0	0	0	0	0	0	0	0	0	0	0	0	0	0	0	0	0	0	0	0	1	0	0	0	0	0	0	0	0	0	0	0	0	0	0	0	0	0	0	0	0	0	0	0	0	0	0	0	0	0	0	0	0	0	0	0	0	1
CP001851	233464	GGCGGATCAT.CTTTGCCGAT	C	A	40.0	PASS	NA;ANN=A|missense_variant|MODERATE|BM590_A0229|gene230|transcript|TRANSCRIPT_gene230|protein_coding|1/1|c.45G>T|p.Lys15Asn|45/450|45/450|15/149||	GT	0	0	0	0	0	0	0	0	0	0	0	0	0	0	0	0	0	0	0	0	0	0	1	0	0	0	0	0	0	0	0	0	0	0	0	0	0	0	0	0	0	0	0	0	1	0	0	1	0	0	0	0	0	0	0	0	0	0	0	0	0	0	0	0	0	0	0	0	0	0	0	0	0	0	0	0	0	0	0	0	0	0	0	0	0	0	0	0	0	0	1	0	0	0	0	0
CP001851	233537	GCTGTTTGGC.GCCATATAGG	G	A	40.0	PASS	NA;ANN=A|intergenic_region|MODIFIER|BM590_A0229-BM590_A0230|gene230-gene231|intergenic_region|gene230-gene231|||n.233537G>A||||||	GT	0	0	1	0	0	0	0	0	0	0	0	1	0	0	0	0	0	0	0	1	0	0	1	0	0	0	0	0	0	0	0	0	0	0	0	0	0	0	0	0	0	0	0	0	1	0	1	1	0	0	0	0	0	0	0	0	0	0	1	1	0	0	0	0	0	0	0	1	0	0	0	0	0	0	0	1	0	0	0	0	0	0	1	1	0	1	0	0	0	0	1	0	0	0	0	1
CP001851	234030	AAGCCAAAGA.CGGGCACAGC	C	T,G	40.0	PASS	NA;ANN=T|missense_variant|MODERATE|BM590_A0230|gene231|transcript|TRANSCRIPT_gene231|protein_coding|1/1|c.331G>A|p.Val111Ile|331/747|331/747|111/248||,G|missense_variant|MODERATE|BM590_A0230|gene231|transcript|TRANSCRIPT_gene231|protein_coding|1/1|c.331G>C|p.Val111Leu|331/747|331/747|111/248||	GT	0	1	0	0	0	0	0	0	0	0	0	0	0	0	1	0	0	0	0	0	0	0	0	0	0	0	0	0	0	0	1	0	0	0	0	0	0	0	0	0	0	0	0	0	0	1	0	0	0	0	1	0	0	0	1	0	0	0	0	0	0	0	0	0	0	0	0	0	0	0	0	0	0	0	0	0	0	0	0	2	0	0	0	0	0	0	0	0	0	0	0	0	0	0	1	0
CP001851	234039	ACGGGCACAG.CCAGCGCCAG	C	T	40.0	PASS	NA;ANN=T|missense_variant|MODERATE|BM590_A0230|gene231|transcript|TRANSCRIPT_gene231|protein_coding|1/1|c.322G>A|p.Ala108Thr|322/747|322/747|108/248||	GT	0	0	0	0	0	0	0	0	0	0	0	0	0	0	0	0	0	0	0	1	0	0	1	0	0	0	0	0	0	0	0	0	0	0	0	0	0	0	0	0	0	0	0	0	1	0	0	1	0	0	0	0	0	0	0	0	0	0	1	0	0	0	0	0	0	0	0	0	0	0	0	0	0	0	0	0	0	0	0	0	0	0	0	0	0	0	0	0	0	0	1	0	0	0	0	1
CP001851	234507	CGGGCAGGGG.TTCGCCGCTG	T	C	40.0	PASS	NA;ANN=C|synonymous_variant|LOW|BM590_A0231|gene232|transcript|TRANSCRIPT_gene232|protein_coding|1/1|c.789A>G|p.Glu263Glu|789/939|789/939|263/312||	GT	0	0	0	0	0	0	0	0	0	0	0	0	0	0	0	0	0	0	0	0	0	0	0	0	0	0	0	0	0	0	0	0	0	0	0	0	0	0	0	0	0	0	0	0	0	0	0	0	0	0	0	0	0	0	0	0	0	0	0	1	0	0	0	0	0	0	0	1	0	0	0	0	0	0	0	0	0	0	0	0	0	0	0	0	0	0	0	0	0	0	0	0	0	0	0	0
CP001851	235142	GAGGTCGGTT.CCTCCAGCCG	C	T	40.0	PASS	NA;ANN=T|missense_variant|MODERATE|BM590_A0231|gene232|transcript|TRANSCRIPT_gene232|protein_coding|1/1|c.154G>A|p.Glu52Lys|154/939|154/939|52/312||	GT	0	0	0	0	0	0	0	0	0	0	0	0	0	0	0	0	0	0	0	0	0	0	0	0	0	0	0	0	0	0	0	0	0	0	0	0	0	0	0	0	0	0	0	0	0	0	0	0	0	0	0	0	0	0	0	0	0	0	0	0	0	0	0	0	0	0	0	0	0	0	1	0	0	0	0	0	0	0	0	0	0	0	0	0	0	0	0	0	0	0	0	0	0	0	0	0
CP001851	235913	GCGCAATATG.TCGCCGCGCC	T	C	40.0	PASS	NA;ANN=C|synonymous_variant|LOW|BM590_A0232|gene233|transcript|TRANSCRIPT_gene233|protein_coding|1/1|c.552A>G|p.Arg184Arg|552/1173|552/1173|184/390||	GT	0	0	1	0	0	0	0	0	0	0	0	1	0	0	0	0	0	0	0	0	0	0	0	0	0	0	0	0	0	0	0	0	0	0	0	0	0	0	0	0	0	0	0	0	0	0	1	0	0	0	0	0	0	0	0	0	0	0	0	1	0	0	0	0	0	0	0	1	0	0	0	0	0	0	0	0	0	0	0	0	0	0	1	1	0	1	0	0	0	0	0	0	0	0	0	0
CP001851	236432	GCTTGTCGAT.CCGGCCTGCG	C	T	40.0	PASS	NA;ANN=T|synonymous_variant|LOW|BM590_A0232|gene233|transcript|TRANSCRIPT_gene233|protein_coding|1/1|c.33G>A|p.Arg11Arg|33/1173|33/1173|11/390||	GT	0	0	1	0	0	0	0	0	0	0	0	1	0	0	0	0	0	0	0	0	0	0	0	0	0	0	0	0	0	0	0	0	0	0	0	0	0	0	0	0	0	0	0	0	0	0	1	0	0	0	0	0	0	0	0	0	0	0	0	1	0	0	0	0	0	0	0	1	0	0	0	0	0	0	0	0	0	0	0	0	0	0	1	1	0	1	0	0	0	0	0	0	0	0	0	0
CP001851	236577	CGCCTTTGCC.GGTTCGCCGC	G	T	40.0	PASS	NA;ANN=T|missense_variant|MODERATE|BM590_A0233|gene234|transcript|TRANSCRIPT_gene234|protein_coding|1/1|c.860C>A|p.Pro287Gln|860/912|860/912|287/303||	GT	0	0	1	0	0	0	0	0	0	0	0	0	0	0	0	0	0	0	0	0	0	0	0	0	0	0	0	0	0	0	0	0	0	0	0	0	0	0	0	0	0	0	0	0	0	0	0	0	0	0	0	0	0	0	0	0	0	0	0	0	0	0	0	0	0	0	0	0	0	0	0	0	0	0	0	0	0	0	0	0	0	0	1	0	0	1	0	0	0	0	0	0	0	0	0	0
CP001851	236744	TGTCGTCTTC.CAGCACGACA	C	G	40.0	PASS	NA;ANN=G|synonymous_variant|LOW|BM590_A0233|gene234|transcript|TRANSCRIPT_gene234|protein_coding|1/1|c.693G>C|p.Leu231Leu|693/912|693/912|231/303||	GT	0	0	0	0	0	0	0	0	0	0	0	0	0	0	0	0	0	0	0	0	0	0	0	0	0	0	0	0	0	0	0	0	0	0	0	0	0	0	0	0	0	0	0	0	0	0	0	0	0	0	0	0	0	0	0	0	0	0	0	0	0	0	0	0	0	0	0	0	0	0	0	0	0	0	0	0	0	0	0	0	0	0	0	0	0	0	0	0	0	0	0	0	1	0	0	0
CP001851	237118	TCAAGCTTTT.TGGCTGTTTC	T	G	40.0	PASS	NA;ANN=G|missense_variant|MODERATE|BM590_A0233|gene234|transcript|TRANSCRIPT_gene234|protein_coding|1/1|c.319A>C|p.Lys107Gln|319/912|319/912|107/303||	GT	0	0	0	0	0	0	1	0	0	0	1	0	0	0	0	0	0	1	0	0	0	0	0	1	1	0	0	0	0	0	0	0	1	0	1	0	1	0	0	0	0	0	1	0	0	0	0	0	1	1	0	0	1	0	0	1	1	1	0	0	0	0	1	0	1	1	0	0	0	1	0	0	1	0	1	0	0	0	0	0	1	0	0	0	0	0	0	0	0	1	0	0	0	0	0	0
CP001851	237552	ACAGTGGGCT.GGCAGGAGGG	G	A	40.0	PASS	NA;ANN=A|intergenic_region|MODIFIER|BM590_A0233-BM590_A0234|gene234-gene235|intergenic_region|gene234-gene235|||n.237552G>A||||||	GT	0	0	0	0	0	0	0	0	0	0	0	0	0	0	0	0	0	0	0	1	0	0	0	0	0	0	0	0	0	0	0	0	0	0	0	0	0	0	0	0	0	0	0	0	0	0	0	0	0	0	0	0	0	0	0	0	0	0	1	0	0	0	0	0	0	0	0	0	0	0	0	0	0	0	0	0	0	0	0	0	0	0	0	0	0	0	0	0	0	0	0	0	0	0	0	1
CP001851	237828	GTTTCTCCGG.CCGGTCCTTC	C	A	40.0	PASS	NA;ANN=A|intergenic_region|MODIFIER|BM590_A0234-BM590_A0235|gene235-gene236|intergenic_region|gene235-gene236|||n.237828C>A||||||	GT	0	0	0	0	0	0	0	0	0	0	0	0	0	0	0	0	0	0	0	0	0	0	0	0	0	0	0	0	0	0	0	0	0	0	0	0	0	0	0	0	0	0	0	0	0	0	0	0	0	0	0	0	0	0	0	0	0	0	0	0	0	0	0	0	0	0	0	0	0	0	0	0	0	0	0	0	0	0	0	0	0	0	0	0	0	0	0	0	0	0	0	0	1	0	0	0
CP001851	238129	CTACCGTTTT.CCATGTACCG	C	T	40.0	PASS	NA;ANN=T|intergenic_region|MODIFIER|BM590_A0234-BM590_A0235|gene235-gene236|intergenic_region|gene235-gene236|||n.238129C>T||||||	GT	0	0	1	0	0	0	0	0	0	0	0	1	0	0	0	0	0	0	0	0	0	0	0	0	0	0	0	0	0	0	0	0	0	0	0	0	0	0	0	0	0	0	0	0	0	0	0	0	0	0	0	0	0	0	0	0	0	0	0	0	0	0	0	0	0	0	0	0	0	0	0	0	0	0	0	0	0	0	0	0	0	0	1	0	0	1	0	0	0	0	0	0	0	0	0	0
CP001851	238820	GCCAGCATTG.GCAAGAATGT	G	A	40.0	PASS	NA;ANN=A|missense_variant|MODERATE|BM590_A0235|gene236|transcript|TRANSCRIPT_gene236|protein_coding|1/1|c.1025C>T|p.Ala342Val|1025/1266|1025/1266|342/421||	GT	0	0	0	0	0	0	0	0	0	0	0	0	0	0	0	0	0	0	0	0	0	1	0	0	0	0	0	0	0	0	0	0	0	0	0	0	0	0	0	0	0	0	0	0	0	0	0	0	0	0	0	0	0	0	0	0	0	0	0	0	0	0	0	0	0	0	0	0	0	0	0	0	0	0	0	0	0	0	0	0	0	0	0	0	0	0	0	1	0	0	0	0	0	1	0	0
CP001851	238913	CACGATAAGC.TTGGCGCGAA	T	G	40.0	PASS	NA;ANN=G|missense_variant|MODERATE|BM590_A0235|gene236|transcript|TRANSCRIPT_gene236|protein_coding|1/1|c.932A>C|p.Lys311Thr|932/1266|932/1266|311/421||	GT	0	0	1	0	0	0	0	0	0	0	0	1	0	0	0	0	0	0	0	0	0	0	0	0	0	0	0	0	0	0	0	0	0	0	0	0	0	0	0	0	0	0	0	0	0	0	1	0	0	0	0	0	0	0	0	0	0	0	0	1	0	0	0	0	0	0	0	1	0	0	0	0	0	0	0	0	0	0	0	0	0	0	1	1	0	1	0	0	0	0	0	0	0	0	0	0
CP001851	238980	ACCAGCACGT.CACAATCGGC	C	T	40.0	PASS	NA;ANN=T|missense_variant|MODERATE|BM590_A0235|gene236|transcript|TRANSCRIPT_gene236|protein_coding|1/1|c.865G>A|p.Asp289Asn|865/1266|865/1266|289/421||	GT	0	0	0	0	0	0	0	0	0	0	0	0	0	0	0	0	0	0	0	1	0	0	0	0	0	0	0	0	0	0	0	0	0	0	0	0	0	0	0	0	0	0	0	0	0	0	0	0	0	0	0	0	0	0	0	0	0	0	1	0	0	0	0	0	0	0	0	0	0	0	0	0	0	0	0	0	0	0	0	0	0	0	0	0	0	0	0	0	0	0	0	0	0	0	0	1
CP001851	239445	GGGCCGATGA.TGCCGGAGAA	T	C	40.0	PASS	NA;ANN=C|missense_variant|MODERATE|BM590_A0235|gene236|transcript|TRANSCRIPT_gene236|protein_coding|1/1|c.400A>G|p.Ile134Val|400/1266|400/1266|134/421||	GT	0	0	0	0	0	0	0	0	0	0	0	0	0	0	0	0	0	0	0	0	0	0	0	0	0	0	0	0	0	0	0	0	0	0	0	0	0	0	0	0	0	0	0	0	0	0	0	0	0	0	0	0	0	0	0	0	0	0	0	0	0	0	0	0	0	0	1	0	0	0	0	0	0	0	0	0	0	0	0	0	0	0	0	0	0	0	0	0	0	0	0	0	0	0	0	0
CP001851	240063	TTATGGCGTC.TTGTGACGCA	T	G	40.0	PASS	NA;ANN=G|intergenic_region|MODIFIER|BM590_A0235-BM590_A0236|gene236-gene237|intergenic_region|gene236-gene237|||n.240063T>G||||||	GT	0	0	1	0	0	0	0	0	0	0	0	1	0	0	0	0	0	0	0	0	0	0	0	0	0	0	0	0	0	0	0	0	0	0	0	0	0	0	0	0	0	0	0	0	0	0	1	0	0	0	0	0	0	0	0	0	0	0	0	1	0	0	0	0	0	0	0	1	0	0	0	0	0	0	0	0	0	0	0	0	0	0	1	1	0	1	0	0	0	0	0	0	0	0	0	0
CP001851	240313	CTTGGCGCTG.CCTATTATCT	C	T	40.0	PASS	NA;ANN=T|missense_variant|MODERATE|BM590_A0236|gene237|transcript|TRANSCRIPT_gene237|protein_coding|1/1|c.149C>T|p.Ala50Val|149/1260|149/1260|50/419||	GT	0	0	1	0	0	0	0	0	0	0	0	1	0	0	0	0	0	0	0	0	0	0	0	0	0	0	0	0	0	0	0	0	0	0	0	0	0	0	0	0	0	0	0	0	0	0	1	0	0	0	0	0	0	0	0	0	0	0	0	1	0	0	0	0	0	0	0	1	0	0	0	0	0	0	0	0	0	0	0	0	0	0	1	1	0	1	0	0	0	0	0	0	0	0	0	0
CP001851	240549	TACGATGCAT.GACGTGCAGA	G	A	40.0	PASS	NA;ANN=A|missense_variant|MODERATE|BM590_A0236|gene237|transcript|TRANSCRIPT_gene237|protein_coding|1/1|c.385G>A|p.Asp129Asn|385/1260|385/1260|129/419||	GT	0	0	0	0	0	0	0	0	0	0	0	0	0	0	0	0	0	0	0	0	0	0	0	0	0	0	0	0	0	0	0	0	0	0	0	0	0	0	0	0	0	0	0	0	0	0	0	0	0	0	0	0	0	0	0	0	0	0	0	0	0	0	0	0	0	0	0	0	0	0	0	0	0	0	0	0	0	0	0	0	0	0	0	1	0	0	0	0	0	0	0	0	0	0	0	0
CP001851	240596	GCCTCAACGG.CATCGATAAT	C	T	40.0	PASS	NA;ANN=T|synonymous_variant|LOW|BM590_A0236|gene237|transcript|TRANSCRIPT_gene237|protein_coding|1/1|c.432C>T|p.Gly144Gly|432/1260|432/1260|144/419||	GT	0	0	0	0	0	0	0	1	1	0	0	0	0	0	0	0	0	0	0	0	0	0	0	0	0	0	0	0	0	0	0	0	0	0	0	0	0	0	1	0	0	0	0	0	0	0	0	0	0	0	0	0	0	0	0	0	0	0	0	0	0	0	0	0	0	0	0	0	0	0	0	0	0	0	0	0	0	0	0	0	0	0	0	0	0	0	1	0	0	0	0	1	0	0	0	0
CP001851	240809	CGATCCGCCG.CGATGCTTCG	C	T	40.0	PASS	NA;ANN=T|synonymous_variant|LOW|BM590_A0236|gene237|transcript|TRANSCRIPT_gene237|protein_coding|1/1|c.645C>T|p.Arg215Arg|645/1260|645/1260|215/419||	GT	0	0	0	0	0	0	0	0	0	0	0	0	0	0	0	0	0	0	0	0	0	1	0	0	0	0	0	0	0	0	0	0	0	0	0	0	0	0	0	0	0	0	0	0	0	0	0	0	0	0	0	0	0	0	0	0	0	0	0	0	0	0	0	0	0	0	0	0	0	0	0	0	0	0	0	0	0	0	0	0	0	0	0	0	0	0	0	1	0	0	0	0	0	1	0	0
CP001851	241292	AGGCGACGCC.GGGTTCAGCC	G	A	40.0	PASS	NA;ANN=A|synonymous_variant|LOW|BM590_A0236|gene237|transcript|TRANSCRIPT_gene237|protein_coding|1/1|c.1128G>A|p.Pro376Pro|1128/1260|1128/1260|376/419||	GT	0	0	1	0	0	0	0	0	0	0	0	1	0	0	0	0	0	0	0	0	0	0	0	0	0	0	0	0	0	0	0	0	0	0	0	0	0	0	0	0	0	0	0	0	0	0	1	0	0	0	0	0	0	0	0	0	0	0	0	1	0	0	0	0	0	0	0	1	0	0	0	0	0	0	0	0	0	0	0	0	0	0	1	1	0	1	0	0	0	0	0	0	0	0	0	0
CP001851	242765	CTGGCTTGCC.GCCTTCGATC	G	A	40.0	PASS	NA;ANN=A|missense_variant|MODERATE|BM590_A0238|gene239|transcript|TRANSCRIPT_gene239|protein_coding|1/1|c.1021G>A|p.Ala341Thr|1021/3003|1021/3003|341/1000||	GT	0	0	0	0	0	0	0	0	0	0	0	0	0	0	0	0	1	0	0	0	0	0	0	0	0	0	0	0	0	0	0	0	0	0	0	0	0	0	0	0	0	0	0	0	0	0	0	0	0	0	0	0	0	0	0	0	0	0	0	0	0	0	0	0	0	0	0	0	0	0	0	0	0	0	0	0	0	0	0	0	0	0	0	0	0	0	0	0	0	0	0	0	0	0	0	0
CP001851	242777	CTTCGATCTG.GCGGTCGCAG	G	T	40.0	PASS	NA;ANN=T|missense_variant|MODERATE|BM590_A0238|gene239|transcript|TRANSCRIPT_gene239|protein_coding|1/1|c.1033G>T|p.Ala345Ser|1033/3003|1033/3003|345/1000||	GT	0	0	1	0	0	0	0	0	0	0	0	0	0	0	0	0	0	0	0	0	0	0	0	0	0	0	0	0	0	0	0	0	0	0	0	0	0	0	0	0	0	0	0	0	0	0	0	0	0	0	0	0	0	0	0	0	0	0	0	0	0	0	0	0	0	0	0	0	0	0	0	0	0	0	0	0	0	0	0	0	0	0	0	0	0	0	0	0	0	0	0	0	0	0	0	0
CP001851	242797	GCGTCAAGGT.TCCTGCCATC	T	C	40.0	PASS	NA;ANN=C|synonymous_variant|LOW|BM590_A0238|gene239|transcript|TRANSCRIPT_gene239|protein_coding|1/1|c.1053T>C|p.Val351Val|1053/3003|1053/3003|351/1000||	GT	0	0	0	0	0	0	0	0	0	0	0	0	0	0	0	0	0	0	0	0	0	0	0	0	0	0	0	0	0	0	0	0	0	0	0	0	0	0	0	0	0	0	0	0	0	0	1	0	0	0	0	0	0	0	0	0	0	0	0	0	0	0	0	0	0	0	0	0	0	0	0	0	0	0	0	0	0	0	0	0	0	0	0	1	0	0	0	0	0	0	0	0	0	0	0	0
CP001851	243195	TCCGATGCCG.GTTACAAGGC	G	A	40.0	PASS	NA;ANN=A|missense_variant|MODERATE|BM590_A0238|gene239|transcript|TRANSCRIPT_gene239|protein_coding|1/1|c.1451G>A|p.Gly484Asp|1451/3003|1451/3003|484/1000||	GT	0	0	0	0	0	0	0	0	0	0	0	0	0	0	0	0	0	0	0	1	0	0	0	0	0	0	0	0	0	0	0	0	0	0	0	0	0	0	0	0	0	0	0	0	0	0	0	0	0	0	0	0	0	0	0	0	0	0	1	0	0	0	0	0	0	0	0	0	0	0	0	0	0	0	0	0	0	0	0	0	0	0	0	0	0	0	0	0	0	0	0	0	0	0	0	1
CP001851	243627	GCTTTCGAGC.CGGTGTCGCT	C	T	40.0	PASS	NA;ANN=T|missense_variant|MODERATE|BM590_A0238|gene239|transcript|TRANSCRIPT_gene239|protein_coding|1/1|c.1883C>T|p.Pro628Leu|1883/3003|1883/3003|628/1000||	GT	0	0	0	0	0	0	0	0	0	0	0	0	0	0	0	0	0	0	0	0	0	0	0	0	0	0	0	0	0	0	0	0	0	0	0	0	0	0	0	0	0	0	0	0	0	0	0	0	0	0	0	0	0	0	0	0	0	0	0	0	0	0	0	0	0	0	0	0	0	0	0	0	0	0	0	0	0	0	0	0	0	0	0	0	0	1	0	0	0	0	0	0	0	0	0	0
CP001851	243700	TGGCGCGTGA.ATGCAGGGCA	A	G	40.0	PASS	NA;ANN=G|synonymous_variant|LOW|BM590_A0238|gene239|transcript|TRANSCRIPT_gene239|protein_coding|1/1|c.1956A>G|p.Glu652Glu|1956/3003|1956/3003|652/1000||	GT	0	0	0	0	0	0	0	0	0	0	0	0	0	0	0	0	0	0	0	0	0	0	0	0	0	0	0	0	0	0	0	0	0	0	0	0	0	0	0	0	0	0	0	0	1	0	0	0	0	0	0	0	0	0	0	0	0	0	0	0	0	0	0	0	0	0	0	0	0	0	0	0	0	0	0	0	0	0	0	0	0	0	0	0	0	0	0	0	0	0	0	0	0	0	0	0
CP001851	244842	GGATGGCGCG.CGTTTCATCT	C	T	40.0	PASS	NA;ANN=T|missense_variant|MODERATE|BM590_A0239|gene240|transcript|TRANSCRIPT_gene240|protein_coding|1/1|c.85C>T|p.Arg29Cys|85/555|85/555|29/184||	GT	0	0	0	0	0	0	0	0	0	0	0	0	0	0	0	0	0	0	0	1	0	0	0	0	0	0	0	0	0	0	0	0	0	0	0	0	0	0	0	0	0	0	0	0	0	0	0	0	0	0	0	0	0	0	0	0	0	0	1	0	0	0	0	0	0	0	0	0	0	0	0	0	0	0	0	0	0	0	0	0	0	0	0	0	0	0	0	0	0	0	0	0	0	0	0	1
CP001851	245103	TTCCGGTCCC.GAGGCCGAAT	G	T	40.0	PASS	NA;ANN=T|stop_gained|HIGH|BM590_A0239|gene240|transcript|TRANSCRIPT_gene240|protein_coding|1/1|c.346G>T|p.Glu116*|346/555|346/555|116/184||	GT	0	0	1	0	0	0	0	0	0	0	0	0	0	0	0	0	0	0	0	0	0	0	0	0	0	0	0	0	0	0	0	0	0	0	0	0	0	0	0	0	0	0	0	0	0	0	0	0	0	0	0	0	0	0	0	0	0	0	0	0	0	0	0	0	0	0	0	0	0	0	0	0	0	0	0	0	0	0	0	0	0	0	0	0	0	0	0	0	0	0	0	0	0	0	0	0
CP001851	245724	CAATGGTCGA.CAATGAAGCA	C	G	40.0	PASS	NA;ANN=G|missense_variant|MODERATE|BM590_A0240|gene241|transcript|TRANSCRIPT_gene241|protein_coding|1/1|c.490G>C|p.Val164Leu|490/849|490/849|164/282||	GT	0	0	1	0	0	0	0	0	0	0	0	1	0	0	0	0	0	0	0	0	0	0	0	0	0	0	0	0	0	0	0	0	0	0	0	0	0	0	0	0	0	0	0	0	0	0	1	0	0	0	0	0	0	0	0	0	0	0	0	1	0	0	0	0	0	0	0	1	0	0	0	0	0	0	0	0	0	0	0	0	0	0	1	1	0	1	0	0	0	0	0	0	0	0	0	0
CP001851	245913	ACGAAAGGAT.AGCTTAGCTG	A	C	40.0	PASS	NA;ANN=C|missense_variant|MODERATE|BM590_A0240|gene241|transcript|TRANSCRIPT_gene241|protein_coding|1/1|c.301T>G|p.Tyr101Asp|301/849|301/849|101/282||	GT	0	1	1	1	1	1	1	1	1	1	1	1	1	1	1	1	1	1	1	1	1	1	1	1	1	1	1	1	1	1	1	1	1	1	1	1	1	1	1	0	1	1	1	1	1	1	1	1	1	1	1	1	1	1	1	1	1	1	1	1	1	1	1	1	1	1	1	1	1	1	1	0	1	1	1	1	1	0	1	1	1	1	1	1	1	1	1	1	1	1	1	1	1	1	1	1
CP001851	245968	GGCGGCATGA.CGCGATCGCT	C	G	40.0	PASS	NA;ANN=G|synonymous_variant|LOW|BM590_A0240|gene241|transcript|TRANSCRIPT_gene241|protein_coding|1/1|c.246G>C|p.Ala82Ala|246/849|246/849|82/282||	GT	0	0	0	0	0	0	0	0	0	0	0	0	0	0	0	0	0	0	0	0	0	0	0	0	0	0	1	0	0	0	0	1	0	0	0	0	0	1	0	0	0	0	0	0	0	0	0	0	0	0	0	0	0	0	0	0	0	0	0	0	0	0	0	1	0	0	0	0	0	0	0	0	0	1	0	0	0	0	0	0	0	0	0	0	0	0	0	0	0	0	0	0	0	0	0	0
CP001851	246341	CAACAGGCTG.ATCGTCTGGG	A	G	40.0	PASS	NA;ANN=G|missense_variant|MODERATE|BM590_A0241|gene242|transcript|TRANSCRIPT_gene242|protein_coding|1/1|c.725T>C|p.Ile242Thr|725/795|725/795|242/264||	GT	0	0	0	0	0	0	0	0	0	0	0	0	0	0	0	0	0	0	0	0	0	0	1	0	0	0	0	0	0	0	0	0	0	0	0	0	0	0	0	0	0	0	0	0	0	0	0	0	0	0	0	0	0	0	0	0	0	0	0	0	0	0	0	0	0	0	0	0	0	0	0	0	0	0	0	0	0	0	0	0	0	0	0	0	0	0	0	0	0	0	0	0	0	0	0	0
CP001851	246501	CCGCGCTCGC.GTATCTGGTC	G	A	40.0	PASS	NA;ANN=A|missense_variant|MODERATE|BM590_A0241|gene242|transcript|TRANSCRIPT_gene242|protein_coding|1/1|c.565C>T|p.Arg189Cys|565/795|565/795|189/264||	GT	0	0	0	0	0	0	0	0	0	0	0	0	0	0	0	0	0	0	0	1	0	0	0	0	0	0	0	0	0	0	0	0	0	0	0	0	0	0	0	0	0	0	0	0	0	0	0	0	0	0	0	0	0	0	0	0	0	0	1	0	0	0	0	0	0	0	0	0	0	0	0	0	0	0	0	0	0	0	0	0	0	0	0	0	0	0	0	0	0	0	0	0	0	0	0	1
CP001851	246778	CGCGCATGAA.GGGCGTGGCG	G	T	40.0	PASS	NA;ANN=T|synonymous_variant|LOW|BM590_A0241|gene242|transcript|TRANSCRIPT_gene242|protein_coding|1/1|c.288C>A|p.Pro96Pro|288/795|288/795|96/264||	GT	0	0	0	0	0	0	0	0	0	0	0	0	0	0	0	0	0	0	0	0	0	0	0	0	0	0	0	0	0	0	0	0	0	0	0	0	0	0	0	0	0	0	0	0	0	0	0	0	0	0	0	0	0	0	0	0	0	0	0	0	0	0	0	0	0	0	0	0	0	0	0	0	0	0	0	0	0	0	0	0	0	0	1	0	0	1	0	0	0	0	0	0	0	0	0	0
CP001851	246929	TTCGTTGGGG.CTGCGGTCGA	C	T	40.0	PASS	NA;ANN=T|missense_variant|MODERATE|BM590_A0241|gene242|transcript|TRANSCRIPT_gene242|protein_coding|1/1|c.137G>A|p.Ser46Asn|137/795|137/795|46/264||	GT	0	0	1	0	0	0	0	0	0	0	0	1	0	0	0	0	0	0	0	0	0	0	0	0	0	0	0	0	0	0	0	0	0	0	0	0	0	0	0	0	0	0	0	0	0	0	1	0	0	0	0	0	0	0	0	0	0	0	0	1	0	0	0	0	0	0	0	1	0	0	0	0	0	0	0	0	0	0	0	0	0	0	1	1	0	1	0	0	0	0	0	0	0	0	0	0
CP001851	247012	CCAGCCCCTT.GTCCAGCGCG	G	A	40.0	PASS	NA;ANN=A|synonymous_variant|LOW|BM590_A0241|gene242|transcript|TRANSCRIPT_gene242|protein_coding|1/1|c.54C>T|p.Asp18Asp|54/795|54/795|18/264||	GT	0	0	0	0	0	0	0	0	0	0	0	0	0	0	0	0	0	0	0	0	0	0	0	0	0	0	0	1	0	0	0	0	0	0	0	0	0	0	0	0	0	0	0	0	0	0	0	0	0	0	0	0	0	0	0	0	0	0	0	0	0	0	0	0	0	0	0	0	0	0	0	0	0	0	0	0	0	0	0	0	0	0	0	0	0	0	0	0	0	0	0	0	0	0	0	0
CP001851	247746	GATCTGGCAC.CGCCAAAGAC	C	T	40.0	PASS	NA;ANN=T|missense_variant|MODERATE|BM590_A0242|gene243|transcript|TRANSCRIPT_gene243|protein_coding|1/1|c.524C>T|p.Pro175Leu|524/1320|524/1320|175/439||	GT	0	0	0	0	0	0	0	0	0	0	0	0	0	0	0	0	0	0	0	0	0	0	0	0	0	0	0	0	0	0	0	0	0	0	0	0	0	0	0	0	0	0	0	0	0	0	1	0	0	0	0	0	0	0	0	0	0	0	0	1	0	0	0	0	0	0	0	1	0	0	0	0	0	0	0	0	0	0	0	0	0	0	0	1	0	0	0	0	0	0	0	0	0	0	0	0
CP001851	247868	TGAAATGCTG.GTTGCCGAGG	G	C	40.0	PASS	NA;ANN=C|missense_variant|MODERATE|BM590_A0242|gene243|transcript|TRANSCRIPT_gene243|protein_coding|1/1|c.646G>C|p.Val216Leu|646/1320|646/1320|216/439||	GT	0	0	1	0	0	0	0	0	0	0	0	1	0	0	0	0	0	0	0	0	0	0	0	0	0	0	0	0	0	0	0	0	0	0	0	0	0	0	0	0	0	0	0	0	0	0	1	0	0	0	0	0	0	0	0	0	0	0	0	1	0	0	0	0	0	0	0	1	0	0	0	0	0	0	0	0	0	0	0	0	0	0	1	1	0	1	0	0	0	0	0	0	0	0	0	0
CP001851	248166	ACCGGCTGGT.CTGGCCATCA	C	A	40.0	PASS	NA;ANN=A|missense_variant|MODERATE|BM590_A0242|gene243|transcript|TRANSCRIPT_gene243|protein_coding|1/1|c.944C>A|p.Ser315Tyr|944/1320|944/1320|315/439||	GT	0	0	0	0	0	0	0	1	1	0	0	0	0	0	0	0	0	0	0	0	0	0	0	0	0	0	0	0	0	0	0	0	0	0	0	0	0	0	1	0	0	0	0	0	0	0	0	0	0	0	0	0	0	0	0	0	0	0	0	0	0	0	0	0	0	0	0	0	0	0	0	0	0	0	0	0	0	0	0	0	0	0	0	0	0	0	1	0	0	0	0	1	0	0	0	0
CP001851	248261	TTCCCAGAAG.GTGGAAGCCG	G	A	40.0	PASS	NA;ANN=A|missense_variant|MODERATE|BM590_A0242|gene243|transcript|TRANSCRIPT_gene243|protein_coding|1/1|c.1039G>A|p.Val347Met|1039/1320|1039/1320|347/439||	GT	0	0	0	0	0	0	0	0	0	0	0	0	0	0	0	0	0	0	0	1	0	0	0	0	0	0	0	0	0	0	0	0	0	0	0	0	0	0	0	0	0	0	0	0	0	0	0	0	0	0	0	0	0	0	0	0	0	0	1	0	0	0	0	0	0	0	0	0	0	0	0	0	0	0	0	0	0	0	0	0	0	0	0	0	0	0	0	0	0	0	0	0	0	0	0	1
CP001851	250601	TGAAATCGGC.GGCAAAGTCG	G	A	40.0	PASS	NA;ANN=A|missense_variant|MODERATE|BM590_A0245|gene246|transcript|TRANSCRIPT_gene246|protein_coding|1/1|c.190G>A|p.Gly64Ser|190/1092|190/1092|64/363||	GT	0	0	0	0	0	0	0	0	0	0	0	0	0	0	0	0	0	0	0	0	0	1	0	0	0	0	0	0	0	0	0	0	0	0	0	0	0	0	0	0	0	0	0	0	0	0	0	0	0	0	0	0	0	0	0	0	0	0	0	0	0	0	0	0	0	0	0	0	0	0	0	0	0	0	0	0	0	0	0	0	0	0	0	0	0	0	0	1	0	0	0	0	0	1	0	0
CP001851	251437	AGAGCATTGC.TATGCAGTTC	T	C	40.0	PASS	NA;ANN=C|synonymous_variant|LOW|BM590_A0245|gene246|transcript|TRANSCRIPT_gene246|protein_coding|1/1|c.1026T>C|p.Ala342Ala|1026/1092|1026/1092|342/363||	GT	0	0	1	0	0	0	0	0	0	0	0	1	0	0	0	0	0	0	0	1	0	0	1	0	0	0	0	0	0	0	0	0	0	0	0	0	0	0	0	0	0	0	0	0	1	0	1	1	0	0	0	0	0	0	0	0	0	0	1	1	0	0	0	0	0	0	0	1	0	0	0	0	0	0	0	1	0	0	0	0	0	0	1	1	0	1	0	0	0	0	1	0	0	0	0	1
CP001851	251555	CTTCCGCCCA.AGGCGAAGCG	A	G	40.0	PASS	NA;ANN=G|missense_variant|MODERATE|BM590_A0246|gene247|transcript|TRANSCRIPT_gene247|protein_coding|1/1|c.50A>G|p.Lys17Arg|50/1119|50/1119|17/372||	GT	0	0	0	0	0	0	0	0	0	0	0	0	0	0	0	0	0	0	0	1	0	0	1	0	0	0	0	0	0	0	0	0	0	0	0	0	0	0	0	0	0	0	0	0	1	0	0	1	0	0	0	0	0	0	0	0	0	0	1	0	0	0	0	0	0	0	0	0	0	0	0	0	0	0	0	0	0	0	0	0	0	0	0	0	0	0	0	0	0	0	1	0	0	0	0	1
CP001851	254183	TTGTGACGGC.GGCTGGGCAA	G	C	40.0	PASS	NA;ANN=C|synonymous_variant|LOW|BM590_A0250|gene251|transcript|TRANSCRIPT_gene251|protein_coding|1/1|c.9G>C|p.Ala3Ala|9/702|9/702|3/233||	GT	0	0	0	0	0	0	0	0	0	0	0	0	0	0	0	0	0	0	0	1	0	0	1	0	0	0	0	0	0	0	0	0	0	0	0	0	0	0	0	0	0	0	0	0	1	0	0	1	0	0	0	0	0	0	0	0	0	0	1	0	0	0	0	0	0	0	0	0	0	0	0	0	0	0	0	0	0	0	0	0	0	0	0	0	0	0	0	0	0	0	1	0	0	0	0	1
CP001851	254224	CTGGCCTTTG.CAGAGGCGGG	C	T	40.0	PASS	NA;ANN=T|missense_variant|MODERATE|BM590_A0250|gene251|transcript|TRANSCRIPT_gene251|protein_coding|1/1|c.50C>T|p.Ala17Val|50/702|50/702|17/233||	GT	0	0	0	0	0	0	0	0	0	0	0	0	0	0	0	0	0	0	0	0	0	0	1	0	0	0	0	0	0	0	0	0	0	0	0	0	0	0	0	0	0	0	0	0	1	0	0	1	0	0	0	0	0	0	0	0	0	0	0	0	0	0	0	0	0	0	0	0	0	0	0	0	0	0	0	0	0	0	0	0	0	0	0	0	0	0	0	0	0	0	1	0	0	0	0	0
CP001851	254472	CCGCTCCATG.ATCCGCACCA	A	G	40.0	PASS	NA;ANN=G|missense_variant|MODERATE|BM590_A0250|gene251|transcript|TRANSCRIPT_gene251|protein_coding|1/1|c.298A>G|p.Ile100Val|298/702|298/702|100/233||	GT	0	0	0	0	0	0	0	0	0	0	0	0	0	0	0	0	0	0	0	0	0	0	0	0	0	0	0	0	0	0	0	0	0	0	0	0	0	0	0	0	0	0	0	0	0	0	0	0	0	0	0	0	0	0	0	0	0	0	0	0	0	0	0	0	0	0	0	0	0	0	0	0	0	0	0	0	0	0	0	0	0	0	0	0	0	0	0	0	0	0	0	0	1	0	0	0
CP001851	254643	CGATTATGTG.GGCAAGGGCA	G	A	40.0	PASS	NA;ANN=A|missense_variant|MODERATE|BM590_A0250|gene251|transcript|TRANSCRIPT_gene251|protein_coding|1/1|c.469G>A|p.Gly157Ser|469/702|469/702|157/233||	GT	0	0	0	0	0	0	0	0	0	0	0	0	0	0	0	0	0	0	0	0	0	0	0	0	0	0	0	0	0	0	0	0	0	0	0	0	0	0	0	0	0	0	0	0	1	0	0	1	0	0	0	0	0	0	0	0	0	0	0	0	0	0	0	0	0	0	0	0	0	0	0	0	0	0	0	0	0	0	0	0	0	0	0	0	0	0	0	0	0	0	0	0	0	0	0	0
CP001851	254914	AAGGAGTAGA.TTTATGAAAT	T	C	40.0	PASS	NA;ANN=C|intergenic_region|MODIFIER|BM590_A0250-BM590_A0251|gene251-gene252|intergenic_region|gene251-gene252|||n.254914T>C||||||	GT	0	0	1	0	0	0	0	0	0	0	0	1	0	0	0	0	0	0	0	1	0	0	1	0	0	0	0	0	0	0	0	0	0	0	0	0	0	0	0	0	0	0	0	0	1	0	1	1	0	0	0	0	0	0	0	0	0	0	1	1	0	0	0	0	0	0	0	1	0	0	0	0	0	0	0	1	0	0	0	0	0	0	1	1	0	1	0	0	0	0	1	0	0	0	0	1
CP001851	255116	GGCCCTTGCG.TGGCGGGCAC	T	C	40.0	PASS	NA;ANN=C|missense_variant|MODERATE|BM590_A0251|gene252|transcript|TRANSCRIPT_gene252|protein_coding|1/1|c.200T>C|p.Val67Ala|200/846|200/846|67/281||	GT	0	0	0	1	1	1	0	0	0	0	0	0	0	0	0	0	0	0	1	0	1	0	0	0	0	1	0	0	0	0	0	0	0	0	0	0	0	0	0	0	1	0	0	1	0	0	0	0	0	0	0	0	0	0	0	0	0	0	0	0	0	0	0	0	0	0	1	0	1	0	0	0	0	0	0	0	1	0	0	0	0	0	0	0	0	0	0	0	0	0	0	0	0	0	0	0
CP001851	255317	ATCGGCAAAA.CCGCGAAATA	C	T	40.0	PASS	NA;ANN=T|missense_variant|MODERATE|BM590_A0251|gene252|transcript|TRANSCRIPT_gene252|protein_coding|1/1|c.401C>T|p.Thr134Ile|401/846|401/846|134/281||	GT	0	0	0	0	0	0	0	0	0	0	0	0	0	0	0	0	0	0	0	1	0	0	0	0	0	0	0	0	0	0	0	0	0	0	0	0	0	0	0	0	0	0	0	0	0	0	0	0	0	0	0	0	0	0	0	0	0	0	1	0	0	0	0	0	0	0	0	0	0	0	0	0	0	0	0	0	0	0	0	0	0	0	0	0	0	0	0	0	0	0	0	0	0	0	0	1
CP001851	255333	AATATGTAAG.CGAGGAAGAC	C	T	40.0	PASS	NA;ANN=T|synonymous_variant|LOW|BM590_A0251|gene252|transcript|TRANSCRIPT_gene252|protein_coding|1/1|c.417C>T|p.Ser139Ser|417/846|417/846|139/281||	GT	0	0	0	0	0	0	0	0	0	0	0	0	0	0	0	0	0	0	0	0	0	0	0	0	0	0	1	0	0	0	0	1	0	0	0	0	0	1	0	0	0	0	0	0	0	0	0	0	0	0	0	0	0	0	0	0	0	0	0	0	0	0	0	1	0	0	0	0	0	0	0	0	0	1	0	0	0	0	0	0	0	0	0	0	0	0	0	0	0	0	0	0	0	0	0	0
CP001851	255513	ACCTTGCCGT.GTGGCTGAAG	G	C	40.0	PASS	NA;ANN=C|synonymous_variant|LOW|BM590_A0251|gene252|transcript|TRANSCRIPT_gene252|protein_coding|1/1|c.597G>C|p.Val199Val|597/846|597/846|199/281||	GT	0	0	0	0	0	0	0	0	0	0	0	0	0	0	0	0	0	0	0	0	0	0	0	0	0	0	0	0	0	0	0	0	0	0	0	0	0	0	0	0	0	0	0	0	0	0	0	1	0	0	0	0	0	0	0	0	0	0	0	0	0	0	0	0	0	0	0	0	0	0	0	0	0	0	0	0	0	0	0	0	0	0	0	0	0	0	0	0	0	0	0	0	0	0	0	0
CP001851	255675	GCATGAAGCC.GCCGCGCTAT	G	A	40.0	PASS	NA;ANN=A|synonymous_variant|LOW|BM590_A0251|gene252|transcript|TRANSCRIPT_gene252|protein_coding|1/1|c.759G>A|p.Pro253Pro|759/846|759/846|253/281||	GT	0	0	0	0	0	0	0	0	0	0	0	0	0	0	0	0	0	0	0	0	0	0	1	0	0	0	0	0	0	0	0	0	0	0	0	0	0	0	0	0	0	0	0	0	1	0	0	1	0	0	0	0	0	0	0	0	0	0	0	0	0	0	0	0	0	0	0	0	0	0	0	0	0	0	0	0	0	0	0	0	0	0	0	0	0	0	0	0	0	0	1	0	0	0	0	0
CP001851	255720	TCGGTATCGA.GGGCCTCGGA	G	C	40.0	PASS	NA;ANN=C|missense_variant|MODERATE|BM590_A0251|gene252|transcript|TRANSCRIPT_gene252|protein_coding|1/1|c.804G>C|p.Glu268Asp|804/846|804/846|268/281||	GT	0	0	0	0	0	0	0	0	0	0	0	0	0	0	0	0	0	0	0	1	0	0	0	0	0	0	0	0	0	0	0	0	0	0	0	0	0	0	0	0	0	0	0	0	0	0	0	0	0	0	0	0	0	0	0	0	0	0	1	0	0	0	0	0	0	0	0	0	0	0	0	0	0	0	0	0	0	0	0	0	0	0	0	0	0	0	0	0	0	0	0	0	0	0	0	1
CP001851	256296	GGCAAGGCAG.AGCGTATCGC	A	C	40.0	PASS	NA;ANN=C|missense_variant|MODERATE|BM590_A0252|gene253|transcript|TRANSCRIPT_gene253|protein_coding|1/1|c.521A>C|p.Glu174Ala|521/1278|521/1278|174/425||	GT	0	0	0	0	0	0	1	0	0	0	1	0	0	0	0	0	0	1	0	0	0	0	0	1	1	0	0	0	0	0	0	0	1	0	1	0	1	0	0	0	0	0	1	0	0	0	0	0	1	1	0	0	1	0	0	1	1	1	0	0	0	0	1	0	1	1	0	0	0	1	0	0	1	0	1	0	0	0	0	0	1	0	0	0	0	0	0	0	0	1	0	0	0	0	0	0
CP001851	256975	GGAACGCGGC.CTATATGCCG	C	T	40.0	PASS	NA;ANN=T|synonymous_variant|LOW|BM590_A0252|gene253|transcript|TRANSCRIPT_gene253|protein_coding|1/1|c.1200C>T|p.Ala400Ala|1200/1278|1200/1278|400/425||	GT	0	0	0	0	0	0	0	0	0	0	0	0	0	0	0	0	0	0	0	0	0	0	0	0	0	0	0	0	0	0	0	0	0	0	0	0	0	0	0	0	0	0	0	0	0	0	0	1	0	0	0	0	0	0	0	0	0	0	0	0	0	0	0	0	0	0	0	0	0	0	0	0	0	0	0	0	0	0	0	0	0	0	0	0	0	0	0	0	0	0	0	0	0	0	0	0
CP001851	257566	CCGCTGCTTC.TGGTACTTTG	T	C	40.0	PASS	NA;ANN=C|intergenic_region|MODIFIER|BM590_A0252-BM590_A0253|gene253-gene254|intergenic_region|gene253-gene254|||n.257566T>C||||||	GT	0	0	0	0	0	0	0	0	0	0	0	0	0	0	0	0	0	0	0	0	0	0	0	0	0	0	0	0	0	0	0	0	0	0	0	0	0	0	0	0	0	1	0	0	0	0	0	0	0	0	0	0	0	1	0	0	0	0	0	0	0	1	0	0	0	0	0	0	0	0	0	0	0	0	0	0	0	0	0	0	0	0	0	0	0	0	0	0	0	0	0	0	0	0	0	0
CP001851	257938	TCACAATCTC.GCCAAGAAGT	G	A	40.0	PASS	NA;ANN=A|intergenic_region|MODIFIER|BM590_A0252-BM590_A0253|gene253-gene254|intergenic_region|gene253-gene254|||n.257938G>A||||||	GT	0	0	0	0	0	0	0	0	0	0	0	0	0	0	0	0	0	0	0	0	0	0	0	0	0	0	0	0	0	0	0	0	0	0	0	0	0	0	0	0	0	0	0	0	0	1	0	0	0	0	0	0	0	0	0	0	0	0	0	0	0	0	0	0	0	0	0	0	0	0	0	0	0	0	0	0	0	0	0	0	0	0	0	0	0	0	0	0	0	0	0	0	0	0	0	0
CP001851	258281	TTGCATCAGG.TGACTGATCA	T	C	40.0	PASS	NA;ANN=C|intergenic_region|MODIFIER|BM590_A0252-BM590_A0253|gene253-gene254|intergenic_region|gene253-gene254|||n.258281T>C||||||	GT	0	0	1	0	0	0	0	0	0	0	0	1	0	0	0	0	0	0	0	1	0	0	1	0	0	0	0	0	0	0	0	0	0	0	0	0	0	0	0	0	0	0	0	0	1	0	1	1	0	0	0	0	0	0	0	0	0	0	1	1	0	0	0	0	0	0	0	1	0	0	0	0	0	0	0	1	0	0	0	0	0	0	1	1	0	1	0	0	0	0	1	0	0	0	0	1
CP001851	258519	GTTTGGCTTA.CCGCCCCCGA	C	G	40.0	PASS	NA;ANN=G|intergenic_region|MODIFIER|BM590_A0252-BM590_A0253|gene253-gene254|intergenic_region|gene253-gene254|||n.258519C>G||||||	GT	0	0	0	0	0	0	0	0	0	0	0	0	0	0	0	0	0	0	0	0	0	0	0	0	0	0	0	0	0	0	0	0	0	0	0	0	0	0	0	0	0	0	0	0	1	0	0	1	0	0	0	0	0	0	0	0	0	0	0	0	0	0	0	0	0	0	0	0	0	0	0	0	0	0	0	0	0	0	0	0	0	0	0	0	0	0	0	0	0	0	0	0	0	0	0	0
CP001851	258771	GACCCTGCCG.ACCAAAATCT	A	G	40.0	PASS	NA;ANN=G|intergenic_region|MODIFIER|BM590_A0252-BM590_A0253|gene253-gene254|intergenic_region|gene253-gene254|||n.258771A>G||||||	GT	0	0	0	0	0	0	0	0	0	0	0	1	0	0	0	0	0	0	0	0	0	0	0	0	0	0	0	0	0	0	0	0	0	0	0	0	0	0	0	0	0	0	0	0	0	0	0	0	0	0	0	0	0	0	0	0	0	0	0	0	0	0	0	0	0	0	0	0	0	0	0	0	0	0	0	0	0	0	0	0	0	0	0	0	0	0	0	0	0	0	0	0	0	0	0	0
CP001851	258847	CCTTCGATTT.GAGCGAAAGG	G	T	40.0	PASS	NA;ANN=T|synonymous_variant|LOW|BM590_A0253|gene254|transcript|TRANSCRIPT_gene254|protein_coding|1/1|c.96C>A|p.Leu32Leu|96/111|96/111|32/36||	GT	0	0	1	0	0	0	0	0	0	0	0	1	0	0	0	0	0	0	0	0	0	0	0	0	0	0	0	0	0	0	0	0	0	0	0	0	0	0	0	0	0	0	0	0	0	0	1	0	0	0	0	0	0	0	0	0	0	0	0	1	0	0	0	0	0	0	0	1	0	0	0	0	0	0	0	0	0	0	0	0	0	0	1	1	0	1	0	0	0	0	0	0	0	0	0	0
CP001851	259052	AATTCCACAA.GTTTCAGCCC	G	T	40.0	PASS	NA;ANN=T|intergenic_region|MODIFIER|BM590_A0253-BM590_A0254|gene254-gene255|intergenic_region|gene254-gene255|||n.259052G>T||||||	GT	0	0	0	0	0	0	0	0	0	0	0	0	0	0	0	0	0	0	0	0	0	0	0	0	0	0	0	0	0	0	0	0	0	0	0	0	0	0	0	0	0	0	0	0	0	0	0	0	0	0	0	0	0	0	0	0	0	0	0	0	0	0	0	0	0	0	0	0	1	0	0	0	0	0	0	0	0	0	0	0	0	0	0	0	0	0	0	0	0	0	0	0	0	0	0	0
CP001851	259342	AGGCGCAGAG.AGATGGGGCT	A	G	40.0	PASS	NA;ANN=G|intergenic_region|MODIFIER|BM590_A0253-BM590_A0254|gene254-gene255|intergenic_region|gene254-gene255|||n.259342A>G||||||	GT	0	0	0	0	0	0	0	0	0	0	0	0	0	1	0	0	0	0	0	0	0	0	0	0	0	0	0	0	0	0	0	0	0	0	0	0	0	0	0	0	0	0	0	0	0	0	0	0	0	0	0	1	0	0	0	0	0	0	0	0	0	0	0	0	0	0	0	0	0	0	0	0	0	0	0	0	0	0	0	0	0	0	0	0	0	0	0	0	0	0	0	0	0	0	0	0
CP001851	259694	GGAAGGCTAT.CAATAGACTT	C	T	40.0	PASS	NA;ANN=T|synonymous_variant|LOW|BM590_A0254|gene255|transcript|TRANSCRIPT_gene255|protein_coding|1/1|c.351C>T|p.Ile117Ile|351/1047|351/1047|117/348||	GT	0	0	0	0	0	0	0	0	0	0	0	0	0	0	0	0	0	0	0	0	0	0	0	0	0	0	0	0	0	0	0	0	0	0	0	0	0	0	0	0	0	0	0	0	0	0	0	0	0	0	0	0	0	0	0	0	0	0	0	0	0	0	0	0	0	0	0	0	0	0	0	0	0	0	0	0	0	1	0	0	0	0	0	0	0	0	0	0	0	0	0	0	0	0	0	0
CP001851	260105	ATGTTCGCAG.CGGAGTTATC	C	T	40.0	PASS	NA;ANN=T|synonymous_variant|LOW|BM590_A0254|gene255|transcript|TRANSCRIPT_gene255|protein_coding|1/1|c.762C>T|p.Ser254Ser|762/1047|762/1047|254/348||	GT	0	0	0	0	0	0	0	0	0	0	0	0	0	0	0	0	0	0	0	0	0	0	1	0	0	0	0	0	0	0	0	0	0	0	0	0	0	0	0	0	0	0	0	0	1	0	0	1	0	0	0	0	0	0	0	0	0	0	0	0	0	0	0	0	0	0	0	0	0	0	0	0	0	0	0	0	0	0	0	0	0	0	0	0	0	0	0	0	0	0	1	0	0	0	0	0
CP001851	260107	GTTCGCAGCG.GAGTTATCAG	G	A	40.0	PASS	NA;ANN=A|missense_variant|MODERATE|BM590_A0254|gene255|transcript|TRANSCRIPT_gene255|protein_coding|1/1|c.764G>A|p.Gly255Glu|764/1047|764/1047|255/348||	GT	0	0	1	0	0	0	0	0	0	0	0	1	0	0	0	0	0	0	0	0	0	0	0	0	0	0	0	0	0	0	0	0	0	0	0	0	0	0	0	0	0	0	0	0	0	0	1	0	0	0	0	0	0	0	0	0	0	0	0	1	0	0	0	0	0	0	0	1	0	0	0	0	0	0	0	0	0	0	0	0	0	0	1	1	0	1	0	0	0	0	0	0	0	0	0	0
CP001851	260225	ATACGCCCCA.CGATATTGCA	C	T	40.0	PASS	NA;ANN=T|synonymous_variant|LOW|BM590_A0254|gene255|transcript|TRANSCRIPT_gene255|protein_coding|1/1|c.882C>T|p.His294His|882/1047|882/1047|294/348||	GT	0	0	1	0	0	0	0	0	0	0	0	1	0	0	0	0	0	0	0	0	0	0	0	0	0	0	0	0	0	0	0	0	0	0	0	0	0	0	0	0	0	0	0	0	0	0	1	0	0	0	0	0	0	0	0	0	0	0	0	1	0	0	0	0	0	0	0	1	0	0	0	0	0	0	0	0	0	0	0	0	0	0	1	1	0	1	0	0	0	0	0	0	0	0	0	0
CP001851	260456	GCGAGCTGAT.CCTGATGATG	C	A	40.0	PASS	NA;ANN=A|intergenic_region|MODIFIER|BM590_A0254-BM590_A0255|gene255-gene256|intergenic_region|gene255-gene256|||n.260456C>A||||||	GT	0	0	0	0	0	0	0	0	0	0	0	0	0	0	0	0	0	0	0	0	0	0	1	0	0	0	0	0	0	0	0	0	0	0	0	0	0	0	0	0	0	0	0	0	1	0	0	1	0	0	0	0	0	0	0	0	0	0	0	0	0	0	0	0	0	0	0	0	0	0	0	0	0	0	0	0	0	0	0	0	0	0	0	0	0	0	0	0	0	0	1	0	0	0	0	0
CP001851	261410	CGCCGTAAAA.GGCCGAGACC	G	A	40.0	PASS	NA;ANN=A|intergenic_region|MODIFIER|BM590_A0255-BM590_A0256|gene256-gene257|intergenic_region|gene256-gene257|||n.261410G>A||||||	GT	0	0	0	0	0	0	1	0	0	0	1	0	0	0	0	0	0	1	0	0	0	0	0	1	1	0	0	0	0	0	0	0	1	0	1	0	1	0	0	0	0	0	1	0	0	0	0	0	1	1	0	0	1	0	0	1	1	1	0	0	0	0	1	0	1	1	0	0	0	1	0	0	1	0	1	0	0	0	0	0	1	0	0	0	0	0	0	0	0	1	0	0	0	0	0	0
CP001851	261597	TATGTGTTGC.ATTCCGCAGT	A	G	40.0	PASS	NA;ANN=G|intergenic_region|MODIFIER|BM590_A0255-BM590_A0256|gene256-gene257|intergenic_region|gene256-gene257|||n.261597A>G||||||	GT	0	0	1	0	0	0	0	0	0	0	0	1	0	0	0	0	0	0	0	0	0	0	0	0	0	0	0	0	0	0	0	0	0	0	0	0	0	0	0	0	0	0	0	0	0	0	1	0	0	0	0	0	0	0	0	0	0	0	0	1	0	0	0	0	0	0	0	1	0	0	0	0	0	0	0	0	0	0	0	0	0	0	1	1	0	1	0	0	0	0	0	0	0	0	0	0
CP001851	261709	GGCGCGTTGC.CCAGCCCATG	C	T	40.0	PASS	NA;ANN=T|intergenic_region|MODIFIER|BM590_A0255-BM590_A0256|gene256-gene257|intergenic_region|gene256-gene257|||n.261709C>T||||||	GT	0	0	0	0	0	0	0	0	0	0	0	0	0	0	0	0	0	0	0	0	0	0	0	0	0	0	0	0	0	0	0	0	0	0	0	0	0	0	0	0	0	0	0	0	0	0	0	0	0	0	0	0	0	0	0	0	0	0	0	0	0	0	0	0	0	0	0	0	0	0	0	0	0	0	0	0	0	0	0	0	0	0	0	0	0	0	0	0	0	0	0	0	1	0	0	0
CP001851	262024	TCTTACAGAC.ACCCTGCGTT	A	G	40.0	PASS	NA;ANN=G|intergenic_region|MODIFIER|BM590_A0256-BM590_A0257|gene257-gene258|intergenic_region|gene257-gene258|||n.262024A>G||||||	GT	0	0	0	0	0	0	0	0	0	0	0	0	0	0	0	0	0	0	0	0	0	0	0	0	0	0	0	0	0	0	0	0	0	0	0	0	0	0	0	0	0	0	0	0	0	0	1	0	0	0	0	0	0	0	0	0	0	0	0	0	0	0	0	0	0	0	0	0	0	0	0	0	0	0	0	0	0	0	0	0	0	0	0	0	0	0	0	0	0	0	0	0	0	0	0	0
CP001851	262138	CCTTCGCGCT.GATGGTCGTG	G	A	40.0	PASS	NA;ANN=A|missense_variant|MODERATE|BM590_A0257|gene258|transcript|TRANSCRIPT_gene258|protein_coding|1/1|c.61G>A|p.Asp21Asn|61/441|61/441|21/146||	GT	0	0	0	0	0	0	0	0	0	0	0	0	0	0	0	0	0	0	0	0	0	0	0	0	0	0	0	0	0	0	0	0	0	0	0	0	0	0	0	0	0	1	0	0	0	0	0	0	0	0	0	0	0	1	0	0	0	0	0	0	0	1	0	0	0	0	0	0	0	0	0	0	0	0	0	0	0	0	0	0	0	0	0	0	0	0	0	0	0	0	0	0	0	0	0	0
CP001851	262433	CGCGCTACGG.CGGCAGACTG	C	T	40.0	PASS	NA;ANN=T|missense_variant|MODERATE|BM590_A0257|gene258|transcript|TRANSCRIPT_gene258|protein_coding|1/1|c.356C>T|p.Ala119Val|356/441|356/441|119/146||	GT	0	0	0	0	0	0	0	0	0	0	0	0	0	0	0	0	0	0	0	0	0	0	0	0	0	0	0	0	0	0	0	0	0	0	0	0	0	0	0	0	0	0	0	0	0	0	1	0	0	0	0	0	0	0	0	0	0	0	0	1	0	0	0	0	0	0	0	1	0	0	0	0	0	0	0	0	0	0	0	0	0	0	0	1	0	0	0	0	0	0	0	0	0	0	0	0
CP001851	262476	CCAATGGCCG.AGACTGGAAC	A	C	40.0	PASS	NA;ANN=C|synonymous_variant|LOW|BM590_A0257|gene258|transcript|TRANSCRIPT_gene258|protein_coding|1/1|c.399A>C|p.Arg133Arg|399/441|399/441|133/146||	GT	0	0	0	0	0	0	0	0	0	0	0	0	0	0	0	0	0	0	1	0	0	0	0	0	0	1	0	0	0	0	0	0	0	0	0	0	0	0	0	0	0	0	0	1	0	0	0	0	0	0	0	0	0	0	0	0	0	0	0	0	0	0	0	0	0	0	0	0	0	0	0	0	0	0	0	0	0	0	0	0	0	0	0	0	0	0	0	0	0	0	0	0	0	0	0	0
CP001851	262608	TATTTCCTCC.AGCTTGCCCA	A	G	40.0	PASS	NA;ANN=G|missense_variant|MODERATE|BM590_A0258|gene259|transcript|TRANSCRIPT_gene259|protein_coding|1/1|c.94A>G|p.Ser32Gly|94/1503|94/1503|32/500||	GT	0	0	0	0	0	0	0	0	0	0	0	0	0	0	0	0	0	0	0	0	0	0	0	0	0	0	0	0	0	0	0	0	0	0	0	0	0	0	0	0	0	0	0	0	0	0	1	0	0	0	0	0	0	0	0	0	0	0	0	0	0	0	0	0	0	0	0	0	0	0	0	0	0	0	0	0	0	0	0	0	0	0	0	1	0	0	0	0	0	0	0	0	0	0	0	0
CP001851	262745	TTGCTTCCCT.GATCGGCAAT	G	A	40.0	PASS	NA;ANN=A|synonymous_variant|LOW|BM590_A0258|gene259|transcript|TRANSCRIPT_gene259|protein_coding|1/1|c.231G>A|p.Leu77Leu|231/1503|231/1503|77/500||	GT	0	0	0	0	0	0	0	0	0	0	0	0	0	0	0	0	0	0	0	0	0	0	1	0	0	0	0	0	0	0	0	0	0	0	0	0	0	0	0	0	0	0	0	0	1	0	0	1	0	0	0	0	0	0	0	0	0	0	0	0	0	0	0	0	0	0	0	0	0	0	0	0	0	0	0	0	0	0	0	0	0	0	0	0	0	0	0	0	0	0	1	0	0	0	0	0
CP001851	262834	GGCCCGCCTT.CTGCAATGAA	C	T	40.0	PASS	NA;ANN=T|missense_variant|MODERATE|BM590_A0258|gene259|transcript|TRANSCRIPT_gene259|protein_coding|1/1|c.320C>T|p.Ser107Phe|320/1503|320/1503|107/500||	GT	0	0	0	0	0	0	0	0	0	0	0	0	0	0	0	0	0	0	0	0	0	0	0	0	0	0	0	0	0	0	0	0	0	0	0	0	0	0	0	0	0	0	0	0	0	0	0	1	0	0	0	0	0	0	0	0	0	0	0	0	0	0	0	0	0	0	0	0	0	0	0	0	0	0	0	0	0	0	0	0	0	0	0	0	0	0	0	0	0	0	0	0	0	0	0	0
CP001851	262987	AAAGCCGCAG.CAAAAGCCTA	C	T	40.0	PASS	NA;ANN=T|missense_variant|MODERATE|BM590_A0258|gene259|transcript|TRANSCRIPT_gene259|protein_coding|1/1|c.473C>T|p.Ala158Val|473/1503|473/1503|158/500||	GT	0	0	0	1	0	0	0	0	0	0	0	0	0	0	0	0	0	0	0	0	0	0	0	0	0	0	0	0	0	0	0	0	0	0	0	0	0	0	0	0	0	0	0	0	0	0	0	0	0	0	0	0	0	0	0	0	0	0	0	0	0	0	0	0	0	0	0	0	0	0	0	0	0	0	0	0	0	0	0	0	0	0	0	0	0	0	0	0	0	0	0	0	0	0	0	0
CP001851	263322	CGGCGGCGTT.CAGCCTTCCC	C	T	40.0	PASS	NA;ANN=T|stop_gained|HIGH|BM590_A0258|gene259|transcript|TRANSCRIPT_gene259|protein_coding|1/1|c.808C>T|p.Gln270*|808/1503|808/1503|270/500||	GT	0	0	0	0	0	0	0	0	0	0	0	0	0	0	0	0	0	0	0	0	0	0	0	0	0	0	0	0	0	0	0	0	0	0	0	0	0	0	0	0	0	0	0	0	0	0	0	0	0	0	0	0	0	0	0	0	0	0	1	0	0	0	0	0	0	0	0	0	0	0	0	0	0	0	0	0	0	0	0	0	0	0	0	0	0	0	0	0	0	0	0	0	0	0	0	1
CP001851	263529	TCCTGATAAT.CCTGTCGTGT	C	T	40.0	PASS	NA;ANN=T|missense_variant|MODERATE|BM590_A0258|gene259|transcript|TRANSCRIPT_gene259|protein_coding|1/1|c.1015C>T|p.Pro339Ser|1015/1503|1015/1503|339/500||	GT	0	0	1	0	0	0	0	0	0	0	0	1	0	0	0	0	0	0	0	0	0	0	0	0	0	0	0	0	0	0	0	0	0	0	0	0	0	0	0	0	0	0	0	0	0	0	1	0	0	0	0	0	0	0	0	0	0	0	0	1	0	0	0	0	0	0	0	1	0	0	0	0	0	0	0	0	0	0	0	0	0	0	1	1	0	1	0	0	0	0	0	0	0	0	0	0
CP001851	263835	GATACTGGAG.CGCCGTGCCA	C	T	40.0	PASS	NA;ANN=T|missense_variant|MODERATE|BM590_A0258|gene259|transcript|TRANSCRIPT_gene259|protein_coding|1/1|c.1321C>T|p.Arg441Cys|1321/1503|1321/1503|441/500||	GT	0	0	0	0	0	0	0	0	0	0	0	0	0	0	0	0	0	0	0	1	0	0	1	0	0	0	0	0	0	0	0	0	0	0	0	0	0	0	0	0	0	0	0	0	1	0	0	1	0	0	0	0	0	0	0	0	0	0	1	0	0	0	0	0	0	0	0	0	0	0	0	0	0	0	0	0	0	0	0	0	0	0	0	0	0	0	0	0	0	0	1	0	0	0	0	1
CP001851	264016	TATTATCGTT.AGAACCCGAA	A	G	40.0	PASS	NA;ANN=G|stop_lost&splice_region_variant|HIGH|BM590_A0258|gene259|transcript|TRANSCRIPT_gene259|protein_coding|1/1|c.1502A>G|p.Ter501Trpext*?|1502/1503|1502/1503|501/500||	GT	0	0	1	0	0	0	0	0	0	0	0	1	0	0	0	0	0	0	0	1	0	0	1	0	0	0	0	0	0	0	0	0	0	0	0	0	0	0	0	0	0	0	0	0	1	0	1	1	0	0	0	0	0	0	0	0	0	0	1	1	0	0	0	0	0	0	0	1	0	0	0	0	0	0	0	1	0	0	0	0	0	0	1	1	0	1	0	0	0	0	1	0	0	0	0	1
CP001851	264137	AGGTTTTGAA.GGTTTTGAGA	G	A	40.0	PASS	NA;ANN=A|missense_variant|MODERATE|BM590_A0259|gene260|transcript|TRANSCRIPT_gene260|protein_coding|1/1|c.94G>A|p.Gly32Ser|94/588|94/588|32/195||	GT	0	0	0	0	0	0	0	0	0	0	0	0	0	0	0	0	0	0	0	1	0	0	0	0	0	0	0	0	0	0	0	0	0	0	0	0	0	0	0	0	0	0	0	0	0	0	0	0	0	0	0	0	0	0	0	0	0	0	1	0	0	0	0	0	0	0	0	0	0	0	0	0	0	0	0	0	0	0	0	0	0	0	0	0	0	0	0	0	0	0	0	0	0	0	0	1
CP001851	264653	AGGCGGCGCG.CTGGCTGGCA	C	T	40.0	PASS	NA;ANN=T|intergenic_region|MODIFIER|BM590_A0259-BM590_A0260|gene260-gene261|intergenic_region|gene260-gene261|||n.264653C>T||||||	GT	0	0	1	0	0	0	0	0	0	0	0	1	0	0	0	0	0	0	0	0	0	0	0	0	0	0	0	0	0	0	0	0	0	0	0	0	0	0	0	0	0	0	0	0	0	0	1	0	0	0	0	0	0	0	0	0	0	0	0	1	0	0	0	0	0	0	0	1	0	0	0	0	0	0	0	0	0	0	0	0	0	0	1	1	0	1	0	0	0	0	0	0	0	0	0	0
CP001851	264654	GGCGGCGCGC.TGGCTGGCAA	T	C	40.0	PASS	NA;ANN=C|intergenic_region|MODIFIER|BM590_A0259-BM590_A0260|gene260-gene261|intergenic_region|gene260-gene261|||n.264654T>C||||||	GT	0	0	1	0	0	0	0	0	0	0	0	0	0	0	0	0	0	0	0	0	0	0	0	0	0	0	0	0	0	0	0	0	0	0	0	0	0	0	0	0	0	0	0	0	0	0	0	0	0	0	0	0	0	0	0	0	0	0	0	0	0	0	0	0	0	0	0	0	0	0	0	0	0	0	0	0	0	0	0	0	0	0	1	0	0	1	0	0	0	0	0	0	0	0	0	0
CP001851	264710	CCTATCTGAG.AATGCAGTTT	A	G	40.0	PASS	NA;ANN=G|intergenic_region|MODIFIER|BM590_A0259-BM590_A0260|gene260-gene261|intergenic_region|gene260-gene261|||n.264710A>G||||||	GT	0	0	0	0	1	0	0	0	0	0	0	0	0	0	0	0	0	0	0	0	1	0	0	0	0	0	0	0	0	0	0	0	0	0	0	0	0	0	0	0	1	0	0	0	0	0	0	0	0	0	0	0	0	0	0	0	0	0	0	0	0	0	0	0	0	0	1	0	0	0	0	0	0	0	0	0	1	0	0	0	0	0	0	0	0	0	0	0	0	0	0	0	0	0	0	0
CP001851	264779	TTAAAGCGAG.GGCGCAATGA	G	A	40.0	PASS	NA;ANN=A|intergenic_region|MODIFIER|BM590_A0259-BM590_A0260|gene260-gene261|intergenic_region|gene260-gene261|||n.264779G>A||||||	GT	0	0	0	0	0	0	0	0	0	0	0	0	0	0	0	0	0	0	0	0	0	1	0	0	0	0	0	0	0	0	0	0	0	0	0	0	0	0	0	0	0	0	0	0	0	0	0	0	0	0	0	0	0	0	0	0	0	0	0	0	0	0	0	0	0	0	0	0	0	0	0	0	0	0	0	0	0	0	0	0	0	0	0	0	0	0	0	1	0	0	0	0	0	1	0	0
CP001851	264978	CCGGCCAATT.CCTTCGAGGG	C	T	40.0	PASS	NA;ANN=T|missense_variant|MODERATE|BM590_A0260|gene261|transcript|TRANSCRIPT_gene261|protein_coding|1/1|c.62C>T|p.Ser21Phe|62/885|62/885|21/294||	GT	0	0	1	0	0	0	0	0	0	0	0	1	0	0	0	0	0	0	0	1	0	0	1	0	0	0	0	0	0	0	0	0	0	0	0	0	0	0	0	0	0	0	0	0	1	0	1	1	0	0	0	0	0	0	0	0	0	0	1	1	0	0	0	0	0	0	0	1	0	0	0	0	0	0	0	1	0	0	0	0	0	0	1	1	0	1	0	0	0	0	1	0	0	0	0	1
CP001851	265109	GTTTGGGACC.GCTAAGGCCT	G	A	40.0	PASS	NA;ANN=A|missense_variant|MODERATE|BM590_A0260|gene261|transcript|TRANSCRIPT_gene261|protein_coding|1/1|c.193G>A|p.Ala65Thr|193/885|193/885|65/294||	GT	0	0	0	1	0	1	0	0	0	0	0	0	0	0	0	0	0	0	0	0	0	0	0	0	0	0	0	0	0	0	0	0	0	0	0	0	0	0	0	0	0	0	0	0	0	0	0	0	0	0	0	0	0	0	0	0	0	0	0	0	0	0	0	0	0	0	0	0	0	0	0	0	0	0	0	0	0	0	0	0	0	0	0	0	0	0	0	0	0	0	0	0	0	0	0	0
CP001851	265439	GCTTCGAATT.AAACTTCTAC	A	G	40.0	PASS	NA;ANN=G|missense_variant|MODERATE|BM590_A0260|gene261|transcript|TRANSCRIPT_gene261|protein_coding|1/1|c.523A>G|p.Lys175Glu|523/885|523/885|175/294||	GT	0	0	1	0	0	0	0	0	0	0	0	1	0	0	0	0	0	0	0	1	0	0	1	0	0	0	0	0	0	0	0	0	0	0	0	0	0	0	0	0	0	0	0	0	1	0	1	1	0	0	0	0	0	0	0	0	0	0	1	1	0	0	0	0	0	0	0	1	0	0	0	0	0	0	0	1	0	0	0	0	0	0	1	1	0	1	0	0	0	0	1	0	0	0	0	1
CP001851	265695	ATGTTGGACA.CTAACCCCGA	C	G	40.0	PASS	NA;ANN=G|missense_variant|MODERATE|BM590_A0260|gene261|transcript|TRANSCRIPT_gene261|protein_coding|1/1|c.779C>G|p.Thr260Ser|779/885|779/885|260/294||	GT	0	0	0	0	0	0	0	0	0	0	0	0	0	0	0	0	0	0	0	0	0	0	0	0	0	0	0	0	0	0	0	0	0	0	0	0	0	0	0	0	0	0	0	0	0	0	0	0	0	0	0	0	0	0	0	0	0	0	0	1	0	0	0	0	0	0	0	1	0	0	0	0	0	0	0	0	0	0	0	0	0	0	0	0	0	0	0	0	0	0	0	0	0	0	0	0
CP001851	266071	TCTTGATGCG.CCTTCAACTT	C	A	40.0	PASS	NA;ANN=A|missense_variant|MODERATE|BM590_A0261|gene262|transcript|TRANSCRIPT_gene262|protein_coding|1/1|c.136C>A|p.Pro46Thr|136/177|136/177|46/58||	GT	0	0	1	0	0	0	0	0	0	0	0	1	0	0	0	0	0	0	0	0	0	0	0	0	0	0	0	0	0	0	0	0	0	0	0	0	0	0	0	0	0	0	0	0	0	0	1	0	0	0	0	0	0	0	0	0	0	0	0	1	0	0	0	0	0	0	0	1	0	0	0	0	0	0	0	0	0	0	0	0	0	0	1	1	0	1	0	0	0	0	0	0	0	0	0	0
CP001851	266235	CCGTGAGCGC.CGTTTGGCAC	C	T	40.0	PASS	NA;ANN=T|intergenic_region|MODIFIER|BM590_A0261-BM590_A0262|gene262-gene263|intergenic_region|gene262-gene263|||n.266235C>T||||||	GT	0	0	0	0	0	0	0	0	0	0	0	0	0	0	0	0	0	0	0	1	0	0	1	0	0	0	0	0	0	0	0	0	0	0	0	0	0	0	0	0	0	0	0	0	1	0	0	1	0	0	0	0	0	0	0	0	0	0	1	0	0	0	0	0	0	0	0	0	0	0	0	0	0	0	0	0	0	0	0	0	0	0	0	0	0	0	0	0	0	0	1	0	0	0	0	1
CP001851	266473	GCTTCTCCCA.CGAGCGGAGC	C	T	40.0	PASS	NA;ANN=T|missense_variant|MODERATE|BM590_A0262|gene263|transcript|TRANSCRIPT_gene263|protein_coding|1/1|c.164C>T|p.Thr55Met|164/1596|164/1596|55/531||	GT	0	0	0	0	0	0	0	0	0	0	0	0	0	0	0	0	0	0	0	1	0	0	0	0	0	0	0	0	0	0	0	0	0	0	0	0	0	0	0	0	0	0	0	0	0	0	0	0	0	0	0	0	0	0	0	0	0	0	1	0	0	0	0	0	0	0	0	0	0	0	0	0	0	0	0	0	0	0	0	0	0	0	0	0	0	0	0	0	0	0	0	0	0	0	0	1
CP001851	266744	GTCAGCGCGT.GAAGATCAAC	G	A	40.0	PASS	NA;ANN=A|synonymous_variant|LOW|BM590_A0262|gene263|transcript|TRANSCRIPT_gene263|protein_coding|1/1|c.435G>A|p.Val145Val|435/1596|435/1596|145/531||	GT	0	0	1	0	0	0	0	0	0	0	0	1	0	0	0	0	0	0	0	0	0	0	0	0	0	0	0	0	0	0	0	0	0	0	0	0	0	0	0	0	0	0	0	0	0	0	1	0	0	0	0	0	0	0	0	0	0	0	0	1	0	0	0	0	0	0	0	1	0	0	0	0	0	0	0	0	0	0	0	0	0	0	1	1	0	1	0	0	0	0	0	0	0	0	0	0
CP001851	266747	AGCGCGTGAA.GATCAACGAT	G	A	40.0	PASS	NA;ANN=A|synonymous_variant|LOW|BM590_A0262|gene263|transcript|TRANSCRIPT_gene263|protein_coding|1/1|c.438G>A|p.Lys146Lys|438/1596|438/1596|146/531||	GT	0	0	1	0	0	0	0	0	0	0	0	0	0	0	0	0	0	0	0	0	0	0	0	0	0	0	0	0	0	0	0	0	0	0	0	0	0	0	0	0	0	0	0	0	0	0	0	0	0	0	0	0	0	0	0	0	0	0	0	0	0	0	0	0	0	0	0	0	0	0	0	0	0	0	0	0	0	0	0	0	0	0	1	0	0	1	0	0	0	0	0	0	0	0	0	0
CP001851	266903	ATGCTACTGA.CCCAAATTAC	C	T	40.0	PASS	NA;ANN=T|synonymous_variant|LOW|BM590_A0262|gene263|transcript|TRANSCRIPT_gene263|protein_coding|1/1|c.594C>T|p.Asp198Asp|594/1596|594/1596|198/531||	GT	0	0	1	0	0	0	0	0	0	0	0	1	0	0	0	0	0	0	0	0	0	0	0	0	0	0	0	0	0	0	0	0	0	0	0	0	0	0	0	0	0	0	0	0	0	0	1	0	0	0	0	0	0	0	0	0	0	0	0	1	0	0	0	0	0	0	0	1	0	0	0	0	0	0	0	0	0	0	0	0	0	0	1	1	0	1	0	0	0	0	0	0	0	0	0	0
CP001851	266932	GTCGGTGCTA.TTGCCCGATC	T	C	40.0	PASS	NA;ANN=C|missense_variant|MODERATE|BM590_A0262|gene263|transcript|TRANSCRIPT_gene263|protein_coding|1/1|c.623T>C|p.Ile208Thr|623/1596|623/1596|208/531||	GT	0	1	0	0	0	0	0	0	0	0	0	0	0	0	1	0	0	0	0	0	0	0	0	0	0	0	0	0	0	0	0	0	0	0	0	0	0	0	0	0	0	0	0	0	0	0	0	0	0	0	0	0	0	0	1	0	0	0	0	0	0	0	0	0	0	0	0	0	0	0	0	0	0	0	0	0	0	0	0	0	0	0	0	0	0	0	0	0	0	0	0	0	0	0	0	0
CP001851	267119	ATGCTCTCTT.GCGACAGAAT	G	T	40.0	PASS	NA;ANN=T|missense_variant|MODERATE|BM590_A0262|gene263|transcript|TRANSCRIPT_gene263|protein_coding|1/1|c.810G>T|p.Leu270Phe|810/1596|810/1596|270/531||	GT	0	0	0	0	0	0	0	1	1	0	0	0	0	0	0	0	0	0	0	0	0	0	0	0	0	0	0	0	0	0	0	0	0	0	0	0	0	0	1	0	0	0	0	0	0	0	0	0	0	0	0	0	0	0	0	0	0	0	0	0	0	0	0	0	0	0	0	0	0	0	0	0	0	0	0	0	0	0	0	0	0	0	0	0	0	0	1	0	0	0	0	1	0	0	0	0
CP001851	267210	TTTCCCGGCT.TCACCGTCAG	T	G	40.0	PASS	NA;ANN=G|missense_variant|MODERATE|BM590_A0262|gene263|transcript|TRANSCRIPT_gene263|protein_coding|1/1|c.901T>G|p.Ser301Ala|901/1596|901/1596|301/531||	GT	0	0	1	0	0	0	0	0	0	0	0	1	0	0	0	0	0	0	0	1	0	0	1	0	0	0	0	0	0	0	0	0	0	0	0	0	0	0	0	0	0	0	0	0	1	0	1	1	0	0	0	0	0	0	0	0	0	0	1	1	0	0	0	0	0	0	0	1	0	0	0	0	0	0	0	1	0	0	0	0	0	0	1	1	0	1	0	0	0	0	1	0	0	0	0	1
CP001851	267419	TCGAAATGGA.CGCTCTGCGC	C	A	40.0	PASS	NA;ANN=A|missense_variant|MODERATE|BM590_A0262|gene263|transcript|TRANSCRIPT_gene263|protein_coding|1/1|c.1110C>A|p.Asp370Glu|1110/1596|1110/1596|370/531||	GT	0	0	0	0	0	0	0	1	1	0	0	0	0	0	0	0	0	0	0	0	0	0	0	0	0	0	0	0	0	0	0	0	0	0	0	0	0	0	1	0	0	0	0	0	0	0	0	0	0	0	0	0	0	0	0	0	0	0	0	0	0	0	0	0	0	0	0	0	0	0	0	0	0	0	0	0	0	0	0	0	0	0	0	0	0	0	1	0	0	0	0	1	0	0	0	0
CP001851	267451	ACTGAATATG.GCTTTACGAC	G	A	40.0	PASS	NA;ANN=A|missense_variant|MODERATE|BM590_A0262|gene263|transcript|TRANSCRIPT_gene263|protein_coding|1/1|c.1142G>A|p.Gly381Asp|1142/1596|1142/1596|381/531||	GT	0	0	0	0	0	0	0	0	0	0	0	0	0	0	0	0	0	0	0	0	0	0	0	0	0	0	0	0	0	0	0	0	0	0	0	0	0	0	0	0	0	0	0	0	0	0	0	0	0	0	0	0	0	0	0	0	0	0	0	0	0	0	0	0	0	0	0	0	1	0	0	0	0	0	0	0	0	0	0	0	0	0	0	0	0	0	0	0	0	0	0	0	0	0	0	0
CP001851	267457	TATGGCTTTA.CGACACTACC	C	A	40.0	PASS	NA;ANN=A|missense_variant|MODERATE|BM590_A0262|gene263|transcript|TRANSCRIPT_gene263|protein_coding|1/1|c.1148C>A|p.Thr383Lys|1148/1596|1148/1596|383/531||	GT	0	0	0	0	0	0	0	0	0	0	0	0	0	0	0	0	0	0	0	0	0	0	0	0	0	0	0	0	0	0	0	0	0	0	0	0	0	0	0	0	0	0	0	0	0	0	0	0	0	0	0	0	0	0	0	0	0	0	0	0	0	0	0	0	0	0	0	0	0	0	0	0	0	0	0	0	0	0	0	0	0	0	0	0	0	0	0	0	0	0	0	0	0	0	1	0
CP001851	267733	GCAGGGATAC.AGGCACGTTC	A	C	40.0	PASS	NA;ANN=C|missense_variant|MODERATE|BM590_A0262|gene263|transcript|TRANSCRIPT_gene263|protein_coding|1/1|c.1424A>C|p.Gln475Pro|1424/1596|1424/1596|475/531||	GT	0	0	0	0	0	0	0	0	0	0	0	0	0	0	0	0	0	0	0	0	0	0	0	0	0	0	0	0	0	0	0	0	0	0	0	0	0	0	0	0	0	0	0	0	0	0	0	0	0	0	0	0	0	0	0	0	0	0	0	0	0	0	0	0	0	0	0	0	0	0	0	0	0	0	0	0	0	0	0	0	0	0	1	0	0	1	0	0	0	0	0	0	0	0	0	0
CP001851	267903	TGTTCCGCAG.TAGCGGCAAC	T	C	40.0	PASS	NA;ANN=C|stop_lost&splice_region_variant|HIGH|BM590_A0262|gene263|transcript|TRANSCRIPT_gene263|protein_coding|1/1|c.1594T>C|p.Ter532Glnext*?|1594/1596|1594/1596|532/531||	GT	0	0	1	0	0	0	0	0	0	0	0	1	0	0	0	0	0	0	0	1	0	0	1	0	0	0	0	0	0	0	0	0	0	0	0	0	0	0	0	0	0	0	0	0	1	0	1	1	0	0	0	0	0	0	0	0	0	0	1	1	0	0	0	0	0	0	0	1	0	0	0	0	0	0	0	1	0	0	0	0	0	0	1	1	0	1	0	0	0	0	1	0	0	0	0	1
CP001851	268104	GGGCCGAAAT.CGGATCAAAA	C	T	40.0	PASS	NA;ANN=T|missense_variant|MODERATE|BM590_A0263|gene264|transcript|TRANSCRIPT_gene264|protein_coding|1/1|c.178C>T|p.Arg60Trp|178/303|178/303|60/100||	GT	0	0	0	0	0	0	0	0	0	0	0	0	0	0	0	0	0	0	0	0	0	0	1	0	0	0	0	0	0	0	0	0	0	0	0	0	0	0	0	0	0	0	0	0	1	0	0	1	0	0	0	0	0	0	0	0	0	0	0	0	0	0	0	0	0	0	0	0	0	0	0	0	0	0	0	0	0	0	0	0	0	0	0	0	0	0	0	0	0	0	1	0	0	0	0	0
CP001851	269003	GCAGCGTCTT.ACTGACCTTG	A	G	40.0	PASS	NA;ANN=G|missense_variant|MODERATE|BM590_A0264|gene265|transcript|TRANSCRIPT_gene265|protein_coding|1/1|c.778A>G|p.Thr260Ala|778/2046|778/2046|260/681||	GT	0	0	1	0	0	0	0	0	0	0	0	1	0	0	0	0	0	0	0	1	0	0	1	0	0	0	0	0	0	0	0	0	0	0	0	0	0	0	0	0	0	0	0	0	1	0	1	1	0	0	0	0	0	0	0	0	0	0	1	1	0	0	0	0	0	0	0	1	0	0	0	0	0	0	0	1	0	0	0	0	0	0	1	1	0	1	0	0	0	0	1	0	0	0	0	1
CP001851	269069	CGCCGGGGCG.CTAGCAAACA	C	T	40.0	PASS	NA;ANN=T|synonymous_variant|LOW|BM590_A0264|gene265|transcript|TRANSCRIPT_gene265|protein_coding|1/1|c.844C>T|p.Leu282Leu|844/2046|844/2046|282/681||	GT	0	0	0	0	0	0	0	0	0	0	0	0	0	0	0	0	0	0	0	0	0	0	0	0	0	0	0	0	0	0	0	0	0	0	0	0	0	0	0	0	0	0	0	0	0	0	1	0	0	0	0	0	0	0	0	0	0	0	0	0	0	0	0	0	0	0	0	0	0	0	0	0	0	0	0	0	0	0	0	0	0	0	0	1	0	0	0	0	0	0	0	0	0	0	0	0
CP001851	269544	ATGGCAGATG.CCCAGTTTCA	C	G	40.0	PASS	NA;ANN=G|missense_variant|MODERATE|BM590_A0264|gene265|transcript|TRANSCRIPT_gene265|protein_coding|1/1|c.1319C>G|p.Ala440Gly|1319/2046|1319/2046|440/681||	GT	0	0	0	0	0	0	1	0	0	0	1	0	0	0	0	0	0	1	0	0	0	0	0	1	1	0	0	0	0	0	0	0	1	0	1	0	1	0	0	0	0	1	1	0	0	0	0	0	1	1	0	0	1	1	0	1	1	1	0	0	0	1	1	0	1	1	0	0	0	1	0	0	1	0	1	0	0	0	0	0	1	0	0	0	0	0	0	0	0	1	0	0	0	0	0	0
CP001851	269640	GATGAACTAC.GCCAGGCCAT	G	A	40.0	PASS	NA;ANN=A|missense_variant|MODERATE|BM590_A0264|gene265|transcript|TRANSCRIPT_gene265|protein_coding|1/1|c.1415G>A|p.Arg472His|1415/2046|1415/2046|472/681||	GT	0	0	0	0	0	0	0	0	0	0	0	0	0	0	0	0	0	0	0	1	0	0	0	0	0	0	0	0	0	0	0	0	0	0	0	0	0	0	0	0	0	0	0	0	0	0	0	0	0	0	0	0	0	0	0	0	0	0	1	0	0	0	0	0	0	0	0	0	0	0	0	0	0	0	0	0	0	0	0	0	0	0	0	0	0	0	0	0	0	0	0	0	0	0	0	1
CP001851	269912	TGATGTGACT.GGCAACAGCT	G	A	40.0	PASS	NA;ANN=A|missense_variant|MODERATE|BM590_A0264|gene265|transcript|TRANSCRIPT_gene265|protein_coding|1/1|c.1687G>A|p.Gly563Ser|1687/2046|1687/2046|563/681||	GT	0	0	1	0	0	0	0	0	0	0	0	1	0	0	0	0	0	0	0	0	0	0	0	0	0	0	0	0	0	0	0	0	0	0	0	0	0	0	0	0	0	0	0	0	0	0	0	0	0	0	0	0	0	0	0	0	0	0	0	0	0	0	0	0	0	0	0	0	0	0	0	0	0	0	0	0	0	0	0	0	0	0	1	0	0	1	0	0	0	0	0	0	0	0	0	0
CP001851	269971	CAAGCGATGC.GTCATCTTTC	G	T	40.0	PASS	NA;ANN=T|synonymous_variant|LOW|BM590_A0264|gene265|transcript|TRANSCRIPT_gene265|protein_coding|1/1|c.1746G>T|p.Ala582Ala|1746/2046|1746/2046|582/681||	GT	0	0	0	0	0	0	0	0	0	0	0	0	0	0	0	0	0	0	0	0	0	0	0	0	0	0	0	0	0	0	0	0	0	0	0	0	0	0	0	0	0	0	0	0	1	0	0	1	0	0	0	0	0	0	0	0	0	0	0	0	0	0	0	0	0	0	0	0	0	0	0	0	0	0	0	0	0	0	0	0	0	0	0	0	0	0	0	0	0	0	0	0	0	0	0	0
CP001851	270038	GAATTTGGGA.ACGCGGGGGC	A	G	40.0	PASS	NA;ANN=G|missense_variant|MODERATE|BM590_A0264|gene265|transcript|TRANSCRIPT_gene265|protein_coding|1/1|c.1813A>G|p.Thr605Ala|1813/2046|1813/2046|605/681||	GT	0	0	1	0	0	0	0	0	0	0	0	1	0	0	0	0	0	0	0	0	0	0	0	0	0	0	0	0	0	0	0	0	0	0	0	0	0	0	0	0	0	0	0	0	0	0	1	0	0	0	0	0	0	0	0	0	0	0	0	1	0	0	0	0	0	0	0	1	0	0	0	0	0	0	0	0	0	0	0	0	0	0	1	1	0	1	0	0	0	0	0	0	0	0	0	0
CP001851	270413	CGACAACGCA.AGCGATTTTC	A	G	40.0	PASS	NA;ANN=G|synonymous_variant|LOW|BM590_A0265|gene266|transcript|TRANSCRIPT_gene266|protein_coding|1/1|c.24T>C|p.Ala8Ala|24/183|24/183|8/60||	GT	0	0	1	0	0	0	1	1	1	1	1	1	1	0	0	1	1	1	0	1	0	1	1	1	1	0	1	0	1	1	0	1	1	1	1	0	1	1	1	0	0	1	1	0	1	0	1	1	1	1	0	0	1	1	0	1	1	1	1	1	0	1	1	1	1	1	0	1	0	1	1	0	1	1	1	1	0	0	0	0	1	1	1	1	0	1	1	1	1	1	1	1	1	1	0	1
CP001851	270449	GTTTCCATAC.GATTTAAGCG	G	A	40.0	PASS	NA;ANN=A|intergenic_region|MODIFIER|BM590_A0265-BM590_A0266|gene266-gene267|intergenic_region|gene266-gene267|||n.270449G>A||||||	GT	0	0	0	0	0	0	0	0	0	0	0	0	0	0	0	0	0	0	0	0	0	0	0	0	0	0	0	0	0	0	0	0	0	0	0	0	0	0	0	0	0	0	0	0	0	0	0	1	0	0	0	0	0	0	0	0	0	0	0	0	0	0	0	0	0	0	0	0	0	0	0	0	0	0	0	0	0	0	0	0	0	0	0	0	0	0	0	0	0	0	0	0	0	0	0	0
CP001851	270529	CCACGCTGCA.AGATACGCAG	A	G	40.0	PASS	NA;ANN=G|intergenic_region|MODIFIER|BM590_A0265-BM590_A0266|gene266-gene267|intergenic_region|gene266-gene267|||n.270529A>G||||||	GT	0	0	0	0	0	0	0	0	0	0	0	0	0	0	0	0	0	0	0	0	0	0	0	0	0	0	0	0	0	0	0	0	0	0	0	0	0	0	0	0	0	0	0	0	0	0	0	0	0	0	0	0	0	0	0	0	0	0	0	0	0	1	0	0	0	0	0	0	0	0	0	0	0	0	0	0	0	0	0	0	0	0	0	0	0	0	0	0	0	0	0	0	0	0	0	0
CP001851	270865	ACGGGAGGAA.TACAGAGCTC	T	C	40.0	PASS	NA;ANN=C|intergenic_region|MODIFIER|BM590_A0266-BM590_A0267|gene267-gene268|intergenic_region|gene267-gene268|||n.270865T>C||||||	GT	0	0	1	0	0	0	0	0	0	0	0	1	0	0	0	0	0	0	0	0	0	0	0	0	0	0	0	0	0	0	0	0	0	0	0	0	0	0	0	0	0	0	0	0	0	0	1	0	0	0	0	0	0	0	0	0	0	0	0	1	0	0	0	0	0	0	0	1	0	0	0	0	0	0	0	0	0	0	0	0	0	0	1	1	0	1	0	0	0	0	0	0	0	0	0	0
CP001851	271115	TTCCGTTTCA.GGAATATGGA	G	A	40.0	PASS	NA;ANN=A|intergenic_region|MODIFIER|BM590_A0266-BM590_A0267|gene267-gene268|intergenic_region|gene267-gene268|||n.271115G>A||||||	GT	0	0	1	0	0	0	0	0	0	0	0	1	0	0	0	0	0	0	0	0	0	0	0	0	0	0	0	0	0	0	0	0	0	0	0	0	0	0	0	0	0	0	0	0	0	0	1	0	0	0	0	0	0	0	0	0	0	0	0	1	0	0	0	0	0	0	0	1	0	0	0	0	0	0	0	0	0	0	0	0	0	0	1	1	0	1	0	0	0	0	0	0	0	0	0	0
CP001851	271226	CAGCGTTGAA.GTCGAGCCAC	G	A	40.0	PASS	NA;ANN=A|intergenic_region|MODIFIER|BM590_A0266-BM590_A0267|gene267-gene268|intergenic_region|gene267-gene268|||n.271226G>A||||||	GT	0	0	0	0	0	0	0	0	0	0	0	0	0	0	0	0	0	0	0	1	0	0	0	0	0	0	0	0	0	0	0	0	0	0	0	0	0	0	0	0	0	0	0	0	0	0	0	0	0	0	0	0	0	0	0	0	0	0	1	0	0	0	0	0	0	0	0	0	0	0	0	0	0	0	0	0	0	0	0	0	0	0	0	0	0	0	0	0	0	0	0	0	0	0	0	1
CP001851	271621	TATCTGACGT.AGGGCAGATT	A	G	40.0	PASS	NA;ANN=G|intergenic_region|MODIFIER|BM590_A0266-BM590_A0267|gene267-gene268|intergenic_region|gene267-gene268|||n.271621A>G||||||	GT	0	0	1	0	0	0	1	1	1	1	1	1	1	1	0	1	1	1	0	1	0	1	1	1	1	0	1	0	1	1	0	1	1	1	1	0	1	1	1	0	0	1	1	0	1	0	1	1	1	1	0	1	1	1	0	1	1	1	1	1	0	1	1	1	1	1	0	1	0	1	1	0	1	1	1	1	0	0	0	0	1	1	1	1	0	1	1	1	1	1	1	1	1	1	0	1
CP001851	271895	GACCGTCTTT.CCATCGCCGC	C	T	40.0	PASS	NA;ANN=T|missense_variant|MODERATE|BM590_A0268|gene269|transcript|TRANSCRIPT_gene269|protein_coding|1/1|c.20C>T|p.Ser7Phe|20/207|20/207|7/68||	GT	0	0	0	0	0	0	0	0	0	0	0	1	0	0	0	0	0	0	0	0	0	0	0	0	0	0	0	0	0	0	0	0	0	0	0	0	0	0	0	0	0	0	0	0	0	0	0	0	0	0	0	0	0	0	0	0	0	0	0	0	0	0	0	0	0	0	0	0	0	0	0	0	0	0	0	0	0	0	0	0	0	0	0	0	0	0	0	0	0	0	0	0	0	0	0	0
CP001851	272198	TTCGTTCTGG.TCAAGGTTTT	T	C	40.0	PASS	NA;ANN=C|intergenic_region|MODIFIER|BM590_A0268-BM590_A0269|gene269-gene270|intergenic_region|gene269-gene270|||n.272198T>C||||||	GT	0	0	1	0	0	0	0	0	0	0	0	1	0	0	0	0	0	0	0	1	0	0	1	0	0	0	0	0	0	0	0	0	0	0	0	0	0	0	0	0	0	0	0	0	1	0	1	1	0	0	0	0	0	0	0	0	0	0	1	1	0	0	0	0	0	0	0	1	0	0	0	0	0	0	0	1	0	0	0	0	0	0	1	1	0	1	0	0	0	0	1	0	0	0	0	1
CP001851	272272	TGCAACCCAA.CCTGCTGAGC	C	G	40.0	PASS	NA;ANN=G|intergenic_region|MODIFIER|BM590_A0268-BM590_A0269|gene269-gene270|intergenic_region|gene269-gene270|||n.272272C>G||||||	GT	0	1	0	0	0	0	0	0	0	0	0	0	0	0	1	0	0	0	0	0	0	0	0	0	0	0	0	0	0	0	1	0	0	0	0	0	0	0	0	0	0	0	0	0	0	0	0	0	0	0	0	0	0	0	1	0	0	0	0	0	0	0	0	0	0	0	0	0	0	0	0	0	0	0	0	0	0	0	0	0	0	0	0	0	0	0	0	0	0	0	0	0	0	0	0	0
CP001851	272411	AAACATGCGG.CCCGAACCTT	C	T	40.0	PASS	NA;ANN=T|intergenic_region|MODIFIER|BM590_A0268-BM590_A0269|gene269-gene270|intergenic_region|gene269-gene270|||n.272411C>T||||||	GT	0	0	1	0	0	0	0	0	0	0	0	1	0	0	0	0	0	0	0	1	0	0	1	0	0	0	0	0	0	0	0	0	0	0	0	0	0	0	0	0	0	0	0	0	1	0	1	1	0	0	0	0	0	0	0	0	0	0	1	1	0	0	0	0	0	0	0	1	0	0	0	0	0	0	0	1	0	0	0	0	0	0	1	1	0	1	0	0	0	0	1	0	0	0	0	1
CP001851	272888	GAGCGCAGAT.TCATATGTCG	T	C	40.0	PASS	NA;ANN=C|intergenic_region|MODIFIER|BM590_A0268-BM590_A0269|gene269-gene270|intergenic_region|gene269-gene270|||n.272888T>C||||||	GT	0	0	0	0	0	0	0	0	0	0	0	0	0	0	0	0	0	0	0	0	0	0	0	0	0	0	0	0	0	0	0	0	0	0	0	0	0	0	0	0	0	0	0	0	0	1	0	0	0	0	0	0	0	0	0	0	0	0	0	0	0	0	0	0	0	0	0	0	0	0	0	0	0	0	0	0	0	0	0	0	0	0	0	0	0	0	0	0	0	0	0	0	0	0	0	0
CP001851	272920	ACCTCGTGGG.TTGAAATTCT	T	C	40.0	PASS	NA;ANN=C|intergenic_region|MODIFIER|BM590_A0268-BM590_A0269|gene269-gene270|intergenic_region|gene269-gene270|||n.272920T>C||||||	GT	0	0	0	0	0	0	0	0	0	0	0	0	0	0	0	0	0	0	0	0	0	0	0	0	0	0	0	0	0	0	0	0	0	0	0	0	0	0	0	0	0	0	0	0	0	0	1	0	0	0	0	0	0	0	0	0	0	0	0	0	0	0	0	0	0	0	0	0	0	0	0	0	0	0	0	0	0	0	0	0	0	0	0	0	0	0	0	0	0	0	0	0	0	0	0	0
CP001851	273119	GGTCAAAAAA.CCCCACCGAA	C	A	40.0	PASS	NA;ANN=A|intergenic_region|MODIFIER|BM590_A0268-BM590_A0269|gene269-gene270|intergenic_region|gene269-gene270|||n.273119C>A||||||	GT	0	0	0	0	0	0	0	0	0	0	1	0	0	0	0	0	0	0	0	0	0	0	0	0	0	0	0	0	0	0	0	0	0	0	0	0	0	0	0	0	0	0	0	0	0	0	0	0	0	0	0	0	0	0	0	0	0	0	0	0	0	0	0	0	0	0	0	0	0	0	0	0	0	0	0	0	0	0	0	0	0	0	0	0	0	0	0	0	0	0	0	0	0	0	0	0
CP001851	273258	GCAGGGATAC.AGCAGGATTA	A	T	40.0	PASS	NA;ANN=T|intergenic_region|MODIFIER|BM590_A0268-BM590_A0269|gene269-gene270|intergenic_region|gene269-gene270|||n.273258A>T||||||	GT	0	0	0	0	0	0	0	0	0	0	0	0	0	0	0	0	0	0	0	1	0	0	1	0	0	0	0	0	0	0	0	0	0	0	0	0	0	0	0	0	0	0	0	0	1	0	0	1	0	0	0	0	0	0	0	0	0	0	1	0	0	0	0	0	0	0	0	0	0	0	0	0	0	0	0	0	0	0	0	0	0	0	0	0	0	0	0	0	0	0	1	0	0	0	0	1
CP001851	273569	AGGGCAAGTT.CATTATTCTA	C	T	40.0	PASS	NA;ANN=T|intergenic_region|MODIFIER|BM590_A0269-BM590_A0270|gene270-gene271|intergenic_region|gene270-gene271|||n.273569C>T||||||	GT	0	0	0	0	0	0	0	0	0	0	0	1	0	0	0	0	0	0	0	0	0	0	0	0	0	0	0	0	0	0	0	0	0	0	0	0	0	0	0	0	0	0	0	0	0	0	0	0	0	0	0	0	0	0	0	0	0	0	0	0	0	0	0	0	0	0	0	0	0	0	0	0	0	0	0	0	0	0	0	0	0	0	0	0	0	0	0	0	0	0	0	0	0	0	0	0
CP001851	273778	CGCCAATTCA.TGTCGCCGTT	T	C	40.0	PASS	NA;ANN=C|intergenic_region|MODIFIER|BM590_A0269-BM590_A0270|gene270-gene271|intergenic_region|gene270-gene271|||n.273778T>C||||||	GT	0	0	0	0	0	0	0	0	0	0	0	0	0	0	0	0	0	0	0	1	0	0	1	0	0	0	0	0	0	0	0	0	0	0	0	0	0	0	0	0	0	0	0	0	1	0	0	1	0	0	0	0	0	0	0	0	0	0	1	0	0	0	0	0	0	0	0	0	0	0	0	0	0	0	0	0	0	0	0	0	0	0	0	0	0	0	0	0	0	0	1	0	0	0	0	1
CP001851	274056	CGATGAAGCC.TCAGCTGCCT	T	C	40.0	PASS	NA;ANN=C|intergenic_region|MODIFIER|BM590_A0269-BM590_A0270|gene270-gene271|intergenic_region|gene270-gene271|||n.274056T>C||||||	GT	0	0	0	0	0	0	0	0	0	0	0	1	0	0	0	0	0	0	0	0	0	0	0	0	0	0	0	0	0	0	0	0	0	0	0	0	0	0	0	0	0	0	0	0	0	0	0	0	0	0	0	0	0	0	0	0	0	0	0	0	0	0	0	0	0	0	0	0	0	0	0	0	0	0	0	0	0	0	0	0	0	0	0	0	0	0	0	0	0	0	0	0	0	0	0	0
CP001851	274061	AAGCCTCAGC.TGCCTCCCGC	T	C	40.0	PASS	NA;ANN=C|intergenic_region|MODIFIER|BM590_A0269-BM590_A0270|gene270-gene271|intergenic_region|gene270-gene271|||n.274061T>C||||||	GT	0	0	1	0	0	0	0	0	0	0	0	1	0	0	0	0	0	0	0	0	0	0	0	0	0	0	0	0	0	0	0	0	0	0	0	0	0	0	0	0	0	0	0	0	0	0	1	0	0	0	0	0	0	0	0	0	0	0	0	1	0	0	0	0	0	0	0	1	0	0	0	0	0	0	0	0	0	0	0	0	0	0	1	1	0	1	0	0	0	0	0	0	0	0	0	0
CP001851	274196	GCCTAATAGG.TAACCCCGCT	T	G	40.0	PASS	NA;ANN=G|intergenic_region|MODIFIER|BM590_A0269-BM590_A0270|gene270-gene271|intergenic_region|gene270-gene271|||n.274196T>G||||||	GT	0	0	1	0	0	0	0	0	0	0	0	1	0	0	0	0	0	0	0	1	0	0	1	0	0	0	0	0	0	0	0	0	0	0	0	0	0	0	0	0	0	0	0	0	1	0	1	1	0	0	0	0	0	0	0	0	0	0	1	1	0	0	0	0	0	0	0	1	0	0	0	0	0	0	0	1	0	0	0	0	0	0	1	1	0	1	0	0	0	0	1	0	0	0	0	1
CP001851	274240	CTCTTTTCGG.TGGTAGTAAT	T	G	40.0	PASS	NA;ANN=G|intergenic_region|MODIFIER|BM590_A0269-BM590_A0270|gene270-gene271|intergenic_region|gene270-gene271|||n.274240T>G||||||	GT	0	0	0	0	0	0	0	0	0	0	0	0	0	0	0	0	0	0	0	0	0	0	0	0	0	0	0	0	0	0	0	0	0	0	0	0	0	0	0	0	0	0	0	0	0	0	0	0	0	0	0	0	0	0	0	0	0	0	0	0	1	0	0	0	0	0	0	0	0	0	0	0	0	0	0	0	0	0	0	0	0	0	0	0	0	0	0	0	0	0	0	0	0	0	0	0
CP001851	274242	CTTTTCGGTG.GTAGTAATAA	G	C	40.0	PASS	NA;ANN=C|intergenic_region|MODIFIER|BM590_A0269-BM590_A0270|gene270-gene271|intergenic_region|gene270-gene271|||n.274242G>C||||||	GT	0	0	0	0	0	0	0	0	0	0	0	0	0	0	0	0	0	0	0	0	0	0	0	0	0	0	0	0	0	0	0	0	0	0	0	0	0	0	0	0	0	0	0	0	0	0	0	0	0	0	0	0	0	0	0	0	0	0	0	0	0	0	0	0	0	0	0	0	0	0	0	0	0	0	0	0	0	0	0	0	0	0	0	1	0	0	0	0	0	0	0	0	0	0	0	0
CP001851	274679	GATTGAGGGG.TTGGGGGAGA	T	C	40.0	PASS	NA;ANN=C|intergenic_region|MODIFIER|BM590_A0269-BM590_A0270|gene270-gene271|intergenic_region|gene270-gene271|||n.274679T>C||||||	GT	0	0	0	0	0	0	0	0	0	0	0	0	0	0	0	0	0	0	0	0	0	0	0	0	0	0	0	0	0	0	0	0	0	0	0	0	0	0	0	0	0	0	0	0	0	0	0	0	0	0	0	0	0	0	0	0	0	0	0	0	0	0	0	0	0	0	0	0	0	0	0	0	0	0	0	0	0	0	0	0	0	0	0	0	0	0	0	0	0	0	1	0	0	0	0	0
CP001851	274683	GAGGGGTTGG.GGGAGACACT	G	A	40.0	PASS	NA;ANN=A|intergenic_region|MODIFIER|BM590_A0269-BM590_A0270|gene270-gene271|intergenic_region|gene270-gene271|||n.274683G>A||||||	GT	0	0	0	0	0	0	0	0	0	0	0	0	0	0	0	0	0	0	0	0	0	0	0	0	0	0	0	0	0	0	0	0	0	0	0	0	0	0	0	0	0	0	0	0	0	0	0	0	0	0	0	0	0	0	0	0	0	0	0	1	0	0	0	0	0	0	0	1	0	0	0	0	0	0	0	0	0	0	0	0	0	0	0	0	0	0	0	0	0	0	0	0	0	0	0	0
CP001851	274831	TTGAATGAAA.ATTCCTTTCT	A	G	40.0	PASS	NA;ANN=G|intergenic_region|MODIFIER|BM590_A0269-BM590_A0270|gene270-gene271|intergenic_region|gene270-gene271|||n.274831A>G||||||	GT	0	0	0	0	0	0	0	0	0	0	0	0	0	0	0	0	0	0	0	0	0	0	0	0	1	0	0	0	0	0	0	0	0	0	0	0	0	0	0	0	0	0	0	0	0	0	0	0	0	0	0	0	0	0	0	0	0	0	0	0	0	0	0	0	0	0	0	0	0	0	0	0	0	0	0	0	0	0	0	0	0	0	0	0	0	0	0	0	0	0	0	0	0	0	0	0
CP001851	274868	CGATAGAAAG.TACCCACCCT	T	C	40.0	PASS	NA;ANN=C|intergenic_region|MODIFIER|BM590_A0269-BM590_A0270|gene270-gene271|intergenic_region|gene270-gene271|||n.274868T>C||||||	GT	0	0	0	0	0	0	0	0	0	0	0	0	0	0	0	0	0	0	0	0	0	0	0	0	0	0	0	0	0	0	0	0	0	0	0	0	0	0	0	0	0	1	0	0	0	0	0	0	0	0	0	0	0	1	0	0	0	0	0	0	0	1	0	0	0	0	0	0	0	0	0	0	0	0	0	0	0	0	0	0	0	0	0	0	0	0	0	0	0	0	0	0	0	0	0	0
CP001851	274869	GATAGAAAGT.ACCCACCCTC	A	G	40.0	PASS	NA;ANN=G|intergenic_region|MODIFIER|BM590_A0269-BM590_A0270|gene270-gene271|intergenic_region|gene270-gene271|||n.274869A>G||||||	GT	0	0	0	0	0	0	0	0	0	0	0	0	0	0	0	0	0	0	0	1	0	0	0	0	0	0	0	0	0	0	0	0	0	0	0	0	0	0	0	0	0	0	0	0	0	0	0	0	0	0	0	0	0	0	0	0	0	0	1	0	0	0	0	0	0	0	0	0	0	0	0	0	0	0	0	0	0	0	0	0	0	0	0	0	0	0	0	0	0	0	0	0	0	0	0	1
CP001851	274907	GAGAAGTTTC.GCTGACGAAC	G	T	40.0	PASS	NA;ANN=T|intergenic_region|MODIFIER|BM590_A0269-BM590_A0270|gene270-gene271|intergenic_region|gene270-gene271|||n.274907G>T||||||	GT	0	0	1	0	0	0	0	0	0	0	0	1	0	0	0	0	0	0	0	0	0	0	0	0	0	0	0	0	0	0	0	0	0	0	0	0	0	0	0	0	0	0	0	0	0	0	1	0	0	0	0	0	0	0	0	0	0	0	0	1	0	0	0	0	0	0	0	1	0	0	0	0	0	0	0	0	0	0	0	0	0	0	1	1	0	1	0	0	0	0	0	0	0	0	0	0
CP001851	275035	AAGTCACGCC.ACCTATCGTA	A	G	40.0	PASS	NA;ANN=G|intergenic_region|MODIFIER|BM590_A0269-BM590_A0270|gene270-gene271|intergenic_region|gene270-gene271|||n.275035A>G||||||	GT	0	0	0	0	0	0	0	0	0	0	0	0	0	0	0	0	0	0	0	0	0	0	1	0	0	0	0	0	0	0	0	0	0	0	0	0	0	0	0	0	0	0	0	0	1	0	0	1	0	0	0	0	0	0	0	0	0	0	0	0	0	0	0	0	0	0	0	0	0	0	0	0	0	0	0	0	0	0	0	0	0	0	0	0	0	0	0	0	0	0	1	0	0	0	0	0
CP001851	275102	ACTTATGCAT.CTCATAGAAA	C	T	40.0	PASS	NA;ANN=T|intergenic_region|MODIFIER|BM590_A0269-BM590_A0270|gene270-gene271|intergenic_region|gene270-gene271|||n.275102C>T||||||	GT	0	0	0	0	0	0	0	0	0	0	0	0	0	0	0	0	0	0	0	0	0	0	0	0	0	0	0	1	0	0	0	0	0	0	0	0	0	0	0	0	0	0	0	0	0	0	0	0	0	0	0	0	0	0	0	0	0	0	0	0	0	0	0	0	0	0	0	0	0	0	0	0	0	0	0	0	0	0	0	0	0	0	0	0	0	0	0	0	0	0	0	0	0	0	0	0
CP001851	275558	TGATACCTAC.ATATAAAAAA	A	G	40.0	PASS	NA;ANN=G|intergenic_region|MODIFIER|BM590_A0270-BM590_A0271|gene271-gene272|intergenic_region|gene271-gene272|||n.275558A>G||||||	GT	0	0	1	0	0	0	0	1	1	0	0	1	0	0	0	0	0	0	0	1	0	1	1	0	0	0	0	0	0	0	0	0	0	0	0	0	0	0	1	0	0	0	0	0	1	0	1	1	0	0	0	0	0	0	0	0	0	0	1	1	0	0	0	0	0	0	0	1	0	0	0	0	0	0	0	1	0	0	0	0	0	0	1	1	0	1	1	1	0	0	1	1	0	1	0	1
CP001851	275646	AGAAGATGTT.CAACCTGTCA	C	T	40.0	PASS	NA;ANN=T|synonymous_variant|LOW|BM590_A0271|gene272|transcript|TRANSCRIPT_gene272|protein_coding|1/1|c.6C>T|p.Phe2Phe|6/228|6/228|2/75||	GT	0	0	0	0	0	0	0	0	0	0	0	0	0	0	0	0	0	0	0	0	0	0	0	0	0	0	0	0	0	0	0	0	0	0	0	0	0	0	0	0	0	0	0	0	0	0	1	0	0	0	0	0	0	0	0	0	0	0	0	0	0	0	0	0	0	0	0	0	0	0	0	0	0	0	0	0	0	0	0	0	0	0	0	0	0	0	0	0	0	0	0	0	0	0	0	0
CP001851	276417	ACAGCCTGCT.GAGCAAAGCC	G	A	40.0	PASS	NA;ANN=A|synonymous_variant|LOW|BM590_A0273|gene274|transcript|TRANSCRIPT_gene274|protein_coding|1/1|c.198G>A|p.Leu66Leu|198/540|198/540|66/179||	GT	0	0	1	0	0	0	0	0	0	0	0	0	0	0	0	0	0	0	0	0	0	0	0	0	0	0	0	0	0	0	0	0	0	0	0	0	0	0	0	0	0	0	0	0	0	0	0	0	0	0	0	0	0	0	0	0	0	0	0	0	0	0	0	0	0	0	0	0	0	0	0	0	0	0	0	0	0	0	0	0	0	0	1	0	0	1	0	0	0	0	0	0	0	0	0	0
CP001851	276564	TAGCGGCAAC.GTATGGTCCT	G	A	40.0	PASS	NA;ANN=A|synonymous_variant|LOW|BM590_A0273|gene274|transcript|TRANSCRIPT_gene274|protein_coding|1/1|c.345G>A|p.Thr115Thr|345/540|345/540|115/179||	GT	0	0	0	0	0	0	0	0	0	0	0	0	0	0	0	0	0	0	0	0	0	0	0	0	0	0	0	0	0	0	0	0	0	0	0	0	0	0	0	0	0	0	0	0	0	0	0	1	0	0	0	0	0	0	0	0	0	0	0	0	0	0	0	0	0	0	0	0	0	0	0	0	0	0	0	0	0	0	0	0	0	0	0	0	0	0	0	0	0	0	0	0	0	0	0	0
CP001851	276928	AGGCTATTGC.GCTTCTCGAC	G	A	40.0	PASS	NA;ANN=A|synonymous_variant|LOW|BM590_A0274|gene275|transcript|TRANSCRIPT_gene275|protein_coding|1/1|c.33G>A|p.Ala11Ala|33/138|33/138|11/45||	GT	0	0	0	0	0	0	0	0	0	0	0	0	0	0	0	0	0	0	0	0	0	0	0	0	0	0	0	0	1	0	0	0	0	0	0	0	0	0	0	0	0	0	0	0	0	0	0	0	0	0	0	0	0	0	0	0	0	0	0	0	0	0	0	0	0	0	0	0	0	0	0	0	0	0	0	0	0	0	0	0	0	1	0	0	0	0	0	0	1	0	0	0	0	0	0	0
CP001851	277089	GCCATGGCTT.CAATGCCTTC	C	T	40.0	PASS	NA;ANN=T|synonymous_variant|LOW|BM590_A0275|gene276|transcript|TRANSCRIPT_gene276|protein_coding|1/1|c.60C>T|p.Phe20Phe|60/609|60/609|20/202||	GT	0	0	0	0	0	0	0	0	0	0	0	0	0	0	0	0	0	0	0	0	0	0	1	0	0	0	0	0	0	0	0	0	0	0	0	0	0	0	0	0	0	0	0	0	1	0	0	1	0	0	0	0	0	0	0	0	0	0	0	0	0	0	0	0	0	0	0	0	0	0	0	0	0	0	0	0	0	0	0	0	0	0	0	0	0	0	0	0	0	0	1	0	0	0	0	0
CP001851	277107	TCGAGCAGGC.AAAGCAGGAA	A	T	40.0	PASS	NA;ANN=T|synonymous_variant|LOW|BM590_A0275|gene276|transcript|TRANSCRIPT_gene276|protein_coding|1/1|c.78A>T|p.Ala26Ala|78/609|78/609|26/202||	GT	0	0	1	0	0	0	0	0	0	0	0	1	0	0	0	0	0	0	0	0	0	0	0	0	0	0	0	0	0	0	0	0	0	0	0	0	0	0	0	0	0	0	0	0	0	0	1	0	0	0	0	0	0	0	0	0	0	0	0	1	0	0	0	0	0	0	0	1	0	0	0	0	0	0	0	0	0	0	0	0	0	0	1	1	0	1	0	0	0	0	0	0	0	0	0	0
CP001851	277139	AAGTTCTCAT.TGTTCGAAAC	T	C	40.0	PASS	NA;ANN=C|missense_variant|MODERATE|BM590_A0275|gene276|transcript|TRANSCRIPT_gene276|protein_coding|1/1|c.110T>C|p.Leu37Ser|110/609|110/609|37/202||	GT	0	0	0	0	0	0	0	0	0	0	0	0	0	0	0	0	0	0	0	0	0	0	0	0	0	0	0	0	0	0	0	0	0	0	0	0	0	0	0	0	0	0	0	0	0	0	0	0	0	0	0	0	0	0	0	0	0	0	0	0	0	0	0	0	0	0	0	0	0	0	0	0	0	0	0	0	0	1	0	0	0	0	0	0	0	0	0	0	0	0	0	0	0	0	0	0
CP001851	277580	ATAATTGCCC.GCCAAGGATG	G	A	40.0	PASS	NA;ANN=A|missense_variant|MODERATE|BM590_A0275|gene276|transcript|TRANSCRIPT_gene276|protein_coding|1/1|c.551G>A|p.Arg184His|551/609|551/609|184/202||	GT	0	0	1	0	0	0	1	1	1	1	1	1	1	0	0	1	1	1	0	1	0	1	1	1	1	0	1	0	1	1	0	1	1	1	1	0	1	1	1	0	0	1	1	0	1	0	1	1	1	1	0	0	1	1	0	1	1	1	1	1	0	1	1	1	1	1	0	1	0	1	1	0	1	1	1	1	0	0	0	0	1	1	1	1	0	1	1	1	1	1	1	1	1	1	0	1
CP001851	278305	GAAATTTCCC.ATAATAAAGC	A	G	40.0	PASS	NA;ANN=G|intergenic_region|MODIFIER|BM590_A0276-BM590_A0277|gene277-gene278|intergenic_region|gene277-gene278|||n.278305A>G||||||	GT	0	1	1	1	1	1	1	1	1	1	1	1	1	1	1	1	1	1	1	1	1	1	1	1	1	1	1	1	1	1	1	1	1	1	1	1	1	1	1	0	1	1	1	1	1	1	1	1	1	1	1	1	1	1	1	1	1	1	1	1	1	1	1	1	1	1	1	1	1	1	1	0	1	1	1	1	1	0	1	1	1	1	1	1	1	1	1	1	1	1	1	1	1	1	1	1
CP001851	278380	CTTCCACGCT.CTTTAGCGAT	C	T	40.0	PASS	NA;ANN=T|synonymous_variant|LOW|BM590_A0277|gene278|transcript|TRANSCRIPT_gene278|protein_coding|1/1|c.621G>A|p.Lys207Lys|621/663|621/663|207/220||	GT	0	0	0	0	0	0	0	0	0	0	0	0	0	0	0	0	0	0	0	0	0	0	0	0	0	0	0	0	0	0	0	0	0	0	0	0	0	0	0	0	0	0	0	0	0	0	0	1	0	0	0	0	0	0	0	0	0	0	0	0	0	0	0	0	0	0	0	0	0	0	0	0	0	0	0	0	0	0	0	0	0	0	0	0	0	0	0	0	0	0	0	0	0	0	0	0
CP001851	279171	CTCATGGTGC.CCCCATTTGG	C	T	40.0	PASS	NA;ANN=T|intergenic_region|MODIFIER|BM590_A0277-BM590_Ar33|gene278-gene279|intergenic_region|gene278-gene279|||n.279171C>T||||||	GT	0	0	0	0	0	0	1	0	0	0	1	0	0	0	0	0	0	1	0	0	0	0	0	1	1	0	0	0	0	0	0	0	1	0	1	0	1	0	0	0	0	0	1	0	0	0	0	0	1	1	0	0	1	0	0	1	1	1	0	0	0	0	1	0	1	1	0	0	0	1	0	0	1	0	1	0	0	0	0	0	1	0	0	0	0	0	0	0	0	1	0	0	0	0	0	0
CP001851	279221	AATGAGTCGG.GTCAAAAGAG	G	C	40.0	PASS	NA;ANN=C|intergenic_region|MODIFIER|BM590_A0277-BM590_Ar33|gene278-gene279|intergenic_region|gene278-gene279|||n.279221G>C||||||	GT	0	0	1	0	0	0	0	0	0	0	0	1	0	0	0	0	0	0	0	0	0	0	0	0	0	0	0	0	0	0	0	0	0	0	0	0	0	0	0	0	0	0	0	0	0	0	1	0	0	0	0	0	0	0	0	0	0	0	0	1	0	0	0	0	0	0	0	1	0	0	0	0	0	0	0	0	0	0	0	0	0	0	1	1	0	1	0	0	0	0	0	0	0	0	0	0
CP001851	279293	GGTGGAAATT.TCTGCGCATA	T	A	40.0	PASS	NA;ANN=A|intergenic_region|MODIFIER|BM590_A0277-BM590_Ar33|gene278-gene279|intergenic_region|gene278-gene279|||n.279293T>A||||||	GT	0	0	0	0	0	0	0	0	0	0	0	0	0	0	0	0	0	0	0	1	0	0	0	0	0	0	0	0	0	0	0	0	0	0	0	0	0	0	0	0	0	0	0	0	0	0	0	0	0	0	0	0	0	0	0	0	0	0	1	0	0	0	0	0	0	0	0	0	0	0	0	0	0	0	0	0	0	0	0	0	0	0	0	0	0	0	0	0	0	0	0	0	0	0	0	1
CP001851	279431	TGCACGCGCG.CGAGGGGTTT	C	G	40.0	PASS	NA;ANN=G|intergenic_region|MODIFIER|BM590_A0277-BM590_Ar33|gene278-gene279|intergenic_region|gene278-gene279|||n.279431C>G||||||	GT	0	0	1	0	0	0	0	0	0	0	0	1	0	0	0	0	0	0	0	0	0	0	0	0	0	0	0	0	0	0	0	0	0	0	0	0	0	0	0	0	0	0	0	0	0	0	1	0	0	0	0	0	0	0	0	0	0	0	0	1	0	0	0	0	0	0	0	1	0	0	0	0	0	0	0	0	0	0	0	0	0	0	1	1	0	1	0	0	0	0	0	0	0	0	0	0
CP001851	279699	GTAAAGGTGC.AAGGGAAGGG	A	C	40.0	PASS	NA;ANN=C|intergenic_region|MODIFIER|BM590_A0277-BM590_Ar33|gene278-gene279|intergenic_region|gene278-gene279|||n.279699A>C||||||	GT	0	0	0	0	0	0	0	0	0	0	0	0	0	0	0	0	0	0	0	1	0	0	0	0	0	0	0	0	0	0	0	0	0	0	0	0	0	0	0	0	0	0	0	0	0	0	0	0	0	0	0	0	0	0	0	0	0	0	1	0	0	0	0	0	0	0	0	0	0	0	0	0	0	0	0	0	0	0	0	0	0	0	0	0	0	0	0	0	0	0	0	0	0	0	0	1
CP001851	280007	TGGTTCCCGC.CGGAAGTGGG	C	T	40.0	PASS	NA;ANN=T|intergenic_region|MODIFIER|BM590_Ar33-BM590_A0278|gene279-gene280|intergenic_region|gene279-gene280|||n.280007C>T||||||	GT	0	0	1	0	0	0	0	0	0	0	0	0	0	0	0	0	0	0	0	0	0	0	0	0	0	0	0	0	0	0	0	0	0	0	0	0	0	0	0	0	0	0	0	0	0	0	0	0	0	0	0	0	0	0	0	0	0	0	0	0	0	0	0	0	0	0	0	0	0	0	0	0	0	0	0	0	0	0	0	0	0	0	1	0	0	1	0	0	0	0	0	0	0	0	0	0
CP001851	280141	GCTGTAACTA.CAGCTTAGCT	C	T	40.0	PASS	NA;ANN=T|intergenic_region|MODIFIER|BM590_Ar33-BM590_A0278|gene279-gene280|intergenic_region|gene279-gene280|||n.280141C>T||||||	GT	0	0	0	0	0	0	0	0	0	1	0	0	0	0	0	0	0	0	0	0	0	0	0	0	0	0	0	0	0	0	0	0	0	0	0	0	0	0	0	0	0	0	0	0	0	0	0	0	0	0	0	0	0	0	0	0	0	0	0	0	0	0	0	0	0	0	0	0	0	0	1	0	0	0	0	0	0	0	0	0	0	0	0	0	0	0	0	0	0	0	0	0	1	0	0	0
CP001851	280333	GCGCCGCAAG.TAGGGGAGAT	T	C	40.0	PASS	NA;ANN=C|missense_variant|MODERATE|BM590_A0278|gene280|transcript|TRANSCRIPT_gene280|protein_coding|1/1|c.28A>G|p.Thr10Ala|28/216|28/216|10/71||	GT	0	0	1	0	0	0	0	1	1	0	0	1	0	0	0	0	0	0	0	1	0	1	1	0	0	0	0	0	0	0	0	0	0	0	0	0	0	0	1	0	0	0	0	0	1	0	1	1	0	0	0	0	0	0	0	0	0	0	1	1	0	0	0	0	0	0	0	1	0	0	0	0	0	0	0	1	0	0	0	0	0	0	1	1	0	1	1	1	0	0	1	1	0	1	0	1
CP001851	280430	CGAGAAGCCC.GACCGTTTCC	G	A	40.0	PASS	NA;ANN=A|synonymous_variant|LOW|BM590_A0279|gene281|transcript|TRANSCRIPT_gene281|protein_coding|1/1|c.567C>T|p.Val189Val|567/627|567/627|189/208||	GT	0	0	0	0	0	0	0	0	0	0	0	0	0	0	0	0	0	0	0	0	0	0	0	0	0	0	0	0	1	0	0	0	0	0	0	0	0	0	0	0	0	0	0	0	0	0	0	0	0	0	0	0	0	0	0	0	0	0	0	0	0	0	0	0	0	0	0	0	0	0	0	0	0	0	0	0	0	0	0	0	0	1	0	0	0	0	0	0	1	0	0	0	0	0	0	0
CP001851	281384	AACGCAATGT.GATTCGCCGT	G	A	40.0	PASS	NA;ANN=A|synonymous_variant|LOW|BM590_A0281|gene283|transcript|TRANSCRIPT_gene283|protein_coding|1/1|c.450C>T|p.Ile150Ile|450/474|450/474|150/157||	GT	0	0	0	0	0	0	0	0	0	0	0	0	0	0	0	0	0	0	0	0	0	0	0	0	0	0	0	0	0	0	0	0	0	0	0	0	0	0	0	0	0	0	0	0	0	0	0	0	0	0	0	0	0	1	0	0	0	0	0	0	0	0	0	0	0	0	0	0	0	0	0	0	0	0	0	0	0	0	0	0	0	0	0	0	0	0	0	0	0	0	0	0	0	0	0	0
CP001851	282358	GCGACGGATT.GGGCATGGGC	G	T	40.0	PASS	NA;ANN=T|missense_variant|MODERATE|BM590_A0283|gene285|transcript|TRANSCRIPT_gene285|protein_coding|1/1|c.1264C>A|p.Gln422Lys|1264/1293|1264/1293|422/430||	GT	0	0	0	0	0	0	0	0	0	0	0	0	0	0	0	0	0	0	0	0	0	0	0	0	1	0	0	0	0	0	0	0	0	0	0	0	0	0	0	0	0	0	0	0	0	0	0	0	0	0	0	0	0	0	0	0	0	0	0	0	0	0	0	0	0	0	0	0	0	0	0	0	0	0	0	0	0	0	0	0	0	0	0	0	0	0	0	0	0	0	0	0	0	0	0	0
CP001851	283373	CTTCGACGGT.GGAGGCGGGA	G	A	40.0	PASS	NA;ANN=A|synonymous_variant|LOW|BM590_A0283|gene285|transcript|TRANSCRIPT_gene285|protein_coding|1/1|c.249C>T|p.Ser83Ser|249/1293|249/1293|83/430||	GT	0	0	1	0	0	0	0	0	0	0	0	1	0	0	0	0	0	0	0	0	0	0	0	0	0	0	0	0	0	0	0	0	0	0	0	0	0	0	0	0	0	0	0	0	0	0	1	0	0	0	0	0	0	0	0	0	0	0	0	1	0	0	0	0	0	0	0	1	0	0	0	0	0	0	0	0	0	0	0	0	0	0	1	1	0	1	0	0	0	0	0	0	0	0	0	0
CP001851	283913	CTTTGCCATA.GACACACGGT	G	A	40.0	PASS	NA;ANN=A|missense_variant|MODERATE|BM590_A0284|gene286|transcript|TRANSCRIPT_gene286|protein_coding|1/1|c.224C>T|p.Ser75Phe|224/441|224/441|75/146||	GT	0	0	0	0	0	0	0	0	0	0	0	0	0	0	0	0	0	0	0	0	0	0	0	0	0	0	0	0	0	0	0	0	0	0	0	0	0	0	0	0	0	0	0	0	1	0	0	0	0	0	0	0	0	0	0	0	0	0	0	0	0	0	0	0	0	0	0	0	0	0	0	0	0	0	0	0	0	0	0	0	0	0	0	0	0	0	0	0	0	0	0	0	0	0	0	0
CP001851	284339	AGGCTTTTCA.AGCCTTGTGC	A	C	40.0	PASS	NA;ANN=C|intergenic_region|MODIFIER|BM590_A0284-BM590_A0285|gene286-gene287|intergenic_region|gene286-gene287|||n.284339A>C||||||	GT	0	0	0	0	0	0	0	0	0	0	0	0	0	0	0	0	0	0	0	0	0	0	0	0	0	0	0	0	0	0	0	0	0	0	0	0	0	0	0	0	0	0	0	0	0	1	0	0	0	0	0	0	0	0	0	0	0	0	0	0	0	0	0	0	0	0	0	0	0	0	0	0	0	0	0	0	0	0	0	0	0	0	0	0	0	0	0	0	0	0	0	0	0	0	0	0
CP001851	284634	AGCGAGATTT.TCGCCCCGAG	T	G	40.0	PASS	NA;ANN=G|missense_variant|MODERATE|BM590_A0285|gene287|transcript|TRANSCRIPT_gene287|protein_coding|1/1|c.1114A>C|p.Lys372Gln|1114/1341|1114/1341|372/446||	GT	0	0	1	0	0	0	0	0	0	0	0	1	0	0	0	0	0	0	0	0	0	0	0	0	0	0	0	0	0	0	0	0	0	0	0	0	0	0	0	0	0	0	0	0	0	0	1	0	0	0	0	0	0	0	0	0	0	0	0	1	0	0	0	0	0	0	0	1	0	0	0	0	0	0	0	0	0	0	0	0	0	0	1	1	0	1	0	0	0	0	0	0	0	0	0	0
CP001851	285652	AAATGGGAAT.CACGCCGTTG	C	G	40.0	PASS	NA;ANN=G|synonymous_variant|LOW|BM590_A0285|gene287|transcript|TRANSCRIPT_gene287|protein_coding|1/1|c.96G>C|p.Val32Val|96/1341|96/1341|32/446||	GT	0	0	1	0	0	0	0	0	0	0	0	1	0	0	0	0	0	0	0	1	0	0	1	0	0	0	0	0	0	0	0	0	0	0	0	0	0	0	0	0	0	0	0	0	1	0	1	1	0	0	0	0	0	0	0	0	0	0	1	1	0	0	0	0	0	0	0	1	0	0	0	0	0	0	0	1	0	0	0	0	0	0	1	1	0	1	0	0	0	0	1	0	0	0	0	1
CP001851	285781	CGGCGATGCG.TCATGAAATT	T	C	40.0	PASS	NA;ANN=C|intergenic_region|MODIFIER|BM590_A0285-BM590_A0286|gene287-gene288|intergenic_region|gene287-gene288|||n.285781T>C||||||	GT	0	0	1	0	0	0	0	0	0	0	0	1	0	0	0	0	0	0	0	0	0	0	0	0	0	0	0	0	0	0	0	0	0	0	0	0	0	0	0	0	0	0	0	0	0	0	1	0	0	0	0	0	0	0	0	0	0	0	0	1	0	0	0	0	0	0	0	1	0	0	0	0	0	0	0	0	0	0	0	0	0	0	1	1	0	1	0	0	0	0	0	0	0	0	0	0
CP001851	285932	TTCTTCCTTG.CCGTGGCCAG	C	T	40.0	PASS	NA;ANN=T|missense_variant|MODERATE|BM590_A0286|gene288|transcript|TRANSCRIPT_gene288|protein_coding|1/1|c.167G>A|p.Gly56Asp|167/180|167/180|56/59||	GT	0	0	0	0	0	0	0	0	0	0	0	0	0	0	0	0	0	0	0	0	0	0	0	0	0	0	0	0	0	0	0	0	0	0	0	0	0	0	0	0	0	0	0	0	0	0	0	0	0	0	0	0	0	0	0	0	0	0	0	0	0	0	0	0	0	0	0	0	0	0	0	0	0	0	0	0	0	0	0	1	0	0	0	0	0	0	0	0	0	0	0	0	0	0	0	0
CP001851	286107	ATGTGCTCTT.GTTTACTACG	G	A	40.0	PASS	NA;ANN=A|intergenic_region|MODIFIER|BM590_A0286-BM590_A0287|gene288-gene289|intergenic_region|gene288-gene289|||n.286107G>A||||||	GT	0	1	0	0	0	0	0	0	0	0	0	0	0	0	1	0	0	0	0	0	0	0	0	0	0	0	0	0	0	0	1	0	0	0	0	0	0	0	0	0	0	0	0	0	0	1	0	0	0	0	1	0	0	0	1	0	0	0	0	0	0	0	0	0	0	0	0	0	0	0	0	0	0	0	0	0	0	0	0	0	0	0	0	0	1	0	0	0	0	0	0	0	0	0	1	0
CP001851	286425	GCCTGCTCCT.TACAAGCATC	T	A	40.0	PASS	NA;ANN=A|missense_variant|MODERATE|BM590_A0288|gene291|transcript|TRANSCRIPT_gene291|protein_coding|1/1|c.76T>A|p.Tyr26Asn|76/1749|76/1749|26/582||	GT	0	0	0	0	0	0	0	0	0	0	0	0	0	0	0	0	0	0	0	1	0	0	0	0	0	0	0	0	0	0	0	0	0	0	0	0	0	0	0	0	0	0	0	0	0	0	0	0	0	0	0	0	0	0	0	0	0	0	1	0	0	0	0	0	0	0	0	0	0	0	0	0	0	0	0	0	0	0	0	0	0	0	0	0	0	0	0	0	0	0	0	0	0	0	0	1
CP001851	286736	CATTCGAGGA.TGATGCGGAA	T	C	40.0	PASS	NA;ANN=C|synonymous_variant|LOW|BM590_A0288|gene291|transcript|TRANSCRIPT_gene291|protein_coding|1/1|c.387T>C|p.Asp129Asp|387/1749|387/1749|129/582||	GT	0	0	1	0	0	0	0	0	0	0	0	1	0	0	0	0	0	0	0	1	0	0	1	0	0	0	0	0	0	0	0	0	0	0	0	0	0	0	0	0	0	0	0	0	1	0	1	1	0	0	0	0	0	0	0	0	0	0	1	1	0	0	0	0	0	0	0	1	0	0	0	0	0	0	0	1	0	0	0	0	0	0	1	1	0	1	0	0	0	0	1	0	0	0	0	1
CP001851	286745	ATGATGCGGA.AGCCCCTGAA	A	C	40.0	PASS	NA;ANN=C|missense_variant|MODERATE|BM590_A0288|gene291|transcript|TRANSCRIPT_gene291|protein_coding|1/1|c.396A>C|p.Glu132Asp|396/1749|396/1749|132/582||	GT	0	0	0	0	0	0	0	0	0	0	0	0	0	0	0	0	0	0	0	0	0	0	1	0	0	0	0	0	0	0	0	0	0	0	0	0	0	0	0	0	0	0	0	0	1	0	0	1	0	0	0	0	0	0	0	0	0	0	0	0	0	0	0	0	0	0	0	0	0	0	0	0	0	0	0	0	0	0	0	0	0	0	0	0	0	0	0	0	0	0	1	0	0	0	0	0
CP001851	286949	TGGTAGCCGT.TGCCGAAGCA	T	C	40.0	PASS	NA;ANN=C|synonymous_variant|LOW|BM590_A0288|gene291|transcript|TRANSCRIPT_gene291|protein_coding|1/1|c.600T>C|p.Val200Val|600/1749|600/1749|200/582||	GT	0	0	0	0	0	0	0	0	0	0	0	0	0	0	0	0	0	0	0	1	0	0	0	0	0	0	0	0	0	0	0	0	0	0	0	0	0	0	0	0	0	0	0	0	0	0	0	0	0	0	0	0	0	0	0	0	0	0	0	0	0	0	0	0	0	0	0	0	0	0	0	0	0	0	0	0	0	0	0	0	0	0	0	0	0	0	0	0	0	0	0	0	0	0	0	0
CP001851	287273	CGCTAATAGC.GCAGGGCCTT	G	A	40.0	PASS	NA;ANN=A|synonymous_variant|LOW|BM590_A0288|gene291|transcript|TRANSCRIPT_gene291|protein_coding|1/1|c.924G>A|p.Ala308Ala|924/1749|924/1749|308/582||	GT	0	0	1	0	0	0	0	0	0	0	0	1	0	0	0	0	0	0	0	0	0	0	0	0	0	0	0	0	0	0	0	0	0	0	0	0	0	0	0	0	0	0	0	0	0	0	1	0	0	0	0	0	0	0	0	0	0	0	0	1	0	0	0	0	0	0	0	1	0	0	0	0	0	0	0	0	0	0	0	0	0	0	1	1	0	1	0	0	0	0	0	0	0	0	0	0
CP001851	287432	AAGGTTATTC.CCCAGAACAG	C	T	40.0	PASS	NA;ANN=T|synonymous_variant|LOW|BM590_A0288|gene291|transcript|TRANSCRIPT_gene291|protein_coding|1/1|c.1083C>T|p.Ser361Ser|1083/1749|1083/1749|361/582||	GT	0	0	0	0	0	0	0	0	0	0	0	0	0	0	0	0	0	0	0	0	0	0	0	0	0	0	0	0	0	0	0	0	0	0	0	0	0	0	0	0	0	0	0	0	0	0	0	0	0	0	0	0	0	0	0	0	0	0	0	0	1	0	0	0	0	0	0	0	0	0	0	0	0	0	0	0	0	0	0	0	0	0	0	0	0	0	0	0	0	0	0	0	0	0	0	0
CP001851	288099	CTATAAGTGA.ACCGTATGTG	A	G	40.0	PASS	NA;ANN=G|intergenic_region|MODIFIER|BM590_A0288-BM590_A0289|gene291-gene292|intergenic_region|gene291-gene292|||n.288099A>G||||||	GT	0	0	1	0	0	0	0	0	0	0	0	1	0	0	0	0	0	0	0	1	0	0	1	0	0	0	0	0	0	0	0	0	0	0	0	0	0	0	0	0	0	0	0	0	1	0	1	1	0	0	0	0	0	0	0	0	0	0	1	1	0	0	0	0	0	0	0	1	0	0	0	0	0	0	0	1	0	0	0	0	0	0	1	1	0	1	0	0	0	0	1	0	0	0	0	1
CP001851	288895	CGGTTAGTAT.CCCTTATCTC	C	T	40.0	PASS	NA;ANN=T|intergenic_region|MODIFIER|BM590_A0289-BM590_A0290|gene292-gene293|intergenic_region|gene292-gene293|||n.288895C>T||||||	GT	0	0	0	0	0	0	0	1	1	0	0	0	0	0	0	0	0	0	0	0	0	1	0	0	0	0	0	0	0	0	0	0	0	0	0	0	0	0	1	0	0	0	0	0	0	0	0	0	0	0	0	0	0	0	0	0	0	0	0	0	0	0	0	0	0	0	0	0	0	0	0	0	0	0	0	0	0	0	0	0	0	0	0	0	0	0	1	1	0	0	0	1	0	1	0	0
CP001851	288900	AGTATCCCTT.ATCTCCGAAG	A	T	40.0	PASS	NA;ANN=T|intergenic_region|MODIFIER|BM590_A0289-BM590_A0290|gene292-gene293|intergenic_region|gene292-gene293|||n.288900A>T||||||	GT	0	0	0	0	0	0	0	0	0	0	0	0	0	0	0	0	0	0	0	0	0	0	0	0	0	0	0	0	0	0	0	0	0	0	0	0	0	0	0	0	0	0	0	0	0	0	0	0	0	0	0	0	0	0	0	0	0	0	0	1	0	0	0	0	0	0	0	1	0	0	0	0	0	0	0	0	0	0	0	0	0	0	0	0	0	0	0	0	0	0	0	0	0	0	0	0
CP001851	290054	CGGTCTAGTG.TATTCAGCAT	T	C	40.0	PASS	NA;ANN=C|missense_variant|MODERATE|BM590_A0290|gene293|transcript|TRANSCRIPT_gene293|protein_coding|1/1|c.263T>C|p.Val88Ala|263/309|263/309|88/102||	GT	0	0	0	0	0	0	0	0	0	0	0	0	0	0	0	0	0	0	0	0	0	0	0	0	0	0	0	0	0	0	0	0	0	0	0	0	0	0	0	0	0	0	0	0	0	0	0	0	0	0	0	0	0	0	0	0	0	0	0	0	0	0	0	0	0	0	0	0	0	0	0	0	0	0	0	0	0	0	0	0	0	0	0	0	0	0	0	0	0	1	0	0	0	0	0	0
CP001851	294311	AATCAATCAA.CAAAAGGTAA	C	A	40.0	PASS	NA;ANN=A|intergenic_region|MODIFIER|BM590_A0292-BM590_A0293|gene295-gene296|intergenic_region|gene295-gene296|||n.294311C>A||||||	GT	0	0	0	0	0	0	0	0	0	0	0	0	0	0	0	0	0	0	0	0	0	0	0	0	0	0	0	0	0	0	0	0	0	0	0	0	0	0	0	0	0	0	0	0	0	0	0	0	0	0	0	0	0	0	0	0	0	0	0	0	0	0	0	0	0	0	0	0	0	0	0	0	0	0	0	0	0	0	0	0	0	0	0	1	0	0	0	0	0	0	0	0	0	0	0	0
CP001851	294323	AAAGGTAAAC.CTCCATGAAC	C	T	40.0	PASS	NA;ANN=T|intergenic_region|MODIFIER|BM590_A0292-BM590_A0293|gene295-gene296|intergenic_region|gene295-gene296|||n.294323C>T||||||	GT	0	0	0	0	0	0	0	0	0	0	0	0	0	0	0	0	0	0	0	0	0	0	0	0	0	0	0	0	0	0	0	0	0	0	0	0	0	0	0	0	0	0	0	0	0	0	0	0	0	0	0	0	0	0	0	0	0	0	0	0	1	0	0	0	0	0	0	0	0	0	0	0	0	0	0	0	0	0	0	0	0	0	0	0	0	0	0	0	0	0	0	0	0	0	0	0
CP001851	294485	CGGTCGTAGG.TTTCTTCTTC	T	A,C	40.0	PASS	NA;ANN=A|synonymous_variant|LOW|BM590_A0293|gene296|transcript|TRANSCRIPT_gene296|protein_coding|1/1|c.93T>A|p.Gly31Gly|93/324|93/324|31/107||,C|synonymous_variant|LOW|BM590_A0293|gene296|transcript|TRANSCRIPT_gene296|protein_coding|1/1|c.93T>C|p.Gly31Gly|93/324|93/324|31/107||	GT	0	0	0	0	0	0	0	0	0	0	0	0	0	0	0	0	0	0	1	0	0	0	0	0	0	1	0	0	0	0	0	2	0	0	0	0	0	2	0	0	0	0	0	1	0	0	0	0	0	0	0	0	0	0	0	0	0	0	0	0	0	0	0	2	0	0	0	0	0	0	0	0	0	2	0	0	0	0	0	0	0	0	0	0	0	0	0	0	0	0	0	0	0	0	0	0
CP001851	294498	CTTCTTCGAC.TGCTACGATT	T	A	40.0	PASS	NA;ANN=A|missense_variant|MODERATE|BM590_A0293|gene296|transcript|TRANSCRIPT_gene296|protein_coding|1/1|c.106T>A|p.Cys36Ser|106/324|106/324|36/107||	GT	0	0	0	0	0	0	0	0	0	0	0	0	0	0	0	0	0	0	0	0	0	0	0	0	0	0	0	0	0	0	0	1	0	0	0	0	0	1	0	0	0	0	0	0	0	0	0	0	0	0	0	0	0	0	0	0	0	0	0	0	0	0	0	1	0	0	0	0	0	0	0	0	0	1	0	0	0	0	0	0	0	0	0	0	0	0	0	0	0	0	0	0	0	0	0	0
CP001851	294499	TTCTTCGACT.GCTACGATTG	G	C	40.0	PASS	NA;ANN=C|missense_variant|MODERATE|BM590_A0293|gene296|transcript|TRANSCRIPT_gene296|protein_coding|1/1|c.107G>C|p.Cys36Ser|107/324|107/324|36/107||	GT	0	0	0	0	0	0	0	0	0	0	0	0	0	0	0	0	0	0	0	0	0	0	0	0	0	0	0	0	0	0	0	1	0	0	0	0	0	1	0	0	0	0	0	0	0	0	0	0	0	0	0	0	0	0	0	0	0	0	0	0	0	0	0	1	0	0	0	0	0	0	0	0	0	1	0	0	0	0	0	0	0	0	0	0	0	0	0	0	0	0	0	0	0	0	0	0
CP001851	294506	ACTGCTACGA.TTGGTATCCT	T	C	40.0	PASS	NA;ANN=C|synonymous_variant|LOW|BM590_A0293|gene296|transcript|TRANSCRIPT_gene296|protein_coding|1/1|c.114T>C|p.Asp38Asp|114/324|114/324|38/107||	GT	0	0	0	0	0	0	0	0	0	0	0	0	0	0	0	0	0	0	0	0	0	0	0	0	0	0	0	0	0	0	0	1	0	0	0	0	0	1	0	0	0	0	0	0	0	0	0	0	0	0	0	0	0	0	0	0	0	0	0	0	0	0	0	1	0	0	0	0	0	0	0	0	0	1	0	0	0	0	0	0	0	0	0	0	0	0	0	0	0	0	0	0	0	0	0	0
CP001851	294515	ATTGGTATCC.TGCCGCCTAT	T	C	40.0	PASS	NA;ANN=C|synonymous_variant|LOW|BM590_A0293|gene296|transcript|TRANSCRIPT_gene296|protein_coding|1/1|c.123T>C|p.Pro41Pro|123/324|123/324|41/107||	GT	0	0	0	0	0	0	0	0	0	0	0	0	0	0	0	0	0	0	0	0	0	0	0	0	0	0	0	0	0	0	0	1	0	0	0	0	0	1	0	0	0	0	0	0	0	0	0	0	0	0	0	0	0	0	0	0	0	0	0	0	0	0	0	1	0	0	0	0	0	0	0	0	0	1	0	0	0	0	0	0	0	0	0	0	0	0	0	0	0	0	0	0	0	0	0	0
CP001851	294527	CCGCCTATGA.TGACGAGGAA	T	C	40.0	PASS	NA;ANN=C|synonymous_variant|LOW|BM590_A0293|gene296|transcript|TRANSCRIPT_gene296|protein_coding|1/1|c.135T>C|p.Asp45Asp|135/324|135/324|45/107||	GT	0	0	0	0	0	0	0	0	0	0	0	0	0	0	0	0	0	0	0	0	0	0	0	0	0	0	0	0	0	0	0	1	0	0	0	0	0	1	0	0	0	0	0	0	0	0	0	0	0	0	0	0	0	0	0	0	0	0	0	0	0	0	0	1	0	0	0	0	0	0	0	0	0	1	0	0	0	0	0	0	0	0	0	0	0	0	0	0	0	0	0	0	0	0	0	0
CP001851	294828	ATCCTCTCTC.GCAGCACCAT	G	T	40.0	PASS	NA;ANN=T|intergenic_region|MODIFIER|BM590_A0293-BM590_A0294|gene296-gene297|intergenic_region|gene296-gene297|||n.294828G>T||||||	GT	0	0	1	0	0	0	0	0	0	0	0	1	0	0	0	0	0	0	0	0	0	0	0	0	0	0	0	0	0	0	0	0	0	0	0	0	0	0	0	0	0	0	0	0	0	0	0	0	0	0	0	0	0	0	0	0	0	0	0	0	0	0	0	0	0	0	0	0	0	0	0	0	0	0	0	0	0	0	0	0	0	0	1	0	0	1	0	0	0	0	0	0	0	0	0	0
CP001851	294829	TCCTCTCTCG.CAGCACCATC	C	T	40.0	PASS	NA;ANN=T|intergenic_region|MODIFIER|BM590_A0293-BM590_A0294|gene296-gene297|intergenic_region|gene296-gene297|||n.294829C>T||||||	GT	0	1	0	0	0	0	0	0	0	0	0	0	0	0	1	0	0	0	0	0	0	0	0	0	0	0	0	0	0	0	1	0	0	0	0	0	0	0	0	0	0	0	0	0	0	1	0	0	0	0	1	0	0	0	1	0	0	0	0	0	0	0	0	0	0	0	0	0	0	0	0	0	0	0	0	0	0	0	0	0	0	0	0	0	0	0	0	0	0	0	0	0	0	0	1	0
CP001851	295309	TATACCCACA.TGCTCATCAT	T	C	40.0	PASS	NA;ANN=C|start_lost|HIGH|BM590_A0294|gene297|transcript|TRANSCRIPT_gene297|protein_coding|1/1|c.2T>C|p.Met1?|2/843|2/843|1/280||;LOF=(BM590_A0294|gene297|1|1,00)	GT	0	0	0	0	0	0	0	0	0	0	0	0	0	0	0	0	0	0	0	0	0	0	0	0	0	0	0	0	0	0	0	0	0	0	0	0	0	0	0	0	0	0	0	0	0	0	0	0	0	0	0	0	0	0	0	0	0	0	0	0	0	0	0	0	0	0	0	0	0	0	0	0	0	0	0	0	0	0	0	0	0	0	1	0	0	0	0	0	0	0	0	0	0	0	0	0
CP001851	295371	CGGGACCGGT.GAACTTTCTG	G	A	40.0	PASS	NA;ANN=A|missense_variant|MODERATE|BM590_A0294|gene297|transcript|TRANSCRIPT_gene297|protein_coding|1/1|c.64G>A|p.Glu22Lys|64/843|64/843|22/280||	GT	0	0	0	0	0	0	0	0	0	0	0	0	0	0	0	0	0	0	0	1	0	0	0	0	0	0	0	0	0	0	0	0	0	0	0	0	0	0	0	0	0	0	0	0	0	0	0	0	0	0	0	0	0	0	0	0	0	0	1	0	0	0	0	0	0	0	0	0	0	0	0	0	0	0	0	0	0	0	0	0	0	0	0	0	0	0	0	0	0	0	0	0	0	0	0	1
CP001851	296261	TCGCATCTCA.TCGCCTTGGT	T	G	40.0	PASS	NA;ANN=G|intergenic_region|MODIFIER|BM590_A0294-BM590_A0295|gene297-gene298|intergenic_region|gene297-gene298|||n.296261T>G||||||	GT	0	0	1	0	0	0	0	1	1	0	0	1	0	0	0	0	0	0	0	1	0	1	1	0	0	0	0	0	0	0	0	0	0	0	0	0	0	0	1	0	0	0	0	0	1	0	1	1	0	0	0	0	0	0	0	0	0	0	1	1	0	0	0	0	0	0	0	1	0	0	0	0	0	0	0	1	0	0	0	0	0	0	1	1	0	1	1	1	0	0	1	1	0	1	0	1
CP001851	296637	CTGCTTGTGC.AGGCCTGTTT	A	G	40.0	PASS	NA;ANN=G|intergenic_region|MODIFIER|BM590_A0295-BM590_A0296|gene298-gene299|intergenic_region|gene298-gene299|||n.296637A>G||||||	GT	0	0	1	0	0	0	0	0	0	0	0	1	0	0	0	0	0	0	0	0	0	0	0	0	0	0	0	0	0	0	0	0	0	0	0	0	0	0	0	0	0	0	0	0	0	0	1	0	0	0	0	0	0	0	0	0	0	0	0	1	0	0	0	0	0	0	0	1	0	0	0	0	0	0	0	1	0	0	0	0	0	0	1	1	0	1	0	0	0	0	0	0	0	0	0	0
CP001851	297090	GCGACGGAGA.TGTTTCATGC	T	C	40.0	PASS	NA;ANN=C|intergenic_region|MODIFIER|BM590_A0296-BM590_A0297|gene299-gene300|intergenic_region|gene299-gene300|||n.297090T>C||||||	GT	0	0	1	0	0	0	0	0	0	0	0	1	0	0	0	0	0	0	0	1	0	0	1	0	0	0	0	0	0	0	0	0	0	0	0	0	0	0	0	0	0	0	0	0	1	0	1	1	0	0	0	0	0	0	0	0	0	0	1	1	0	0	0	0	0	0	0	1	0	0	0	0	0	0	0	1	0	0	0	0	0	0	1	1	0	1	0	0	0	0	1	0	0	0	0	1
CP001851	297479	GCAAGATCGT.CACCGCGGGC	C	T	40.0	PASS	NA;ANN=T|synonymous_variant|LOW|BM590_A0297|gene300|transcript|TRANSCRIPT_gene300|protein_coding|1/1|c.384C>T|p.Val128Val|384/1713|384/1713|128/570||	GT	0	0	0	0	0	0	0	0	0	0	0	0	0	0	0	0	0	0	0	0	0	0	1	0	0	0	0	0	0	0	0	0	0	0	0	0	0	0	0	0	0	0	0	0	0	0	0	0	0	0	0	0	0	0	0	0	0	0	0	0	0	0	0	0	0	0	0	0	0	0	0	0	0	0	0	0	0	0	0	0	0	0	0	0	0	0	0	0	0	0	1	0	0	0	0	0
CP001851	297896	CCTTCAAGGG.ACGCACGATC	A	G	40.0	PASS	NA;ANN=G|synonymous_variant|LOW|BM590_A0297|gene300|transcript|TRANSCRIPT_gene300|protein_coding|1/1|c.801A>G|p.Gly267Gly|801/1713|801/1713|267/570||	GT	0	0	0	0	0	0	0	0	0	0	0	0	0	0	0	0	0	0	0	0	0	0	1	0	0	0	0	0	0	0	0	0	0	0	0	0	0	0	0	0	0	0	0	0	0	0	0	0	0	0	0	0	0	0	0	0	0	0	0	0	0	0	0	0	0	0	0	0	0	0	0	0	0	0	0	0	0	0	0	0	0	0	0	0	0	0	0	0	0	0	0	0	0	0	0	0
CP001851	298649	CGGTCGTCAA.TACGCGCGGC	T	C	40.0	PASS	NA;ANN=C|synonymous_variant|LOW|BM590_A0297|gene300|transcript|TRANSCRIPT_gene300|protein_coding|1/1|c.1554T>C|p.Asn518Asn|1554/1713|1554/1713|518/570||	GT	0	0	0	0	0	0	0	0	0	0	0	0	0	0	0	0	0	0	0	0	0	0	0	0	0	0	1	0	0	0	0	1	0	0	0	0	0	1	0	0	0	0	0	0	0	0	0	0	0	0	0	0	0	0	0	0	0	0	0	0	0	0	0	1	0	0	0	0	0	0	0	0	0	1	0	0	0	0	0	0	0	0	0	0	0	0	0	0	0	0	0	0	0	0	0	0
CP001851	299458	GCTGCAATGG.CTGGTGAGGC	C	T	40.0	PASS	NA;ANN=T|synonymous_variant|LOW|BM590_A0299|gene302|transcript|TRANSCRIPT_gene302|protein_coding|1/1|c.187C>T|p.Leu63Leu|187/699|187/699|63/232||	GT	0	0	0	0	0	0	0	0	0	0	0	0	0	0	0	0	0	0	0	1	0	0	1	0	0	0	0	0	0	0	0	0	0	0	0	0	0	0	0	0	0	0	0	0	1	0	0	1	0	0	0	0	0	0	0	0	0	0	1	0	0	0	0	0	0	0	0	0	0	0	0	0	0	0	0	0	0	0	0	0	0	0	0	0	0	0	0	0	0	0	1	0	0	0	0	1
CP001851	299566	GGCGGAGGCA.CTCGCCGGTT	C	T	40.0	PASS	NA;ANN=T|missense_variant|MODERATE|BM590_A0299|gene302|transcript|TRANSCRIPT_gene302|protein_coding|1/1|c.295C>T|p.Leu99Phe|295/699|295/699|99/232||	GT	0	0	1	0	0	0	0	0	0	0	0	0	0	0	0	0	0	0	0	0	0	0	0	0	0	0	0	0	0	0	0	0	0	0	0	0	0	0	0	0	0	0	0	0	0	0	0	0	0	0	0	0	0	0	0	0	0	0	0	0	0	0	0	0	0	0	0	0	0	0	0	0	0	0	0	0	0	0	0	0	0	0	1	0	0	1	0	0	0	0	0	0	0	0	0	0
CP001851	300244	GAAATGACCC.GCCGGTTTCC	G	A	40.0	PASS	NA;ANN=A|missense_variant|MODERATE|BM590_A0300|gene303|transcript|TRANSCRIPT_gene303|protein_coding|1/1|c.278G>A|p.Arg93His|278/627|278/627|93/208||	GT	0	0	0	0	0	0	0	0	0	0	0	0	0	0	0	0	0	0	0	1	0	0	0	0	0	0	0	0	0	0	0	0	0	0	0	0	0	0	0	0	0	0	0	0	0	0	0	0	0	0	0	0	0	0	0	0	0	0	0	0	0	0	0	0	0	0	0	0	0	0	0	0	0	0	0	0	0	0	0	0	0	0	0	0	0	0	0	0	0	0	0	0	0	0	0	0
CP001851	300590	CACGTTCAAA.CTGATAGCCA	C	T	40.0	PASS	NA;ANN=T|synonymous_variant|LOW|BM590_A0300|gene303|transcript|TRANSCRIPT_gene303|protein_coding|1/1|c.624C>T|p.Asn208Asn|624/627|624/627|208/208||	GT	0	0	1	0	0	0	0	0	0	0	0	1	0	0	0	0	0	0	0	0	0	0	0	0	0	0	0	0	0	0	0	0	0	0	0	0	0	0	0	0	0	0	0	0	0	0	1	0	0	0	0	0	0	0	0	0	0	0	0	1	0	0	0	0	0	0	0	1	0	0	0	0	0	0	0	0	0	0	0	0	0	0	1	1	0	1	0	0	0	0	0	0	0	0	0	0
CP001851	300775	GCTCTATCCA.GCTGAGCTAC	G	A	40.0	PASS	NA;ANN=A|missense_variant|MODERATE|BM590_Ar37|gene305|transcript|rna4|protein_coding|1/1|c.17C>T|p.Ala6Val|17/77|17/77|6/24||WARNING_TRANSCRIPT_INCOMPLETE	GT	0	0	0	0	0	0	0	0	0	0	0	0	0	0	0	0	0	0	0	0	0	0	0	0	0	0	0	0	0	0	0	0	0	0	0	0	0	0	0	0	0	0	0	0	0	0	0	0	0	0	0	0	0	0	0	0	0	0	0	0	0	0	0	0	0	0	0	0	0	0	0	0	0	0	0	0	0	0	0	0	0	0	1	0	0	1	0	0	0	0	0	0	0	0	0	0
CP001851	301002	CTGCATCGGC.AAATCAGGCA	A	C	40.0	PASS	NA;ANN=C|missense_variant|MODERATE|BM590_A0302|gene306|transcript|TRANSCRIPT_gene306|protein_coding|1/1|c.1502T>G|p.Leu501Trp|1502/1554|1502/1554|501/517||	GT	0	0	0	0	0	0	0	0	0	0	0	0	0	0	0	0	0	0	0	0	0	1	0	0	0	0	0	0	0	0	0	0	0	0	0	0	0	0	0	0	0	0	0	0	0	0	0	0	0	0	0	0	0	0	0	0	0	0	0	0	0	0	0	0	0	0	0	0	0	0	0	0	0	0	0	0	0	0	0	0	0	0	0	0	0	0	0	1	0	0	0	0	0	1	0	0
CP001851	301709	GGTCGCTTTG.AATATGGGCG	A	G	40.0	PASS	NA;ANN=G|synonymous_variant|LOW|BM590_A0302|gene306|transcript|TRANSCRIPT_gene306|protein_coding|1/1|c.795T>C|p.Ile265Ile|795/1554|795/1554|265/517||	GT	0	0	0	0	0	0	0	0	0	0	0	0	0	0	0	0	0	0	0	0	0	0	0	0	0	0	0	0	0	0	0	0	0	0	0	0	0	0	0	0	0	0	0	0	0	0	0	0	0	0	0	0	0	0	0	0	0	0	0	0	0	0	0	0	0	0	0	0	0	0	0	0	0	0	0	0	0	0	0	1	0	0	0	0	0	0	0	0	0	0	0	0	0	0	0	0
CP001851	301772	GTACGAGTAT.GAGCGCCGGA	G	A	40.0	PASS	NA;ANN=A|synonymous_variant|LOW|BM590_A0302|gene306|transcript|TRANSCRIPT_gene306|protein_coding|1/1|c.732C>T|p.Leu244Leu|732/1554|732/1554|244/517||	GT	0	0	0	0	0	0	0	0	0	0	0	0	0	0	0	0	0	0	0	1	0	0	1	0	0	0	0	0	0	0	0	0	0	0	0	0	0	0	0	0	0	0	0	0	1	0	0	1	0	0	0	0	0	0	0	0	0	0	1	0	0	0	0	0	0	0	0	0	0	0	0	0	0	0	0	0	0	0	0	0	0	0	0	0	0	0	0	0	0	0	1	0	0	0	0	1
CP001851	302462	CGGCTTGAGG.GGAAGTGCCG	G	A	40.0	PASS	NA;ANN=A|synonymous_variant|LOW|BM590_A0302|gene306|transcript|TRANSCRIPT_gene306|protein_coding|1/1|c.42C>T|p.Ser14Ser|42/1554|42/1554|14/517||	GT	0	0	0	0	0	0	0	0	0	0	0	0	0	0	0	1	0	0	0	0	0	0	0	0	0	0	0	0	0	0	0	0	0	0	0	0	0	0	0	0	0	0	0	0	0	0	0	0	0	0	0	0	0	0	0	0	0	0	0	0	0	0	0	0	0	0	0	0	0	0	0	0	0	0	0	0	0	0	0	0	0	0	0	0	0	0	0	0	0	0	0	0	0	0	0	0
CP001851	303150	GCGGCTACAT.GACCAAGCTC	G	A	40.0	PASS	NA;ANN=A|missense_variant|MODERATE|BM590_A0303|gene307|transcript|TRANSCRIPT_gene307|protein_coding|1/1|c.291G>A|p.Met97Ile|291/1152|291/1152|97/383||	GT	0	0	0	0	0	0	0	0	0	0	0	0	0	0	0	0	0	0	0	1	0	0	0	0	0	0	0	0	0	0	0	0	0	0	0	0	0	0	0	0	0	0	0	0	0	0	0	0	0	0	0	0	0	0	0	0	0	0	1	0	0	0	0	0	0	0	0	0	0	0	0	0	0	0	0	0	0	0	0	0	0	0	0	0	0	0	0	0	0	0	0	0	0	0	0	1
CP001851	303280	AACCACCCGC.CAGCGCATTG	C	T	40.0	PASS	NA;ANN=T|stop_gained|HIGH|BM590_A0303|gene307|transcript|TRANSCRIPT_gene307|protein_coding|1/1|c.421C>T|p.Gln141*|421/1152|421/1152|141/383||	GT	0	0	0	0	0	0	0	0	0	0	0	0	0	0	0	0	0	0	0	0	0	0	0	0	0	0	0	0	0	0	0	0	0	0	0	0	0	0	0	0	0	0	0	0	0	0	0	0	0	0	0	0	0	0	0	0	0	0	0	1	0	0	0	0	0	0	0	1	0	0	0	0	0	0	0	0	0	0	0	0	0	0	0	0	0	0	0	0	0	0	0	0	0	0	0	0
CP001851	303338	GCCGTGGGGG.CCGAACTTGC	C	T	40.0	PASS	NA;ANN=T|missense_variant|MODERATE|BM590_A0303|gene307|transcript|TRANSCRIPT_gene307|protein_coding|1/1|c.479C>T|p.Ala160Val|479/1152|479/1152|160/383||	GT	0	0	0	0	0	0	0	0	0	1	0	0	0	0	0	0	0	0	0	0	0	0	0	0	0	0	0	0	0	0	0	0	0	0	0	0	0	0	0	0	0	0	0	0	0	0	0	0	0	0	0	0	0	0	0	0	0	0	0	0	0	0	0	0	0	0	0	0	0	0	1	0	0	0	0	0	0	0	0	0	0	0	0	0	0	0	0	0	0	0	0	0	1	0	0	0
CP001851	303347	GCCGAACTTG.CTGTCGCCAA	C	T	40.0	PASS	NA;ANN=T|missense_variant|MODERATE|BM590_A0303|gene307|transcript|TRANSCRIPT_gene307|protein_coding|1/1|c.488C>T|p.Ala163Val|488/1152|488/1152|163/383||	GT	0	0	0	1	1	1	0	0	0	0	0	0	0	0	0	0	0	0	1	0	1	0	0	0	0	1	0	0	0	0	0	0	0	0	0	0	0	0	0	0	1	0	0	1	0	0	0	0	0	0	0	0	0	0	0	0	0	0	0	0	0	0	0	0	0	0	1	0	1	0	0	0	0	0	0	0	1	0	0	0	0	0	0	0	0	0	0	0	0	0	0	0	0	0	0	0
CP001851	303784	CCAGTGGGGG.GCTGACGGCT	G	A	40.0	PASS	NA;ANN=A|missense_variant|MODERATE|BM590_A0303|gene307|transcript|TRANSCRIPT_gene307|protein_coding|1/1|c.925G>A|p.Ala309Thr|925/1152|925/1152|309/383||	GT	0	0	0	0	0	0	0	0	0	0	0	0	0	0	0	0	0	0	0	1	0	0	0	0	0	0	0	0	0	0	0	0	0	0	0	0	0	0	0	0	0	0	0	0	0	0	0	0	0	0	0	0	0	0	0	0	0	0	1	0	0	0	0	0	0	0	0	0	0	0	0	0	0	0	0	0	0	0	0	0	0	0	0	0	0	0	0	0	0	0	0	0	0	0	0	1
CP001851	304239	CCGTCAGGTC.ACACAGGTTC	A	T	40.0	PASS	NA;ANN=T|missense_variant|MODERATE|BM590_A0304|gene308|transcript|TRANSCRIPT_gene308|protein_coding|1/1|c.214A>T|p.Thr72Ser|214/3132|214/3132|72/1043||	GT	0	0	0	0	0	0	0	0	0	0	0	0	0	0	0	0	0	0	0	0	0	0	0	0	0	0	0	0	0	0	0	0	0	0	0	0	0	0	0	0	0	0	0	0	1	0	0	0	0	0	0	0	0	0	0	0	0	0	0	0	0	0	0	0	0	0	0	0	0	0	0	0	0	0	0	0	0	0	0	0	0	0	0	0	0	0	0	0	0	0	0	0	0	0	0	0
CP001851	304259	TGGAAAATGC.GGTCGCGCGT	G	T	40.0	PASS	NA;ANN=T|synonymous_variant|LOW|BM590_A0304|gene308|transcript|TRANSCRIPT_gene308|protein_coding|1/1|c.234G>T|p.Ala78Ala|234/3132|234/3132|78/1043||	GT	0	0	0	0	0	0	0	0	0	0	0	0	0	0	0	0	0	0	0	0	0	0	0	0	0	0	1	0	0	0	0	1	0	0	0	0	0	1	0	0	0	0	0	0	0	0	0	0	0	0	0	0	0	0	0	0	0	0	0	0	0	0	0	1	0	0	0	0	0	0	0	0	0	1	0	0	0	0	0	0	0	0	0	0	0	0	0	0	0	0	0	0	0	0	0	0
CP001851	304265	ATGCGGTCGC.GCGTGTTTCC	G	A	40.0	PASS	NA;ANN=A|synonymous_variant|LOW|BM590_A0304|gene308|transcript|TRANSCRIPT_gene308|protein_coding|1/1|c.240G>A|p.Ala80Ala|240/3132|240/3132|80/1043||	GT	0	0	0	0	0	0	0	0	0	0	0	0	0	0	0	0	0	0	0	1	0	0	0	0	0	0	0	0	0	0	0	0	0	0	0	0	0	0	0	0	0	0	0	0	0	0	0	0	0	0	0	0	0	0	0	0	0	0	1	0	0	0	0	0	0	0	0	0	0	0	0	0	0	0	0	0	0	0	0	0	0	0	0	0	0	0	0	0	0	0	0	0	0	0	0	1
CP001851	304499	CCATGGCGGT.CGATGACATG	C	T	40.0	PASS	NA;ANN=T|synonymous_variant|LOW|BM590_A0304|gene308|transcript|TRANSCRIPT_gene308|protein_coding|1/1|c.474C>T|p.Val158Val|474/3132|474/3132|158/1043||	GT	0	0	1	0	0	0	0	0	0	0	0	1	0	0	0	0	0	0	0	0	0	0	0	0	0	0	0	0	0	0	0	0	0	0	0	0	0	0	0	0	0	0	0	0	0	0	1	0	0	0	0	0	0	0	0	0	0	0	0	1	0	0	0	0	0	0	0	1	0	0	0	0	0	0	0	0	0	0	0	0	0	0	1	1	0	1	0	0	0	0	0	0	0	0	0	0
CP001851	304768	CCGGAAGATT.TCGAGAATGT	T	G	40.0	PASS	NA;ANN=G|missense_variant|MODERATE|BM590_A0304|gene308|transcript|TRANSCRIPT_gene308|protein_coding|1/1|c.743T>G|p.Phe248Cys|743/3132|743/3132|248/1043||	GT	0	0	0	0	0	0	0	0	0	0	0	0	0	0	0	0	0	0	0	0	0	0	0	0	0	0	0	1	0	0	0	0	0	0	0	1	0	0	0	0	0	0	0	0	0	0	0	0	0	0	0	0	0	0	0	0	0	0	0	0	0	0	0	0	0	0	0	0	0	0	0	0	0	0	0	0	0	0	1	0	0	0	0	0	0	0	0	0	0	0	0	0	0	0	0	0
CP001851	305539	AGCGAAGGGC.ATGGCCCGCT	A	G	40.0	PASS	NA;ANN=G|missense_variant|MODERATE|BM590_A0304|gene308|transcript|TRANSCRIPT_gene308|protein_coding|1/1|c.1514A>G|p.His505Arg|1514/3132|1514/3132|505/1043||	GT	0	0	0	0	0	0	0	0	0	0	0	0	0	0	0	0	0	0	0	1	0	0	0	0	0	0	0	0	0	0	0	0	0	0	0	0	0	0	0	0	0	0	0	0	0	0	0	0	0	0	0	0	0	0	0	0	0	0	1	0	0	0	0	0	0	0	0	0	0	0	0	0	0	0	0	0	0	0	0	0	0	0	0	0	0	0	0	0	0	0	0	0	0	0	0	1
CP001851	305893	GTGCTGACGC.TTGCCCCCTG	T	G	40.0	PASS	NA;ANN=G|missense_variant|MODERATE|BM590_A0304|gene308|transcript|TRANSCRIPT_gene308|protein_coding|1/1|c.1868T>G|p.Leu623Arg|1868/3132|1868/3132|623/1043||	GT	0	0	0	0	0	0	0	0	0	0	0	0	0	0	0	0	0	0	0	0	0	0	1	0	0	0	0	0	0	0	0	0	0	0	0	0	0	0	0	0	0	0	0	0	1	0	0	1	0	0	0	0	0	0	0	0	0	0	0	0	0	0	0	0	0	0	0	0	0	0	0	0	0	0	0	0	0	0	0	0	0	0	0	0	0	0	0	0	0	0	1	0	0	0	0	0
CP001851	307036	ATCGCCACGC.TTTATGTGAC	T	A	40.0	PASS	NA;ANN=A|missense_variant|MODERATE|BM590_A0304|gene308|transcript|TRANSCRIPT_gene308|protein_coding|1/1|c.3011T>A|p.Leu1004His|3011/3132|3011/3132|1004/1043||	GT	0	0	0	0	0	0	0	0	0	0	0	0	0	0	0	0	0	0	0	0	0	1	0	0	0	0	0	0	0	0	0	0	0	0	0	0	0	0	0	0	0	0	0	0	0	0	0	0	0	0	0	0	0	0	0	0	0	0	0	0	0	0	0	0	0	0	0	0	0	0	0	0	0	0	0	0	0	0	0	0	0	0	0	0	0	0	0	1	0	0	0	0	0	1	0	0
CP001851	307390	TCACGCTCGA.TGAAGCGCCC	T	C	40.0	PASS	NA;ANN=C|missense_variant|MODERATE|BM590_A0305|gene309|transcript|TRANSCRIPT_gene309|protein_coding|1/1|c.1360A>G|p.Ile454Val|1360/1470|1360/1470|454/489||	GT	0	0	0	0	0	0	0	0	0	0	0	0	0	0	0	0	0	0	0	0	0	0	0	0	0	0	0	0	0	0	0	0	0	0	0	0	0	0	0	0	0	1	0	0	0	0	0	0	0	0	0	0	0	1	0	0	0	0	0	0	0	1	0	0	0	0	0	0	0	0	0	0	0	0	0	0	0	0	0	0	0	0	0	0	0	0	0	0	0	0	0	0	0	0	0	0
CP001851	307709	ACAGAACCGG.CATACGTTCC	C	T	40.0	PASS	NA;ANN=T|missense_variant|MODERATE|BM590_A0305|gene309|transcript|TRANSCRIPT_gene309|protein_coding|1/1|c.1041G>A|p.Met347Ile|1041/1470|1041/1470|347/489||	GT	0	0	0	0	0	0	0	1	1	0	0	0	0	0	0	0	0	0	0	0	0	0	0	0	0	0	0	0	0	0	0	0	0	0	0	0	0	0	1	0	0	0	0	0	0	0	0	0	0	0	0	0	0	0	0	0	0	0	0	0	0	0	0	0	0	0	0	0	0	0	0	0	0	0	0	0	0	0	0	0	0	0	0	0	0	0	1	0	0	0	0	1	0	0	0	0
CP001851	308175	CTGCAATTGC.GCGACGATAT	G	T	40.0	PASS	NA;ANN=T|missense_variant|MODERATE|BM590_A0305|gene309|transcript|TRANSCRIPT_gene309|protein_coding|1/1|c.575C>A|p.Ala192Glu|575/1470|575/1470|192/489||	GT	0	0	0	0	0	0	0	0	0	0	0	0	0	0	0	0	0	0	0	1	0	0	0	0	0	0	0	0	0	0	0	0	0	0	0	0	0	0	0	0	0	0	0	0	0	0	0	0	0	0	0	0	0	0	0	0	0	0	1	0	0	0	0	0	0	0	0	0	0	0	0	0	0	0	0	0	0	0	0	0	0	0	0	0	0	0	0	0	0	0	0	0	0	0	0	1
CP001851	308188	ACGATATCGC.CGTTTTCCGC	C	A	40.0	PASS	NA;ANN=A|missense_variant|MODERATE|BM590_A0305|gene309|transcript|TRANSCRIPT_gene309|protein_coding|1/1|c.562G>T|p.Gly188Cys|562/1470|562/1470|188/489||	GT	0	0	0	0	0	0	0	1	1	0	0	0	0	0	0	0	0	0	0	0	0	0	0	0	0	0	0	0	0	0	0	0	0	0	0	0	0	0	1	0	0	0	0	0	0	0	0	0	0	0	0	0	0	0	0	0	0	0	0	0	0	0	0	0	0	0	0	0	0	0	0	0	0	0	0	0	0	0	0	0	0	0	0	0	0	0	1	0	0	0	0	1	0	0	0	0
CP001851	308546	ATGTGCCCAT.GAAGGGCATT	G	A	40.0	PASS	NA;ANN=A|synonymous_variant|LOW|BM590_A0305|gene309|transcript|TRANSCRIPT_gene309|protein_coding|1/1|c.204C>T|p.Phe68Phe|204/1470|204/1470|68/489||	GT	0	0	1	0	0	0	0	0	0	0	0	0	0	0	0	0	0	0	0	0	0	0	0	0	0	0	0	0	0	0	0	0	0	0	0	0	0	0	0	0	0	0	0	0	0	0	0	0	0	0	0	0	0	0	0	0	0	0	0	0	0	0	0	0	0	0	0	0	0	0	0	0	0	0	0	0	0	0	0	0	0	0	1	0	0	1	0	0	0	0	0	0	0	0	0	0
CP001851	309174	CTGGTTCGGC.GAGCGGAAAT	G	A	40.0	PASS	NA;ANN=A|missense_variant|MODERATE|BM590_A0306|gene310|transcript|TRANSCRIPT_gene310|protein_coding|1/1|c.875C>T|p.Ser292Leu|875/1248|875/1248|292/415||	GT	0	0	0	0	0	0	0	0	0	0	0	0	0	0	0	0	0	0	0	0	0	0	0	0	0	0	0	0	0	0	0	0	0	0	0	0	0	0	0	0	0	0	0	0	0	0	1	0	0	0	0	0	0	0	0	0	0	0	0	1	0	0	0	0	0	0	0	1	0	0	0	0	0	0	0	0	0	0	0	0	0	0	0	1	0	0	0	0	0	0	0	0	0	0	0	0
CP001851	309283	TGCGCCATGG.CGATCTCGTT	C	A	40.0	PASS	NA;ANN=A|missense_variant|MODERATE|BM590_A0306|gene310|transcript|TRANSCRIPT_gene310|protein_coding|1/1|c.766G>T|p.Ala256Ser|766/1248|766/1248|256/415||	GT	0	0	0	0	0	0	0	0	0	0	0	0	0	0	0	0	0	0	0	0	0	0	0	0	0	0	0	0	0	0	0	0	0	0	0	0	0	0	0	0	0	0	0	0	0	0	0	0	0	0	0	0	0	0	0	0	0	0	1	0	0	0	0	0	0	0	0	0	0	0	0	0	0	0	0	0	0	0	0	0	0	0	0	0	0	0	0	0	0	0	0	0	0	0	0	1
CP001851	309365	AGCCGGTATG.GGCCTCCTTT	G	T	40.0	PASS	NA;ANN=T|synonymous_variant|LOW|BM590_A0306|gene310|transcript|TRANSCRIPT_gene310|protein_coding|1/1|c.684C>A|p.Ala228Ala|684/1248|684/1248|228/415||	GT	0	0	0	0	0	0	0	0	0	0	0	0	0	0	0	0	0	0	0	0	0	0	0	0	0	0	0	0	0	0	0	0	0	0	0	1	0	0	0	0	0	0	0	0	0	0	0	0	0	0	0	0	0	0	0	0	0	0	0	0	0	0	0	0	0	0	0	0	0	0	0	0	0	0	0	0	0	0	1	0	0	0	0	0	0	0	0	0	0	0	0	0	0	0	0	0
CP001851	310041	ATTGCTGGTG.AGCACCATGC	A	G	40.0	PASS	NA;ANN=G|missense_variant|MODERATE|BM590_A0306|gene310|transcript|TRANSCRIPT_gene310|protein_coding|1/1|c.8T>C|p.Leu3Pro|8/1248|8/1248|3/415||	GT	0	0	0	0	0	0	1	0	0	0	1	0	0	0	0	0	0	1	0	0	0	0	0	1	1	0	0	0	0	0	0	0	1	0	1	0	1	0	0	0	0	1	1	0	0	0	0	0	1	1	0	0	1	1	0	1	1	1	0	0	0	1	1	0	1	1	0	0	0	1	0	0	1	0	1	0	0	0	0	0	1	0	0	0	0	0	0	0	0	1	0	0	0	0	0	0
CP001851	310475	TAATTCCCCC.GCAAGCAGAA	G	A	40.0	PASS	NA;ANN=A|intergenic_region|MODIFIER|BM590_A0307-BM590_A0308|gene311-gene312|intergenic_region|gene311-gene312|||n.310475G>A||||||	GT	0	0	0	0	0	0	0	0	0	0	0	0	0	0	0	0	0	0	0	0	0	0	0	0	0	0	0	0	0	0	0	0	0	0	0	0	0	0	0	0	0	0	0	0	0	0	0	0	0	0	0	0	0	0	0	0	0	0	0	0	0	0	0	0	0	0	0	0	1	0	0	0	0	0	0	0	0	0	0	0	0	0	0	0	0	0	0	0	0	0	0	0	0	0	0	0
CP001851	310768	GCCTGTCGAT.CCTTATCATC	C	T	40.0	PASS	NA;ANN=T|missense_variant|MODERATE|BM590_A0308|gene312|transcript|TRANSCRIPT_gene312|protein_coding|1/1|c.271C>T|p.Pro91Ser|271/453|271/453|91/150||	GT	0	0	0	0	0	0	0	0	0	0	0	0	0	0	0	0	0	0	0	0	0	0	0	0	0	0	0	0	0	0	0	0	0	0	0	0	0	0	0	0	0	0	0	0	0	0	1	0	0	0	0	0	0	0	0	0	0	0	0	1	0	0	0	0	0	0	0	1	0	0	0	0	0	0	0	0	0	0	0	0	0	0	0	1	0	0	0	0	0	0	0	0	0	0	0	0
CP001851	310968	TCGTATTTCA.GCAGCCATTA	G	A	40.0	PASS	NA;ANN=A|missense_variant|MODERATE|BM590_A0309|gene313|transcript|TRANSCRIPT_gene313|protein_coding|1/1|c.22G>A|p.Ala8Thr|22/390|22/390|8/129||	GT	0	0	1	0	0	0	0	0	0	0	0	1	0	0	0	0	0	0	0	0	0	0	0	0	0	0	0	0	0	0	0	0	0	0	0	0	0	0	0	0	0	0	0	0	0	0	1	0	0	0	0	0	0	0	0	0	0	0	0	1	0	0	0	0	0	0	0	1	0	0	0	0	0	0	0	0	0	0	0	0	0	0	1	1	0	1	0	0	0	0	0	0	0	0	0	0
CP001851	311921	CTGAAATCGG.CAGACCCGCC	C	T	40.0	PASS	NA;ANN=T|synonymous_variant|LOW|BM590_A0310|gene314|transcript|TRANSCRIPT_gene314|protein_coding|1/1|c.771G>A|p.Leu257Leu|771/1311|771/1311|257/436||	GT	0	0	0	0	0	0	0	0	0	0	0	0	0	0	0	0	0	0	0	0	0	0	1	0	0	0	0	0	0	0	0	0	0	0	0	0	0	0	0	0	0	0	0	0	0	0	0	0	0	0	0	0	0	0	0	0	0	0	0	0	0	0	0	0	0	0	0	0	0	0	0	0	0	0	0	0	0	0	0	0	0	0	0	0	0	0	0	0	0	0	1	0	0	0	0	0
CP001851	312317	CGGTTTCCTC.CACCAGCGGC	C	T	40.0	PASS	NA;ANN=T|synonymous_variant|LOW|BM590_A0310|gene314|transcript|TRANSCRIPT_gene314|protein_coding|1/1|c.375G>A|p.Val125Val|375/1311|375/1311|125/436||	GT	0	0	0	0	0	0	0	0	0	0	0	0	0	0	0	0	0	0	0	0	0	0	0	0	0	0	0	0	0	0	0	0	0	0	0	0	0	0	0	0	0	0	0	0	0	0	0	0	0	0	0	0	0	0	0	0	0	0	0	0	0	0	0	0	0	0	0	0	0	0	0	0	0	0	0	0	0	0	0	0	0	0	0	0	0	0	0	0	0	0	0	0	1	0	0	0
CP001851	312580	CCGCCCCAGC.TTGCCTTGAA	T	C	40.0	PASS	NA;ANN=C|missense_variant|MODERATE|BM590_A0310|gene314|transcript|TRANSCRIPT_gene314|protein_coding|1/1|c.112A>G|p.Ser38Gly|112/1311|112/1311|38/436||	GT	0	0	1	0	0	0	0	0	0	0	0	1	0	0	0	0	0	0	0	1	0	0	1	0	0	0	0	0	0	0	0	0	0	0	0	0	0	0	0	0	0	0	0	0	1	0	1	1	0	0	0	0	0	0	0	0	0	0	1	1	0	0	0	0	0	0	0	1	0	0	0	0	0	0	0	1	0	0	0	0	0	0	1	1	0	1	0	0	0	0	1	0	0	0	0	1
CP001851	314133	CCGCGCGCCG.CGAATGTCTG	C	T	40.0	PASS	NA;ANN=T|missense_variant|MODERATE|BM590_A0311|gene315|transcript|TRANSCRIPT_gene315|protein_coding|1/1|c.59G>A|p.Arg20His|59/1497|59/1497|20/498||	GT	0	0	0	0	0	0	0	0	0	0	0	0	0	0	0	0	0	0	0	0	0	0	0	0	0	0	0	0	0	0	0	0	0	0	0	0	0	0	0	0	0	0	0	0	1	0	0	0	0	0	0	0	0	0	0	0	0	0	0	0	0	0	0	0	0	0	0	0	0	0	0	0	0	0	0	0	0	0	0	0	0	0	0	0	0	0	0	0	0	0	0	0	0	0	0	0
CP001851	314165	CAATGGACGA.ACTTCCTGCT	A	C	40.0	PASS	NA;ANN=C|missense_variant|MODERATE|BM590_A0311|gene315|transcript|TRANSCRIPT_gene315|protein_coding|1/1|c.27T>G|p.Ser9Arg|27/1497|27/1497|9/498||	GT	0	0	0	0	0	0	0	0	0	0	0	0	0	0	0	0	0	0	0	0	0	0	0	0	0	0	0	0	0	0	0	0	0	0	0	0	0	0	0	0	0	0	0	0	0	0	0	0	0	0	0	0	0	0	0	0	0	0	0	0	1	0	0	0	0	0	0	0	0	0	0	0	0	0	0	0	0	0	0	0	0	0	0	0	0	0	0	0	0	0	0	0	0	0	0	0
CP001851	314455	TGCGACGGAA.CCCAGAAGCC	C	T	40.0	PASS	NA;ANN=T|missense_variant|MODERATE|BM590_A0312|gene316|transcript|TRANSCRIPT_gene316|protein_coding|1/1|c.377G>A|p.Gly126Asp|377/453|377/453|126/150||	GT	0	0	0	0	0	0	0	0	0	0	0	0	0	0	0	0	0	0	0	0	0	0	0	0	0	0	0	0	0	0	0	0	0	0	0	0	0	0	0	0	0	0	0	0	0	0	1	0	0	0	0	0	0	0	0	0	0	0	0	0	0	0	0	0	0	0	0	0	0	0	0	0	0	0	0	0	0	0	0	0	0	0	0	0	0	0	0	0	0	0	0	0	0	0	0	0
CP001851	315002	ACGCGACGAA.GCTTGAAGCA	G	A	40.0	PASS	NA;ANN=A|synonymous_variant|LOW|BM590_A0313|gene317|transcript|TRANSCRIPT_gene317|protein_coding|1/1|c.21G>A|p.Lys7Lys|21/1650|21/1650|7/549||	GT	0	0	0	0	0	0	1	0	0	0	0	0	0	0	0	0	0	0	0	0	0	0	0	0	0	0	0	0	0	0	0	0	0	0	0	0	0	0	0	0	0	0	0	0	0	0	0	0	0	0	0	0	0	0	0	0	0	0	0	0	0	0	0	0	0	0	0	0	0	0	0	0	0	0	0	0	0	0	0	0	0	0	0	0	0	0	0	0	0	0	0	0	0	0	0	0
CP001851	315355	GTGCTCGACC.GCATGGCCGC	G	A	40.0	PASS	NA;ANN=A|missense_variant|MODERATE|BM590_A0313|gene317|transcript|TRANSCRIPT_gene317|protein_coding|1/1|c.374G>A|p.Arg125His|374/1650|374/1650|125/549||	GT	0	0	0	0	0	0	0	1	1	0	0	0	0	0	0	0	0	0	0	0	0	1	0	0	0	0	0	0	0	0	0	0	0	0	0	0	0	0	1	0	0	0	0	0	0	0	0	0	0	0	0	0	0	0	0	0	0	0	0	0	0	0	0	0	0	0	0	0	0	0	0	0	0	0	0	0	0	0	0	0	0	0	0	0	0	0	1	1	0	0	0	1	0	1	0	0
CP001851	315368	TGGCCGCTTT.TGCGGATGGC	T	G	40.0	PASS	NA;ANN=G|missense_variant|MODERATE|BM590_A0313|gene317|transcript|TRANSCRIPT_gene317|protein_coding|1/1|c.387T>G|p.Phe129Leu|387/1650|387/1650|129/549||	GT	0	0	0	0	0	0	0	0	0	0	0	0	0	0	0	0	0	0	0	0	0	0	0	0	0	0	0	0	0	0	0	0	0	0	0	0	0	0	0	0	0	0	0	0	0	0	0	0	0	0	0	0	0	0	0	0	0	0	0	0	0	0	0	0	0	0	0	0	0	0	0	0	0	0	0	0	0	0	0	0	0	0	0	0	1	0	0	0	0	0	0	0	0	0	0	0
CP001851	315376	TTTGCGGATG.GCATCCGGTC	G	C	40.0	PASS	NA;ANN=C|missense_variant|MODERATE|BM590_A0313|gene317|transcript|TRANSCRIPT_gene317|protein_coding|1/1|c.395G>C|p.Gly132Ala|395/1650|395/1650|132/549||	GT	0	0	0	0	0	0	0	0	0	0	0	0	0	0	0	0	0	0	0	0	0	0	0	0	0	0	0	0	0	0	0	0	0	0	0	0	0	0	0	0	0	0	0	0	0	0	0	0	0	0	0	0	0	0	0	0	0	0	0	0	0	0	0	0	0	0	0	0	0	0	0	0	0	0	0	0	0	0	0	0	0	0	0	0	1	0	0	0	0	0	0	0	0	0	0	0
CP001851	315406	AAGGGCGCGA.CCGGCCGGAA	C	G	40.0	PASS	NA;ANN=G|missense_variant|MODERATE|BM590_A0313|gene317|transcript|TRANSCRIPT_gene317|protein_coding|1/1|c.425C>G|p.Thr142Ser|425/1650|425/1650|142/549||	GT	0	0	0	0	0	0	1	0	0	1	1	0	1	0	0	1	1	1	0	0	0	0	0	1	1	0	1	0	1	1	0	1	1	1	1	0	1	1	0	0	0	1	1	0	0	0	0	0	1	1	0	0	1	1	0	1	1	1	0	0	0	1	1	1	1	1	0	0	0	1	1	0	1	1	1	0	0	0	0	0	1	1	0	0	0	0	0	0	1	1	0	0	1	0	0	0
CP001851	315477	CATGGCGACG.CTGGCGCTTG	C	T	40.0	PASS	NA;ANN=T|synonymous_variant|LOW|BM590_A0313|gene317|transcript|TRANSCRIPT_gene317|protein_coding|1/1|c.496C>T|p.Leu166Leu|496/1650|496/1650|166/549||	GT	0	0	0	0	0	0	0	0	0	0	0	0	0	0	0	0	0	0	0	0	0	0	0	0	0	0	0	0	0	0	0	0	0	0	0	0	0	0	0	0	0	0	0	0	0	0	0	0	0	0	0	0	0	0	0	0	0	0	0	0	1	0	0	0	0	0	0	0	0	0	0	0	0	0	0	0	0	0	0	0	0	0	0	0	0	0	0	0	0	0	0	0	0	0	0	0
CP001851	315530	TTTCCAATAT.CGATGGCGCG	C	T	40.0	PASS	NA;ANN=T|synonymous_variant|LOW|BM590_A0313|gene317|transcript|TRANSCRIPT_gene317|protein_coding|1/1|c.549C>T|p.Ile183Ile|549/1650|549/1650|183/549||	GT	0	0	0	0	0	0	0	0	0	0	0	0	0	0	0	0	0	0	0	0	0	0	0	0	0	0	0	0	0	0	0	0	0	0	0	0	0	0	0	0	0	0	0	0	0	0	1	0	0	0	0	0	0	0	0	0	0	0	0	0	0	0	0	0	0	0	0	0	0	0	0	0	0	0	0	0	0	0	0	0	0	0	0	0	0	0	0	0	0	0	0	0	0	0	0	0
CP001851	316064	GCGTGACGCT.GGATGGCAAG	G	C	40.0	PASS	NA;ANN=C|synonymous_variant|LOW|BM590_A0313|gene317|transcript|TRANSCRIPT_gene317|protein_coding|1/1|c.1083G>C|p.Leu361Leu|1083/1650|1083/1650|361/549||	GT	0	0	0	1	0	1	0	0	0	0	0	0	0	0	0	0	0	0	0	0	0	0	0	0	0	0	0	0	0	0	0	0	0	0	0	0	0	0	0	0	0	0	0	0	0	0	0	0	0	0	0	0	0	0	0	0	0	0	0	0	0	0	0	0	0	0	0	0	0	0	0	0	0	0	0	0	0	0	0	0	0	0	0	0	0	0	0	0	0	0	0	0	0	0	0	0
CP001851	316327	AAGAACCTGC.CTGCGTCGCA	C	T	40.0	PASS	NA;ANN=T|missense_variant|MODERATE|BM590_A0313|gene317|transcript|TRANSCRIPT_gene317|protein_coding|1/1|c.1346C>T|p.Pro449Leu|1346/1650|1346/1650|449/549||	GT	0	0	0	0	0	0	0	0	0	0	0	0	0	0	0	0	0	0	1	0	0	0	0	0	0	0	0	0	0	0	0	0	0	0	0	0	0	0	0	0	0	0	0	1	0	0	0	0	0	0	0	0	0	0	0	0	0	0	0	0	0	0	0	0	0	0	0	0	0	0	0	0	0	0	0	0	0	0	0	0	0	0	0	0	0	0	0	0	0	0	0	0	0	0	0	0
CP001851	316658	GTTAGAAATA.CGAGAAAAGC	C	T	40.0	PASS	NA;ANN=T|intergenic_region|MODIFIER|BM590_A0313-BM590_A0314|gene317-gene318|intergenic_region|gene317-gene318|||n.316658C>T||||||	GT	0	0	0	0	0	0	0	0	0	0	0	0	0	0	0	0	0	0	0	0	0	0	0	0	0	0	0	0	0	0	0	0	0	0	0	0	0	0	0	0	0	0	0	0	0	0	0	0	0	0	0	0	0	0	0	0	0	0	1	0	0	0	0	0	0	0	0	0	0	0	0	0	0	0	0	0	0	0	0	0	0	0	0	0	0	0	0	0	0	0	0	0	0	0	0	1
CP001851	316911	CGGGACAGGC.GGCCCTTCAT	G	A	40.0	PASS	NA;ANN=A|synonymous_variant|LOW|BM590_A0314|gene318|transcript|TRANSCRIPT_gene318|protein_coding|1/1|c.147G>A|p.Ala49Ala|147/1062|147/1062|49/353||	GT	0	0	0	0	0	0	0	0	0	0	0	0	0	0	0	0	0	0	0	0	0	0	0	0	0	0	0	0	0	0	0	0	0	0	0	0	0	0	0	0	0	0	0	0	1	0	0	1	0	0	0	0	0	0	0	0	0	0	0	0	0	0	0	0	0	0	0	0	0	0	0	0	0	0	0	0	0	0	0	0	0	0	0	0	0	0	0	0	0	0	0	0	0	0	0	0
CP001851	317003	GCCAACCCGA.TCGGTTCCAA	T	C	40.0	PASS	NA;ANN=C|missense_variant|MODERATE|BM590_A0314|gene318|transcript|TRANSCRIPT_gene318|protein_coding|1/1|c.239T>C|p.Ile80Thr|239/1062|239/1062|80/353||	GT	0	0	0	0	0	0	0	0	0	0	0	0	0	0	0	0	0	0	0	0	0	0	0	0	0	0	0	0	1	0	0	0	0	0	0	0	0	0	0	0	0	0	0	0	0	0	0	0	0	0	0	0	0	0	0	0	0	0	0	0	0	0	0	0	0	0	0	0	0	0	0	0	0	0	0	0	0	0	0	0	0	1	0	0	0	0	0	0	1	0	0	0	0	0	0	0
CP001851	317369	CTGCAATTGC.CTGCTGACAA	C	T	40.0	PASS	NA;ANN=T|missense_variant|MODERATE|BM590_A0314|gene318|transcript|TRANSCRIPT_gene318|protein_coding|1/1|c.605C>T|p.Pro202Leu|605/1062|605/1062|202/353||	GT	0	0	0	0	0	0	0	0	0	0	0	0	0	0	0	0	0	0	0	0	0	0	0	0	0	0	0	0	0	0	0	0	0	0	0	0	0	0	0	0	0	0	0	0	0	1	0	0	0	0	0	0	0	0	0	0	0	0	0	0	0	0	0	0	0	0	0	0	0	0	0	0	0	0	0	0	0	0	0	0	0	0	0	0	0	0	0	0	0	0	0	0	0	0	0	0
CP001851	317650	AAAGCTTGCC.ACCGTCGTCA	A	C	40.0	PASS	NA;ANN=C|missense_variant|MODERATE|BM590_A0314|gene318|transcript|TRANSCRIPT_gene318|protein_coding|1/1|c.886A>C|p.Thr296Pro|886/1062|886/1062|296/353||	GT	0	0	0	0	0	0	0	0	0	0	0	0	0	0	0	0	0	0	0	0	0	0	0	0	0	0	0	0	0	0	0	0	0	0	0	0	0	0	0	0	0	0	0	0	0	0	0	0	0	0	0	0	0	0	0	0	0	0	0	0	0	0	0	0	0	0	0	0	0	0	0	0	0	0	0	0	0	0	0	0	0	0	0	0	1	0	0	0	0	0	0	0	0	0	0	0
CP001851	317659	CACCGTCGTC.ACCCGCCCCG	A	C	40.0	PASS	NA;ANN=C|missense_variant|MODERATE|BM590_A0314|gene318|transcript|TRANSCRIPT_gene318|protein_coding|1/1|c.895A>C|p.Thr299Pro|895/1062|895/1062|299/353||	GT	0	0	0	0	0	0	0	0	0	0	0	0	0	0	0	0	0	0	0	0	0	0	0	0	0	0	0	0	0	0	0	0	0	0	0	0	0	0	0	0	0	0	0	0	0	0	0	0	0	0	0	0	0	0	0	0	0	0	0	0	0	0	0	0	0	0	0	0	0	0	0	0	0	0	0	0	0	0	0	0	0	0	0	0	1	0	0	0	0	0	0	0	0	0	0	0
CP001851	317861	TGAAATCGAT.CCGTGCCGTC	C	T	40.0	PASS	NA;ANN=T|synonymous_variant|LOW|BM590_A0315|gene319|transcript|TRANSCRIPT_gene319|protein_coding|1/1|c.36C>T|p.Ile12Ile|36/747|36/747|12/248||	GT	0	0	0	0	0	0	0	0	0	0	0	0	0	0	0	0	0	0	0	0	0	0	0	0	0	0	0	0	0	0	0	0	0	0	0	0	0	0	0	0	0	0	1	0	0	0	0	0	0	0	0	0	0	0	0	0	0	0	0	0	0	0	0	0	0	0	0	0	0	0	0	0	0	0	0	0	0	0	0	0	0	0	0	0	0	0	0	0	0	0	0	0	0	0	0	0
CP001851	318102	GCCGCAATTG.CGTTCATTGA	C	A	40.0	PASS	NA;ANN=A|missense_variant|MODERATE|BM590_A0315|gene319|transcript|TRANSCRIPT_gene319|protein_coding|1/1|c.277C>A|p.Arg93Ser|277/747|277/747|93/248||	GT	0	0	0	0	0	0	1	0	0	0	1	0	0	0	0	0	0	1	0	0	0	0	0	1	1	0	0	0	0	0	0	0	1	0	1	0	1	0	0	0	0	1	1	0	0	0	0	0	1	1	0	0	1	1	0	1	1	1	0	0	0	1	1	0	1	1	0	0	0	1	0	0	1	0	1	0	0	0	0	0	1	0	0	0	0	0	0	0	0	1	0	0	0	0	0	0
CP001851	318759	ACGGGTGCCC.CATGGATCGT	C	A	40.0	PASS	NA;ANN=A|missense_variant|MODERATE|BM590_A0316|gene320|transcript|TRANSCRIPT_gene320|protein_coding|1/1|c.659G>T|p.Trp220Leu|659/873|659/873|220/290||	GT	0	0	0	0	0	0	0	1	1	0	0	0	0	0	0	0	0	0	0	0	0	1	0	0	0	0	0	0	0	0	0	0	0	0	0	0	0	0	1	0	0	0	0	0	0	0	0	0	0	0	0	0	0	0	0	0	0	0	0	0	0	0	0	0	0	0	0	0	0	0	0	0	0	0	0	0	0	0	0	0	0	0	0	0	0	0	1	1	0	0	0	1	0	1	0	0
CP001851	319040	TGCCATAGCG.TGTGAAGGCC	T	C	40.0	PASS	NA;ANN=C|synonymous_variant|LOW|BM590_A0316|gene320|transcript|TRANSCRIPT_gene320|protein_coding|1/1|c.378A>G|p.Thr126Thr|378/873|378/873|126/290||	GT	0	0	0	0	0	0	0	0	0	0	0	0	0	0	0	0	0	0	0	0	0	0	0	0	0	0	0	0	0	0	0	0	0	0	0	0	0	0	0	0	0	0	0	0	0	0	1	0	0	0	0	0	0	0	0	0	0	0	0	1	0	0	0	0	0	0	0	1	0	0	0	0	0	0	0	0	0	0	0	0	0	0	0	1	0	0	0	0	0	0	0	0	0	0	0	0
CP001851	320112	CGCCACCCAG.TGTGAGGATG	T	C	40.0	PASS	NA;ANN=C|synonymous_variant|LOW|BM590_A0317|gene321|transcript|TRANSCRIPT_gene321|protein_coding|1/1|c.1077A>G|p.Thr359Thr|1077/1746|1077/1746|359/581||	GT	0	1	1	1	1	1	1	1	1	1	1	1	1	1	1	1	1	1	1	1	1	1	1	1	1	1	1	1	1	1	1	1	1	1	1	1	1	1	1	0	1	1	1	1	1	1	1	1	1	1	1	1	1	1	1	1	1	1	1	1	1	1	1	1	1	1	1	1	1	1	1	0	1	1	1	1	1	0	1	1	1	1	1	1	1	1	1	1	1	1	1	1	1	1	1	1
CP001851	320854	AATCGGATAC.TGAAGGATGT	T	A	40.0	PASS	NA;ANN=A|missense_variant|MODERATE|BM590_A0317|gene321|transcript|TRANSCRIPT_gene321|protein_coding|1/1|c.335A>T|p.Gln112Leu|335/1746|335/1746|112/581||	GT	0	0	0	0	0	0	0	0	0	0	0	0	0	0	0	0	0	0	0	0	0	0	0	0	0	0	0	0	0	0	0	0	0	0	0	0	0	0	0	0	0	0	0	0	0	0	0	0	0	0	0	0	0	0	0	0	0	0	0	0	0	0	0	0	0	0	0	0	1	0	0	0	0	0	0	0	0	0	0	0	0	0	0	0	0	0	0	0	0	0	0	0	0	0	0	0
CP001851	320865	GAAGGATGTT.CGGCATCATG	C	T	40.0	PASS	NA;ANN=T|synonymous_variant|LOW|BM590_A0317|gene321|transcript|TRANSCRIPT_gene321|protein_coding|1/1|c.324G>A|p.Pro108Pro|324/1746|324/1746|108/581||	GT	0	1	0	0	0	0	0	0	0	0	0	0	0	0	1	0	0	0	0	0	0	0	0	0	0	0	0	0	0	0	1	0	0	0	0	0	0	0	0	0	0	0	0	0	0	0	0	0	0	0	0	0	0	0	1	0	0	0	0	0	0	0	0	0	0	0	0	0	0	0	0	0	0	0	0	0	0	0	0	0	0	0	0	0	0	0	0	0	0	0	0	0	0	0	0	0
CP001851	320938	CGCACGCGAA.TGGTCGTCCA	T	C	40.0	PASS	NA;ANN=C|missense_variant|MODERATE|BM590_A0317|gene321|transcript|TRANSCRIPT_gene321|protein_coding|1/1|c.251A>G|p.His84Arg|251/1746|251/1746|84/581||	GT	0	0	0	0	0	0	0	0	0	0	0	0	0	0	0	0	0	0	0	0	0	0	0	0	0	0	0	0	0	0	0	0	1	0	0	0	0	0	0	0	0	0	0	0	0	0	0	0	0	0	0	0	0	0	0	0	0	0	0	0	0	0	0	0	0	0	0	0	0	0	0	0	0	0	0	0	0	0	0	0	0	0	0	0	0	0	0	0	0	0	0	0	0	0	0	0
CP001851	321321	GAGTTACATT.GACGTAAGAG	G	A	40.0	PASS	NA;ANN=A|intergenic_region|MODIFIER|BM590_A0317-BM590_A0318|gene321-gene322|intergenic_region|gene321-gene322|||n.321321G>A||||||	GT	0	1	0	0	0	0	0	0	0	0	0	0	0	0	1	0	0	0	0	0	0	0	0	0	0	0	0	0	0	0	0	0	0	0	0	0	0	0	0	0	0	0	0	0	0	0	0	0	0	0	0	0	0	0	1	0	0	0	0	0	0	0	0	0	0	0	0	0	0	0	0	0	0	0	0	0	0	0	0	0	0	0	0	0	0	0	0	0	0	0	0	0	0	0	0	0
CP001851	321328	ATTGACGTAA.GAGTAAATTA	G	T	40.0	PASS	NA;ANN=T|intergenic_region|MODIFIER|BM590_A0317-BM590_A0318|gene321-gene322|intergenic_region|gene321-gene322|||n.321328G>T||||||	GT	0	0	0	0	0	0	0	0	0	0	0	0	0	0	0	0	0	0	0	0	0	0	0	0	0	0	0	0	0	0	0	0	0	0	0	0	0	0	0	0	0	0	0	0	0	0	0	0	0	0	0	0	0	0	0	0	0	0	0	0	0	0	0	0	0	0	0	0	0	0	0	0	0	0	0	0	0	0	0	0	0	0	0	0	1	0	0	0	0	0	0	0	0	0	0	0
CP001851	322572	TCTGCTGCAC.CGCAATTTCG	C	T	40.0	PASS	NA;ANN=T|missense_variant|MODERATE|BM590_A0319|gene323|transcript|TRANSCRIPT_gene323|protein_coding|1/1|c.232C>T|p.Arg78Cys|232/1194|232/1194|78/397||	GT	0	0	0	0	0	0	0	0	0	0	0	0	0	0	0	1	0	0	0	0	0	0	0	0	0	0	0	0	0	0	0	0	0	0	0	0	0	0	0	0	0	0	0	0	0	0	0	0	0	0	0	0	0	0	0	0	0	0	0	0	0	0	0	0	0	0	0	0	0	0	0	0	0	0	0	0	0	0	0	0	0	0	0	0	0	0	0	0	0	0	0	0	0	0	0	0
CP001851	322702	TACCAGCAGT.CGATCCGCGA	C	A	40.0	PASS	NA;ANN=A|stop_gained|HIGH|BM590_A0319|gene323|transcript|TRANSCRIPT_gene323|protein_coding|1/1|c.362C>A|p.Ser121*|362/1194|362/1194|121/397||	GT	0	0	0	0	0	0	0	0	0	0	0	0	0	0	0	0	0	0	1	0	0	0	0	0	0	1	0	0	0	0	0	0	0	0	0	0	0	0	0	0	0	0	0	1	0	0	0	0	0	0	0	0	0	0	0	0	0	0	0	0	0	0	0	0	0	0	0	0	0	0	0	0	0	0	0	0	0	0	0	0	0	0	0	0	0	0	0	0	0	0	0	0	0	0	0	0
CP001851	322832	CGCAGTTGCG.TACGGCTGAA	T	C	40.0	PASS	NA;ANN=C|synonymous_variant|LOW|BM590_A0319|gene323|transcript|TRANSCRIPT_gene323|protein_coding|1/1|c.492T>C|p.Arg164Arg|492/1194|492/1194|164/397||	GT	0	0	1	0	0	0	0	0	0	0	0	1	0	0	0	0	0	0	0	1	0	0	1	0	0	0	0	0	0	0	0	0	0	0	0	0	0	0	0	0	0	0	0	0	1	0	1	1	0	0	0	0	0	0	0	0	0	0	1	1	0	0	0	0	0	0	0	1	0	0	0	0	0	0	0	1	0	0	0	0	0	0	1	1	0	1	0	0	0	0	1	0	0	0	0	1
CP001851	323172	ACTCGGCGTT.CGCGCCGTCG	C	A	40.0	PASS	NA;ANN=A|missense_variant|MODERATE|BM590_A0319|gene323|transcript|TRANSCRIPT_gene323|protein_coding|1/1|c.832C>A|p.Arg278Ser|832/1194|832/1194|278/397||	GT	0	0	0	0	0	0	0	0	0	0	0	0	0	0	0	0	0	0	0	0	0	0	0	0	0	0	0	0	0	0	0	0	0	0	0	0	0	0	0	0	0	0	0	0	0	0	0	0	0	0	0	0	0	0	0	0	0	0	0	0	0	0	0	0	0	0	0	0	0	0	0	0	0	0	0	0	0	0	0	0	0	0	0	0	0	1	0	0	0	0	0	0	0	0	0	0
CP001851	323333	AGGACAATGT.CGTTGAAGTG	C	T	40.0	PASS	NA;ANN=T|synonymous_variant|LOW|BM590_A0319|gene323|transcript|TRANSCRIPT_gene323|protein_coding|1/1|c.993C>T|p.Val331Val|993/1194|993/1194|331/397||	GT	0	0	0	1	0	0	0	0	0	0	0	0	0	0	0	0	0	0	0	0	0	0	0	0	0	0	0	0	0	0	0	0	0	0	0	0	0	0	0	0	0	0	0	0	0	0	0	0	0	0	0	0	0	0	0	0	0	0	0	0	0	0	0	0	0	0	0	0	0	0	0	0	0	0	0	0	0	0	0	0	0	0	0	0	0	0	0	0	0	0	0	0	0	0	0	0
CP001851	323444	TCAAGGCAGT.GCCGGGCCGT	G	C	40.0	PASS	NA;ANN=C|synonymous_variant|LOW|BM590_A0319|gene323|transcript|TRANSCRIPT_gene323|protein_coding|1/1|c.1104G>C|p.Val368Val|1104/1194|1104/1194|368/397||	GT	0	0	1	0	0	0	0	0	0	0	0	0	0	0	0	0	0	0	0	0	0	0	0	0	0	0	0	0	0	0	0	0	0	0	0	0	0	0	0	0	0	0	0	0	0	0	0	0	0	0	0	0	0	0	0	0	0	0	0	0	0	0	0	0	0	0	0	0	0	0	0	0	0	0	0	0	0	0	0	0	0	0	0	0	0	0	0	0	0	0	0	0	0	0	0	0
CP001851	323982	CGTTACGACC.GCACCTATGT	G	A	40.0	PASS	NA;ANN=A|missense_variant|MODERATE|BM590_A0320|gene324|transcript|TRANSCRIPT_gene324|protein_coding|1/1|c.452G>A|p.Arg151His|452/3156|452/3156|151/1051||	GT	0	0	0	0	0	0	0	0	0	0	0	0	0	0	0	0	0	0	0	0	0	0	0	0	0	0	0	0	0	0	0	0	0	0	0	0	0	0	0	0	0	0	0	0	0	0	0	0	0	0	0	0	0	0	0	0	0	0	0	0	0	0	0	0	0	0	0	0	0	0	1	0	0	0	0	0	0	0	0	0	0	0	0	0	0	0	0	0	0	0	0	0	0	0	0	0
CP001851	324132	AATCTGACAC.CGAGCGATGT	C	T	40.0	PASS	NA;ANN=T|missense_variant|MODERATE|BM590_A0320|gene324|transcript|TRANSCRIPT_gene324|protein_coding|1/1|c.602C>T|p.Pro201Leu|602/3156|602/3156|201/1051||	GT	0	0	0	0	0	0	1	0	0	0	1	0	0	0	0	0	0	1	0	0	0	0	0	1	1	0	0	0	0	0	0	0	1	0	1	0	1	0	0	0	0	1	1	0	0	0	0	0	1	1	0	0	1	1	0	1	1	1	0	0	0	1	1	0	1	1	0	0	0	1	0	0	1	0	1	0	0	0	0	0	1	0	0	0	0	0	0	0	0	1	0	0	0	0	0	0
CP001851	324368	CTATCTGGTT.GATAGTAACC	G	A	40.0	PASS	NA;ANN=A|missense_variant|MODERATE|BM590_A0320|gene324|transcript|TRANSCRIPT_gene324|protein_coding|1/1|c.838G>A|p.Asp280Asn|838/3156|838/3156|280/1051||	GT	0	0	0	0	0	0	0	0	0	0	0	0	0	0	0	0	0	0	0	0	0	0	0	0	0	0	0	0	0	0	0	0	0	0	0	0	0	0	0	0	0	0	0	0	0	0	0	1	0	0	0	0	0	0	0	0	0	0	0	0	0	0	0	0	0	0	0	0	0	0	0	0	0	0	0	0	0	0	0	0	0	0	0	0	0	0	0	0	0	0	0	0	0	0	0	0
CP001851	325000	CCCTGACGCT.GACGCCCGCA	G	A	40.0	PASS	NA;ANN=A|synonymous_variant|LOW|BM590_A0320|gene324|transcript|TRANSCRIPT_gene324|protein_coding|1/1|c.1470G>A|p.Leu490Leu|1470/3156|1470/3156|490/1051||	GT	0	0	0	0	0	0	0	0	0	0	0	0	0	0	0	0	0	0	0	1	0	0	1	0	0	0	0	0	0	0	0	0	0	0	0	0	0	0	0	0	0	0	0	0	1	0	0	1	0	0	0	0	0	0	0	0	0	0	1	0	0	0	0	0	0	0	0	0	0	0	0	0	0	0	0	0	0	0	0	0	0	0	0	0	0	0	0	0	0	0	1	0	0	0	0	1
CP001851	325262	TCTGCCCCCA.GCCGCTTCGC	G	A	40.0	PASS	NA;ANN=A|missense_variant|MODERATE|BM590_A0320|gene324|transcript|TRANSCRIPT_gene324|protein_coding|1/1|c.1732G>A|p.Ala578Thr|1732/3156|1732/3156|578/1051||	GT	0	0	0	0	0	0	0	0	0	0	0	0	0	0	0	0	0	0	0	0	0	0	0	0	0	0	0	0	0	0	0	0	0	0	0	0	0	0	0	0	0	0	0	0	0	0	0	0	0	0	0	0	0	0	0	0	0	0	0	0	0	0	0	0	0	0	0	0	0	0	0	0	0	0	0	0	0	0	0	0	0	0	0	0	0	0	0	0	0	0	0	0	1	0	0	0
CP001851	325430	CTGGAAGGAG.CGCACCACGC	C	T	40.0	PASS	NA;ANN=T|missense_variant|MODERATE|BM590_A0320|gene324|transcript|TRANSCRIPT_gene324|protein_coding|1/1|c.1900C>T|p.Arg634Cys|1900/3156|1900/3156|634/1051||	GT	0	0	1	0	0	0	0	0	0	0	0	1	0	0	0	0	0	0	0	0	0	0	0	0	0	0	0	0	0	0	0	0	0	0	0	0	0	0	0	0	0	0	0	0	0	0	1	0	0	0	0	0	0	0	0	0	0	0	0	1	0	0	0	0	0	0	0	1	0	0	0	0	0	0	0	0	0	0	0	0	0	0	1	1	0	1	0	0	0	0	0	0	0	0	0	0
CP001851	325685	CTTCGACCCG.AATGTCCCCC	A	T	40.0	PASS	NA;ANN=T|missense_variant|MODERATE|BM590_A0320|gene324|transcript|TRANSCRIPT_gene324|protein_coding|1/1|c.2155A>T|p.Asn719Tyr|2155/3156|2155/3156|719/1051||	GT	0	0	0	0	0	0	0	0	0	0	0	0	0	0	0	0	0	0	0	1	0	0	1	0	0	0	0	0	0	0	0	0	0	0	0	0	0	0	0	0	0	0	0	0	1	0	0	1	0	0	0	0	0	0	0	0	0	0	1	0	0	0	0	0	0	0	0	0	0	0	0	0	0	0	0	0	0	0	0	0	0	0	0	0	0	0	0	0	0	0	1	0	0	0	0	1
CP001851	325959	GTCGGTCCCG.ACCAGCTTGA	A	G	40.0	PASS	NA;ANN=G|missense_variant|MODERATE|BM590_A0320|gene324|transcript|TRANSCRIPT_gene324|protein_coding|1/1|c.2429A>G|p.Asp810Gly|2429/3156|2429/3156|810/1051||	GT	0	0	0	0	0	0	0	0	0	0	0	0	0	0	0	0	0	0	0	0	0	0	0	0	0	0	1	0	0	0	0	1	0	0	0	0	0	1	0	0	0	0	0	0	0	0	0	0	0	0	0	0	0	0	0	0	0	0	0	0	0	0	0	1	0	0	0	0	0	0	0	0	0	1	0	0	0	0	0	0	0	0	0	0	0	0	0	0	0	0	0	0	0	0	0	0
CP001851	326138	CAGCGGCACC.GGCTCGCAGG	G	A	40.0	PASS	NA;ANN=A|missense_variant|MODERATE|BM590_A0320|gene324|transcript|TRANSCRIPT_gene324|protein_coding|1/1|c.2608G>A|p.Gly870Ser|2608/3156|2608/3156|870/1051||	GT	0	0	0	0	0	0	0	0	0	0	0	0	0	0	0	0	0	0	0	1	0	0	0	0	0	0	0	0	0	0	0	0	0	0	0	0	0	0	0	0	0	0	0	0	0	0	0	0	0	0	0	0	0	0	0	0	0	0	1	0	0	0	0	0	0	0	0	0	0	0	0	0	0	0	0	0	0	0	0	0	0	0	0	0	0	0	0	0	0	0	0	0	0	0	0	1
CP001851	326337	GGTCTTGCGG.CGAAAAACGC	C	T	40.0	PASS	NA;ANN=T|missense_variant|MODERATE|BM590_A0320|gene324|transcript|TRANSCRIPT_gene324|protein_coding|1/1|c.2807C>T|p.Ala936Val|2807/3156|2807/3156|936/1051||	GT	0	0	0	0	0	0	0	0	0	0	0	0	0	0	0	0	0	0	0	0	0	0	1	0	0	0	0	0	0	0	0	0	0	0	0	0	0	0	0	0	0	0	0	0	1	0	0	1	0	0	0	0	0	0	0	0	0	0	0	0	0	0	0	0	0	0	0	0	0	0	0	0	0	0	0	0	0	0	0	0	0	0	0	0	0	0	0	0	0	0	1	0	0	0	0	0
CP001851	326573	CTTCATCGCA.GCCTTCTTCA	G	A	40.0	PASS	NA;ANN=A|missense_variant|MODERATE|BM590_A0320|gene324|transcript|TRANSCRIPT_gene324|protein_coding|1/1|c.3043G>A|p.Ala1015Thr|3043/3156|3043/3156|1015/1051||	GT	0	0	1	0	0	0	0	0	0	0	0	1	0	0	0	0	0	0	0	1	0	0	1	0	0	0	0	0	0	0	0	0	0	0	0	0	0	0	0	0	0	0	0	0	1	0	1	1	0	0	0	0	0	0	0	0	0	0	1	1	0	0	0	0	0	0	0	1	0	0	0	0	0	0	0	1	0	0	0	0	0	0	1	1	0	1	0	0	0	0	1	0	0	0	0	1
CP001851	326575	TCATCGCAGC.CTTCTTCATC	C	T	40.0	PASS	NA;ANN=T|synonymous_variant|LOW|BM590_A0320|gene324|transcript|TRANSCRIPT_gene324|protein_coding|1/1|c.3045C>T|p.Ala1015Ala|3045/3156|3045/3156|1015/1051||	GT	0	0	0	0	0	0	0	0	0	0	0	0	0	0	0	0	0	0	0	0	0	0	0	0	0	0	0	0	0	0	0	0	0	0	0	0	0	0	0	0	0	0	0	0	1	0	0	1	0	0	0	0	0	0	0	0	0	0	0	0	0	0	0	0	0	0	0	0	0	0	0	0	0	0	0	0	0	0	0	0	0	0	0	0	0	0	0	0	0	0	0	0	0	0	0	0
CP001851	327101	CGATAAAGTC.TCGAAAACTG	T	C	40.0	PASS	NA;ANN=C|intergenic_region|MODIFIER|BM590_A0321-BM590_A0322|gene325-gene326|intergenic_region|gene325-gene326|||n.327101T>C||||||	GT	0	0	0	0	0	0	0	0	0	0	0	0	0	0	0	0	0	0	0	0	0	0	0	0	0	0	0	0	0	0	0	0	0	0	0	0	0	0	0	0	0	0	0	0	0	0	1	0	0	0	0	0	0	0	0	0	0	0	0	0	0	0	0	0	0	0	0	0	0	0	0	0	0	0	0	0	0	0	0	0	0	0	0	0	0	0	0	0	0	0	0	0	0	0	0	0
CP001851	327111	TCGAAAACTG.GACGTAAAAT	G	A	40.0	PASS	NA;ANN=A|intergenic_region|MODIFIER|BM590_A0321-BM590_A0322|gene325-gene326|intergenic_region|gene325-gene326|||n.327111G>A||||||	GT	0	0	0	0	0	0	0	1	1	0	0	0	0	0	0	0	0	0	0	0	0	0	0	0	0	0	0	0	0	0	0	0	0	0	0	0	0	0	1	0	0	0	0	0	0	0	0	0	0	0	0	0	0	0	0	0	0	0	0	0	0	0	0	0	0	0	0	0	0	0	0	0	0	0	0	0	0	0	0	0	0	0	0	0	0	0	1	0	0	0	0	1	0	0	0	0
CP001851	327174	AGTATCGTCC.TGTCGGAACT	T	C	40.0	PASS	NA;ANN=C|intergenic_region|MODIFIER|BM590_A0321-BM590_A0322|gene325-gene326|intergenic_region|gene325-gene326|||n.327174T>C||||||	GT	0	0	0	0	0	0	0	0	0	0	0	0	0	1	0	0	0	0	0	0	0	0	0	0	0	0	0	0	0	0	0	0	0	0	0	0	0	0	0	0	0	0	0	0	0	0	0	0	0	0	0	1	0	0	0	0	0	0	0	0	0	0	0	0	0	0	0	0	0	0	0	0	0	0	0	0	0	0	0	0	0	0	0	0	0	0	0	0	0	0	0	0	0	0	0	0
CP001851	327368	TGTGCTTTGC.GGGTGCGAGG	G	T	40.0	PASS	NA;ANN=T|missense_variant|MODERATE|BM590_A0322|gene326|transcript|TRANSCRIPT_gene326|protein_coding|1/1|c.52G>T|p.Gly18Trp|52/81|52/81|18/26||	GT	0	0	0	0	0	0	0	0	0	0	0	0	0	0	0	0	0	0	0	0	0	0	1	0	0	0	0	0	0	0	0	0	0	0	0	0	0	0	0	0	0	0	0	0	1	0	0	1	0	0	0	0	0	0	0	0	0	0	0	0	0	0	0	0	0	0	0	0	0	0	0	0	0	0	0	0	0	0	0	0	0	0	0	0	0	0	0	0	0	0	1	0	0	0	0	0
CP001851	327682	CATCGCGATT.GGGGTAGGGC	G	C	40.0	PASS	NA;ANN=C|synonymous_variant|LOW|BM590_A0323|gene327|transcript|TRANSCRIPT_gene327|protein_coding|1/1|c.522C>G|p.Pro174Pro|522/810|522/810|174/269||	GT	0	0	0	0	0	0	0	0	0	0	0	0	0	0	0	0	0	0	0	0	0	0	0	0	0	0	0	0	0	0	0	0	0	0	0	0	0	0	0	0	0	0	0	0	0	0	0	0	0	0	0	0	0	0	0	0	0	0	0	0	0	0	0	0	0	0	0	0	0	0	1	0	0	0	0	0	0	0	0	0	0	0	0	0	0	0	0	0	0	0	0	0	0	0	0	0
CP001851	327778	CCTGCGTCGC.CTTTGCAGCG	C	T	40.0	PASS	NA;ANN=T|synonymous_variant|LOW|BM590_A0323|gene327|transcript|TRANSCRIPT_gene327|protein_coding|1/1|c.426G>A|p.Lys142Lys|426/810|426/810|142/269||	GT	0	0	1	0	0	0	0	0	0	0	0	1	0	0	0	0	0	0	0	0	0	0	0	0	0	0	0	0	0	0	0	0	0	0	0	0	0	0	0	0	0	0	0	0	0	0	1	0	0	0	0	0	0	0	0	0	0	0	0	1	0	0	0	0	0	0	0	1	0	0	0	0	0	0	0	0	0	0	0	0	0	0	1	1	0	1	0	0	0	0	0	0	0	0	0	0
CP001851	327852	TAGCTGCGGG.TGAAGGTGAA	T	G	40.0	PASS	NA;ANN=G|missense_variant|MODERATE|BM590_A0323|gene327|transcript|TRANSCRIPT_gene327|protein_coding|1/1|c.352A>C|p.Thr118Pro|352/810|352/810|118/269||	GT	0	0	0	0	0	0	0	0	0	0	0	0	0	0	0	0	0	0	0	0	0	0	0	0	0	0	0	0	0	0	0	0	0	0	0	0	0	0	0	0	0	0	0	0	0	0	0	0	0	0	0	0	0	0	0	0	0	0	0	0	0	0	0	0	0	0	0	0	0	0	0	0	0	0	0	0	0	0	0	0	0	0	0	0	1	0	0	0	0	0	0	0	0	0	0	0
CP001851	327858	CGGGTGAAGG.TGAATTTTTC	T	G	40.0	PASS	NA;ANN=G|missense_variant|MODERATE|BM590_A0323|gene327|transcript|TRANSCRIPT_gene327|protein_coding|1/1|c.346A>C|p.Thr116Pro|346/810|346/810|116/269||	GT	0	0	0	0	0	0	0	0	0	0	0	0	0	0	0	0	0	0	0	0	0	0	0	0	0	0	0	0	0	0	0	0	0	0	0	0	0	0	0	0	0	0	0	0	0	0	0	0	0	0	0	0	0	0	0	0	0	0	0	0	0	0	0	0	0	0	0	0	0	0	0	0	0	0	0	0	0	0	0	0	0	0	0	0	1	0	0	0	0	0	0	0	0	0	0	0
CP001851	328369	TTCTATTGAA.TTTCATATTT	T	C	40.0	LCB	NA;ANN=C|intergenic_region|MODIFIER|BM590_A0323-BM590_A0324|gene327-gene328|intergenic_region|gene327-gene328|||n.328369T>C||||||	GT	0	0	0	0	0	0	0	0	0	0	0	0	0	0	0	0	0	0	0	0	0	0	0	0	0	0	0	0	1	0	0	0	0	0	0	0	0	0	0	0	0	0	0	0	0	0	0	0	0	0	0	0	0	0	0	0	0	0	0	0	0	0	0	0	0	0	0	0	0	0	0	0	0	0	0	0	0	0	0	0	0	1	0	0	0	0	0	0	1	0	0	0	0	0	0	0
CP001851	328380	TTCATATTTA.CTGTAATAGA	C	T	40.0	LCB	NA;ANN=T|intergenic_region|MODIFIER|BM590_A0323-BM590_A0324|gene327-gene328|intergenic_region|gene327-gene328|||n.328380C>T||||||	GT	0	0	0	0	0	0	0	0	0	0	0	1	0	0	0	0	0	0	0	0	0	0	0	0	0	0	0	0	0	0	0	0	0	0	0	0	0	0	0	0	0	0	0	0	0	0	0	0	0	0	0	0	0	0	0	0	0	0	0	0	0	0	0	0	0	0	0	0	0	0	0	0	0	0	0	0	0	0	0	0	0	0	0	0	0	0	0	0	0	0	0	0	0	0	0	0
CP001851	328404	TGTCATGTAG.CCCCCCAATA	C	T	40.0	LCB	NA;ANN=T|intergenic_region|MODIFIER|BM590_A0323-BM590_A0324|gene327-gene328|intergenic_region|gene327-gene328|||n.328404C>T||||||	GT	0	0	1	0	0	0	0	0	0	0	0	1	0	0	0	0	0	0	0	0	0	0	0	0	0	0	0	0	0	0	0	0	0	0	0	0	0	0	0	0	0	0	0	0	0	0	1	0	0	0	0	0	0	0	0	0	0	0	0	1	0	0	0	0	0	0	0	1	0	0	0	0	0	0	0	0	0	0	0	0	0	0	1	1	0	1	0	0	0	0	0	0	0	0	0	0
CP001851	328597	GAATTGAAAA.CGCATTCAGT	C	T	40.0	PASS	NA;ANN=T|synonymous_variant|LOW|BM590_A0324|gene328|transcript|TRANSCRIPT_gene328|protein_coding|1/1|c.24C>T|p.Asn8Asn|24/1821|24/1821|8/606||	GT	0	0	1	0	0	0	0	0	0	0	0	1	0	0	0	0	0	0	0	1	0	0	1	0	0	0	0	0	0	0	0	0	0	0	0	0	0	0	0	0	0	0	0	0	1	0	1	1	0	0	0	0	0	0	0	0	0	0	1	1	0	0	0	0	0	0	0	1	0	0	0	0	0	0	0	1	0	0	0	0	0	0	1	1	0	1	0	0	0	0	1	0	0	0	0	1
CP001851	328880	GAAAGCCGCG.CCGCAATTGC	C	G	40.0	PASS	NA;ANN=G|missense_variant|MODERATE|BM590_A0324|gene328|transcript|TRANSCRIPT_gene328|protein_coding|1/1|c.307C>G|p.Pro103Ala|307/1821|307/1821|103/606||	GT	0	0	0	0	0	0	0	0	0	0	0	0	0	0	0	0	0	0	0	1	0	0	0	0	0	0	0	0	0	0	0	0	0	0	0	0	0	0	0	0	0	0	0	0	0	0	0	0	0	0	0	0	0	0	0	0	0	0	1	0	0	0	0	0	0	0	0	0	0	0	0	0	0	0	0	0	0	0	0	0	0	0	0	0	0	0	0	0	0	0	0	0	0	0	0	1
CP001851	329402	TTTCGAGCTG.GTCCTTGTGC	G	A	40.0	PASS	NA;ANN=A|missense_variant|MODERATE|BM590_A0324|gene328|transcript|TRANSCRIPT_gene328|protein_coding|1/1|c.829G>A|p.Val277Ile|829/1821|829/1821|277/606||	GT	0	0	0	0	0	0	0	0	0	0	0	0	0	0	0	0	0	0	0	0	0	0	0	0	0	0	0	0	1	0	0	0	0	0	0	0	0	0	0	0	0	0	0	0	0	0	0	0	0	0	0	0	0	0	0	0	0	0	0	0	0	0	0	0	0	0	0	0	0	0	0	0	0	0	0	0	0	0	0	0	0	1	0	0	0	0	0	0	0	0	0	0	0	0	0	0
CP001851	329770	CCTATAATGT.TACCGAGGAT	T	C	40.0	PASS	NA;ANN=C|synonymous_variant|LOW|BM590_A0324|gene328|transcript|TRANSCRIPT_gene328|protein_coding|1/1|c.1197T>C|p.Val399Val|1197/1821|1197/1821|399/606||	GT	0	0	1	0	0	0	1	1	1	1	1	1	1	0	0	1	1	1	0	1	0	1	1	1	1	0	1	0	1	1	0	1	1	1	1	0	1	1	1	0	0	1	1	0	1	0	1	1	1	1	0	0	1	1	0	1	1	1	1	1	0	1	1	1	1	1	0	1	0	1	1	0	1	1	1	1	0	0	0	0	1	1	1	1	0	1	1	1	1	1	1	1	1	1	0	1
CP001851	330028	CGCTGCTGCA.ACCGCTGATG	A	C	40.0	PASS	NA;ANN=C|missense_variant|MODERATE|BM590_A0324|gene328|transcript|TRANSCRIPT_gene328|protein_coding|1/1|c.1455A>C|p.Gln485His|1455/1821|1455/1821|485/606||	GT	0	0	1	0	0	0	0	0	0	0	0	1	0	0	0	0	0	0	0	1	0	0	1	0	0	0	0	0	0	0	0	0	0	0	0	0	0	0	0	0	0	0	0	0	1	0	1	1	0	0	0	0	0	0	0	0	0	0	1	1	0	0	0	0	0	0	0	1	0	0	0	0	0	0	0	1	0	0	0	0	0	0	1	1	0	1	0	0	0	0	1	0	0	0	0	1
CP001851	330079	TGGCGTTCGG.GCCGCTGACA	G	A	40.0	PASS	NA;ANN=A|synonymous_variant|LOW|BM590_A0324|gene328|transcript|TRANSCRIPT_gene328|protein_coding|1/1|c.1506G>A|p.Gly502Gly|1506/1821|1506/1821|502/606||	GT	0	0	0	0	0	0	0	0	0	0	0	0	0	0	0	0	0	0	0	0	0	0	0	0	0	0	0	0	0	0	0	0	0	0	0	0	0	0	0	0	0	0	0	0	0	0	0	0	0	0	0	0	0	0	0	0	0	1	0	0	0	0	0	0	0	0	0	0	0	0	0	0	0	0	0	0	0	0	0	0	0	0	0	0	0	0	0	0	0	0	0	0	0	0	0	0
CP001851	330098	ACCGCAGGGC.CTGTGGCTTC	C	T	40.0	PASS	NA;ANN=T|synonymous_variant|LOW|BM590_A0324|gene328|transcript|TRANSCRIPT_gene328|protein_coding|1/1|c.1525C>T|p.Leu509Leu|1525/1821|1525/1821|509/606||	GT	0	0	0	0	0	0	0	0	0	0	0	0	0	0	0	0	0	0	0	0	0	0	0	0	0	0	0	0	0	0	0	0	0	0	0	0	0	0	0	0	0	1	0	0	0	0	0	0	0	0	0	0	0	0	0	0	0	0	0	0	0	0	0	0	0	0	0	0	0	0	0	0	0	0	0	0	0	0	0	0	0	0	0	0	0	0	0	0	0	0	0	0	0	0	0	0
CP001851	331146	TCATCAATCC.AGTCCGGCAA	A	C	40.0	PASS	NA;ANN=C|intergenic_region|MODIFIER|BM590_A0324-BM590_A0325|gene328-gene329|intergenic_region|gene328-gene329|||n.331146A>C||||||	GT	0	0	0	0	0	0	0	0	0	0	0	0	0	0	0	0	0	0	0	0	0	0	0	0	0	0	0	0	0	0	0	0	0	0	0	0	0	0	0	0	0	0	0	0	0	0	1	0	0	0	0	0	0	0	0	0	0	0	0	0	0	0	0	0	0	0	0	0	0	0	0	0	0	0	0	0	0	0	0	0	0	0	0	0	0	0	0	0	0	0	0	0	0	0	0	0
CP001851	331148	ATCAATCCAG.TCCGGCAACT	T	C	40.0	PASS	NA;ANN=C|intergenic_region|MODIFIER|BM590_A0324-BM590_A0325|gene328-gene329|intergenic_region|gene328-gene329|||n.331148T>C||||||	GT	0	0	1	0	0	0	0	1	1	0	0	1	0	0	0	0	0	0	0	1	0	1	1	0	0	0	0	0	0	0	0	0	0	0	0	0	0	0	1	0	0	0	0	0	1	0	1	1	0	0	0	0	0	0	0	0	0	0	1	1	0	0	0	0	0	0	0	1	0	0	0	0	0	0	0	1	0	0	0	0	0	0	1	1	0	1	1	1	0	0	1	1	0	1	0	1
CP001851	331283	GTCACCCACG.GCAAAACCCT	G	A	40.0	PASS	NA;ANN=A|intergenic_region|MODIFIER|BM590_A0324-BM590_A0325|gene328-gene329|intergenic_region|gene328-gene329|||n.331283G>A||||||	GT	0	0	0	0	0	0	0	0	0	0	0	0	0	0	0	0	0	0	0	0	0	0	0	0	0	0	0	0	0	0	0	0	0	0	0	0	0	0	0	0	0	0	0	0	0	0	0	0	0	0	0	0	0	0	0	0	0	0	1	0	0	0	0	0	0	0	0	0	0	0	0	0	0	0	0	0	0	0	0	0	0	0	0	0	0	0	0	0	0	0	0	0	0	0	0	1
CP001851	331710	TTCTGACCGA.TCCGATGATC	T	C	40.0	PASS	NA;ANN=C|synonymous_variant|LOW|BM590_A0326|gene330|transcript|TRANSCRIPT_gene330|protein_coding|1/1|c.297T>C|p.Asp99Asp|297/1317|297/1317|99/438||	GT	0	0	0	0	0	0	0	0	0	0	0	0	0	0	0	0	0	0	0	0	0	0	0	0	0	0	0	0	0	0	0	0	0	0	0	0	0	0	0	0	0	0	0	0	0	0	0	0	0	0	0	0	0	0	0	0	0	0	0	0	0	0	0	0	0	0	0	0	0	0	0	0	0	0	0	0	0	0	0	0	0	0	0	0	0	0	0	0	0	0	0	0	1	0	0	0
CP001851	331920	GGTACAAGGC.AATGGTCAAG	A	C	40.0	PASS	NA;ANN=C|synonymous_variant|LOW|BM590_A0326|gene330|transcript|TRANSCRIPT_gene330|protein_coding|1/1|c.507A>C|p.Ala169Ala|507/1317|507/1317|169/438||	GT	0	0	1	0	0	0	0	0	0	0	0	1	0	0	0	0	0	0	0	1	0	0	1	0	0	0	0	0	0	0	0	0	0	0	0	0	0	0	0	0	0	0	0	0	1	0	1	1	0	0	0	0	0	0	0	0	0	0	1	1	0	0	0	0	0	0	0	1	0	0	0	0	0	0	0	1	0	0	0	0	0	0	1	1	0	1	0	0	0	0	1	0	0	0	0	1
CP001851	332094	AAACGCTGCA.AGGCCCGGCG	A	C	40.0	PASS	NA;ANN=C|missense_variant|MODERATE|BM590_A0326|gene330|transcript|TRANSCRIPT_gene330|protein_coding|1/1|c.681A>C|p.Gln227His|681/1317|681/1317|227/438||	GT	0	0	1	0	0	0	0	0	0	0	0	0	0	0	0	0	0	0	0	0	0	0	0	0	0	0	0	0	0	0	0	0	0	0	0	0	0	0	0	0	0	0	0	0	0	0	0	0	0	0	0	0	0	0	0	0	0	0	0	0	0	0	0	0	0	0	0	0	0	0	0	0	0	0	0	0	0	0	0	0	0	0	1	0	0	1	0	0	0	0	0	0	0	0	0	0
CP001851	332156	CAGAAACAGG.CCGAGCGCAT	C	G	40.0	PASS	NA;ANN=G|missense_variant|MODERATE|BM590_A0326|gene330|transcript|TRANSCRIPT_gene330|protein_coding|1/1|c.743C>G|p.Ala248Gly|743/1317|743/1317|248/438||	GT	0	1	0	0	0	0	0	0	0	0	0	0	0	0	1	0	0	0	0	0	0	0	0	0	0	0	0	0	0	0	1	0	0	0	0	0	0	0	0	0	0	0	0	0	0	0	0	0	0	0	0	0	0	0	1	0	0	0	0	0	0	0	0	0	0	0	0	0	0	0	0	0	0	0	0	0	0	0	0	0	0	0	0	0	0	0	0	0	0	0	0	0	0	0	0	0
CP001851	332218	AATGCGTGCT.CATCTGGCGG	C	T	40.0	PASS	NA;ANN=T|missense_variant|MODERATE|BM590_A0326|gene330|transcript|TRANSCRIPT_gene330|protein_coding|1/1|c.805C>T|p.His269Tyr|805/1317|805/1317|269/438||	GT	0	0	1	0	0	0	0	0	0	0	0	1	0	0	0	0	0	0	0	0	0	0	0	0	0	0	0	0	0	0	0	0	0	0	0	0	0	0	0	0	0	0	0	0	0	0	1	0	0	0	0	0	0	0	0	0	0	0	0	1	0	0	0	0	0	0	0	1	0	0	0	0	0	0	0	0	0	0	0	0	0	0	1	1	0	1	0	0	0	0	0	0	0	0	0	0
CP001851	332323	CGAGCGCCAC.CTGCCGGAAC	C	A	40.0	PASS	NA;ANN=A|missense_variant|MODERATE|BM590_A0326|gene330|transcript|TRANSCRIPT_gene330|protein_coding|1/1|c.910C>A|p.Leu304Met|910/1317|910/1317|304/438||	GT	0	0	1	0	0	0	0	0	0	0	0	0	0	0	0	0	0	0	0	0	0	0	0	0	0	0	0	0	0	0	0	0	0	0	0	0	0	0	0	0	0	0	0	0	0	0	0	0	0	0	0	0	0	0	0	0	0	0	0	0	0	0	0	0	0	0	0	0	0	0	0	0	0	0	0	0	0	0	0	0	0	0	0	0	0	0	0	0	0	0	0	0	0	0	0	0
CP001851	332888	TTCGGCTGTC.GGCTGGAAAG	G	A	40.0	PASS	NA;ANN=A|missense_variant|MODERATE|BM590_A0327|gene331|transcript|TRANSCRIPT_gene331|protein_coding|1/1|c.515C>T|p.Pro172Leu|515/543|515/543|172/180||	GT	0	0	0	0	0	0	0	0	0	0	0	0	0	0	0	0	0	0	0	0	0	0	1	0	0	0	0	0	0	0	0	0	0	0	0	0	0	0	0	0	0	0	0	0	0	0	0	0	0	0	0	0	0	0	0	0	0	0	0	0	0	0	0	0	0	0	0	0	0	0	0	0	0	0	0	0	0	0	0	0	0	0	0	0	0	0	0	0	0	0	0	0	0	0	0	0
CP001851	333383	AAGTTCAACG.CGCTCGTCTG	C	T	40.0	PASS	NA;ANN=T|missense_variant|MODERATE|BM590_A0327|gene331|transcript|TRANSCRIPT_gene331|protein_coding|1/1|c.20G>A|p.Arg7His|20/543|20/543|7/180||	GT	0	0	0	0	0	0	0	0	0	0	0	0	0	0	0	0	0	0	0	0	0	0	0	0	0	0	0	0	1	0	0	0	0	0	0	0	0	0	0	0	0	0	0	0	0	0	0	0	0	0	0	0	0	0	0	0	0	0	0	0	0	0	0	0	0	0	0	0	0	0	0	0	0	0	0	0	0	0	0	0	0	1	0	0	0	0	0	0	1	0	0	0	0	0	0	0
CP001851	333446	AATCCACCAG.TGCTCTCGGA	T	C	40.0	PASS	NA;ANN=C|intergenic_region|MODIFIER|BM590_A0327-BM590_A0328|gene331-gene332|intergenic_region|gene331-gene332|||n.333446T>C||||||	GT	0	0	1	0	0	0	0	0	0	0	0	1	0	0	0	0	0	0	0	0	0	0	0	0	0	0	0	0	0	0	0	0	0	0	0	0	0	0	0	0	0	0	0	0	0	0	1	0	0	0	0	0	0	0	0	0	0	0	0	1	0	0	0	0	0	0	0	1	0	0	0	0	0	0	0	0	0	0	0	0	0	0	1	1	0	1	0	0	0	0	0	0	0	0	0	0
CP001851	333542	AAACTACAAT.ACTGAACGAC	A	T	40.0	PASS	NA;ANN=T|intergenic_region|MODIFIER|BM590_A0327-BM590_A0328|gene331-gene332|intergenic_region|gene331-gene332|||n.333542A>T||||||	GT	0	0	0	0	0	0	0	0	0	0	0	0	0	0	0	0	0	0	0	0	0	0	0	0	0	0	0	0	0	0	0	0	0	0	0	0	0	0	0	0	0	0	0	0	0	0	0	0	0	0	0	0	0	0	0	0	0	0	0	0	0	0	0	0	0	0	0	0	0	0	0	0	0	0	0	0	0	0	0	0	0	0	0	0	0	0	0	0	0	0	1	0	0	0	0	0
CP001851	333666	GCATTTTCAA.GCCTGCCGTG	G	A	40.0	PASS	NA;ANN=A|intergenic_region|MODIFIER|BM590_A0327-BM590_A0328|gene331-gene332|intergenic_region|gene331-gene332|||n.333666G>A||||||	GT	0	1	0	0	0	0	0	0	0	0	0	0	0	0	1	0	0	0	0	0	0	0	0	0	0	0	0	0	0	0	1	0	0	0	0	0	0	0	0	0	0	0	0	0	0	0	0	0	0	0	0	0	0	0	1	0	0	0	0	0	0	0	0	0	0	0	0	0	0	0	0	0	0	0	0	0	0	0	0	0	0	0	0	0	0	0	0	0	0	0	0	0	0	0	0	0
CP001851	333721	CCAAGGGGGA.ACTTCCGGGC	A	G	40.0	PASS	NA;ANN=G|intergenic_region|MODIFIER|BM590_A0327-BM590_A0328|gene331-gene332|intergenic_region|gene331-gene332|||n.333721A>G||||||	GT	0	0	0	0	0	0	0	0	0	0	0	0	0	0	0	0	0	0	0	0	0	0	0	0	0	0	0	0	0	0	0	0	0	0	0	0	0	0	0	0	0	0	0	0	0	0	0	0	0	0	0	0	0	0	0	0	0	0	0	0	1	0	0	0	0	0	0	0	0	0	0	0	0	0	0	0	0	0	0	0	0	0	0	0	0	0	0	0	0	0	0	0	0	0	0	0
CP001851	333779	TCGTGTGATG.TGGCCTGCGG	T	A	40.0	PASS	NA;ANN=A|intergenic_region|MODIFIER|BM590_A0327-BM590_A0328|gene331-gene332|intergenic_region|gene331-gene332|||n.333779T>A||||||	GT	0	0	0	0	0	0	0	0	0	0	0	0	0	0	0	0	0	0	0	1	0	0	0	0	0	0	0	0	0	0	0	0	0	0	0	0	0	0	0	0	0	0	0	0	0	0	0	0	0	0	0	0	0	0	0	0	0	0	1	0	0	0	0	0	0	0	0	0	0	0	0	0	0	0	0	0	0	0	0	0	0	0	0	0	0	0	0	0	0	0	0	0	0	0	0	1
CP001851	334017	TGACCGATGC.GACGACCGTG	G	C	40.0	PASS	NA;ANN=C|synonymous_variant|LOW|BM590_A0328|gene332|transcript|TRANSCRIPT_gene332|protein_coding|1/1|c.12G>C|p.Ala4Ala|12/1212|12/1212|4/403||	GT	0	0	0	0	0	0	0	0	0	0	0	0	0	0	0	0	0	0	0	0	0	0	0	0	0	0	0	0	0	0	0	0	0	0	0	0	0	0	0	0	0	0	0	0	0	0	0	0	0	0	0	0	0	0	0	0	0	0	0	0	0	0	0	0	0	0	0	0	0	0	0	0	0	0	0	0	0	0	0	0	0	0	1	0	0	0	0	0	0	0	0	0	0	0	0	0
CP001851	334081	GCGAGGAGAA.GGCATCTGGC	G	A	40.0	PASS	NA;ANN=A|missense_variant|MODERATE|BM590_A0328|gene332|transcript|TRANSCRIPT_gene332|protein_coding|1/1|c.76G>A|p.Gly26Ser|76/1212|76/1212|26/403||	GT	0	0	0	0	0	0	0	0	0	0	0	0	0	0	0	0	0	0	0	0	0	0	0	0	0	0	0	0	0	0	0	0	0	0	0	0	0	0	0	0	0	0	0	0	0	0	0	0	0	0	0	0	0	0	0	0	0	0	0	0	0	0	0	0	0	0	0	0	1	0	0	0	0	0	0	0	0	0	0	0	0	0	0	0	0	0	0	0	0	0	0	0	0	0	0	0
CP001851	334541	ATCACGCCGG.AAACGGCTGG	A	G	40.0	PASS	NA;ANN=G|missense_variant|MODERATE|BM590_A0328|gene332|transcript|TRANSCRIPT_gene332|protein_coding|1/1|c.536A>G|p.Glu179Gly|536/1212|536/1212|179/403||	GT	0	0	0	0	0	0	0	0	0	0	0	0	0	0	0	0	0	0	0	0	0	0	0	0	0	0	0	0	0	0	0	0	0	0	0	0	0	0	0	0	0	0	0	0	0	0	1	0	0	0	0	0	0	0	0	0	0	0	0	1	0	0	0	0	0	0	0	1	0	0	0	0	0	0	0	0	0	0	0	0	0	0	0	1	0	0	0	0	0	0	0	0	0	0	0	0
CP001851	334570	TGAACCCATT.CAGGGTGAGG	C	A	40.0	PASS	NA;ANN=A|missense_variant|MODERATE|BM590_A0328|gene332|transcript|TRANSCRIPT_gene332|protein_coding|1/1|c.565C>A|p.Gln189Lys|565/1212|565/1212|189/403||	GT	0	0	0	0	0	0	0	0	0	0	0	0	0	1	0	0	0	0	0	0	0	0	0	0	0	0	0	0	0	0	0	0	0	0	0	0	0	0	0	0	0	0	0	0	0	0	0	0	0	0	0	1	0	0	0	0	0	0	0	0	0	0	0	0	0	0	0	0	0	0	0	0	0	0	0	0	0	0	0	0	0	0	0	0	0	0	0	0	0	0	0	0	0	0	0	0
CP001851	334806	AAGCCGCCAA.GGGCATGACC	G	A	40.0	PASS	NA;ANN=A|synonymous_variant|LOW|BM590_A0328|gene332|transcript|TRANSCRIPT_gene332|protein_coding|1/1|c.801G>A|p.Lys267Lys|801/1212|801/1212|267/403||	GT	0	0	0	0	0	0	0	0	0	0	0	1	0	0	0	0	0	0	0	0	0	0	0	0	0	0	0	0	0	0	0	0	0	0	0	0	0	0	0	0	0	0	0	0	0	0	0	0	0	0	0	0	0	0	0	0	0	0	0	0	0	0	0	0	0	0	0	0	0	0	0	0	0	0	0	0	0	0	0	0	0	0	0	0	0	0	0	0	0	0	0	0	0	0	0	0
CP001851	334878	GCAATGCCGT.GCTGGATGTT	G	A	40.0	PASS	NA;ANN=A|synonymous_variant|LOW|BM590_A0328|gene332|transcript|TRANSCRIPT_gene332|protein_coding|1/1|c.873G>A|p.Val291Val|873/1212|873/1212|291/403||	GT	0	0	0	0	0	0	0	0	0	0	0	0	0	0	0	0	0	0	0	0	0	0	0	0	0	0	0	0	0	0	0	0	0	0	0	0	0	0	0	0	0	0	0	0	0	0	0	0	0	0	0	0	0	0	0	0	0	0	1	0	0	0	0	0	0	0	0	0	0	0	0	0	0	0	0	0	0	0	0	0	0	0	0	0	0	0	0	0	0	0	0	0	0	0	0	1
CP001851	335563	CGCATGAACG.CATGCTGGAA	C	T	40.0	PASS	NA;ANN=T|synonymous_variant|LOW|BM590_A0329|gene333|transcript|TRANSCRIPT_gene333|protein_coding|1/1|c.342C>T|p.Arg114Arg|342/939|342/939|114/312||	GT	0	0	1	0	0	0	0	0	0	0	0	1	0	0	0	0	0	0	0	1	0	0	1	0	0	0	0	0	0	0	0	0	0	0	0	0	0	0	0	0	0	0	0	0	1	0	1	1	0	0	0	0	0	0	0	0	0	0	1	1	0	0	0	0	0	0	0	1	0	0	0	0	0	0	0	1	0	0	0	0	0	0	1	1	0	1	0	0	0	0	1	0	0	0	0	1
CP001851	336034	CGCATCGCGG.TGAGGAAGTG	T	C	40.0	PASS	NA;ANN=C|synonymous_variant|LOW|BM590_A0329|gene333|transcript|TRANSCRIPT_gene333|protein_coding|1/1|c.813T>C|p.Gly271Gly|813/939|813/939|271/312||	GT	0	0	1	0	0	0	0	1	1	0	0	1	0	0	0	0	0	0	0	1	0	1	1	0	0	0	0	0	0	0	0	0	0	0	0	0	0	0	1	0	0	0	0	0	1	0	1	1	0	0	0	0	0	0	0	0	0	0	1	1	0	0	0	0	0	0	0	1	0	0	0	0	0	0	0	1	0	0	0	0	0	0	1	1	0	1	1	1	0	0	1	1	0	1	0	1
CP001851	336196	CATACCGAAG.GCGAAAATAT	G	C	40.0	PASS	NA;ANN=C|missense_variant|MODERATE|BM590_A0330|gene334|transcript|TRANSCRIPT_gene334|protein_coding|1/1|c.35G>C|p.Gly12Ala|35/1023|35/1023|12/340||	GT	0	0	1	0	0	0	0	0	0	0	0	1	0	0	0	0	0	0	0	1	0	0	1	0	0	0	0	0	0	0	0	0	0	0	0	0	0	0	0	0	0	0	0	0	1	0	1	1	0	0	0	0	0	0	0	0	0	0	1	1	0	0	0	0	0	0	0	1	0	0	0	0	0	0	0	1	0	0	0	0	0	0	1	1	0	1	0	0	0	0	1	0	0	0	0	1
CP001851	337515	ACGATCGTGA.CGCGATAACC	C	T	40.0	PASS	NA;ANN=T|missense_variant|MODERATE|BM590_A0331|gene335|transcript|TRANSCRIPT_gene335|protein_coding|1/1|c.103G>A|p.Val35Ile|103/393|103/393|35/130||	GT	0	0	0	0	0	0	0	1	1	0	0	0	0	0	0	0	0	0	0	0	0	1	0	0	0	0	0	0	0	0	0	0	0	0	0	0	0	0	1	0	0	0	0	0	0	0	0	0	0	0	0	0	0	0	0	0	0	0	0	0	0	0	0	0	0	0	0	0	0	0	0	0	0	0	0	0	0	0	0	0	0	0	0	0	0	0	1	1	0	0	0	1	0	1	0	0
CP001851	337829	CAACGGAAGG.GGCGGCCCGA	G	A	40.0	PASS	NA;ANN=A|intergenic_region|MODIFIER|BM590_A0331-BM590_A0332|gene335-gene336|intergenic_region|gene335-gene336|||n.337829G>A||||||	GT	0	0	1	0	0	0	0	0	0	0	0	1	0	0	0	0	0	0	0	0	0	0	0	0	0	0	0	0	0	0	0	0	0	0	0	0	0	0	0	0	0	0	0	0	0	0	0	0	0	0	0	0	0	0	0	0	0	0	0	0	0	0	0	0	0	0	0	0	0	0	0	0	0	0	0	0	0	0	0	0	0	0	1	0	0	1	0	0	0	0	0	0	0	0	0	0
CP001851	339656	ATATTGCCGC.ACTGTTTGAG	A	G	40.0	PASS	NA;ANN=G|synonymous_variant|LOW|BM590_A0333|gene337|transcript|TRANSCRIPT_gene337|protein_coding|1/1|c.48A>G|p.Ala16Ala|48/1092|48/1092|16/363||	GT	0	1	1	1	1	1	1	1	1	1	1	1	1	1	1	1	1	1	1	1	1	1	1	1	1	1	1	1	1	1	1	1	1	1	1	1	1	1	1	0	1	1	1	1	1	1	1	1	1	1	1	1	1	1	1	1	1	1	1	1	1	1	1	1	1	1	1	1	1	1	1	0	1	1	1	1	1	1	1	1	1	1	1	1	1	1	1	1	1	1	1	1	1	1	1	1
CP001851	339671	TTGAGAGCGG.TTTGCTGGCT	T	C	40.0	PASS	NA;ANN=C|synonymous_variant|LOW|BM590_A0333|gene337|transcript|TRANSCRIPT_gene337|protein_coding|1/1|c.63T>C|p.Gly21Gly|63/1092|63/1092|21/363||	GT	0	0	0	0	0	0	0	0	0	0	0	0	0	0	0	0	0	0	0	0	0	0	0	0	0	0	0	0	0	0	0	0	0	0	0	0	0	0	0	0	0	0	0	0	0	0	0	0	0	0	0	0	0	0	0	0	0	0	0	1	0	0	0	0	0	0	0	1	0	0	0	0	0	0	0	0	0	0	0	0	0	0	0	0	0	0	0	0	0	0	0	0	0	0	0	0
CP001851	340058	GCACCTTCCC.CATCGTCGTG	C	A	40.0	PASS	NA;ANN=A|synonymous_variant|LOW|BM590_A0333|gene337|transcript|TRANSCRIPT_gene337|protein_coding|1/1|c.450C>A|p.Pro150Pro|450/1092|450/1092|150/363||	GT	0	0	0	0	0	0	0	1	1	0	0	0	0	0	0	0	0	0	0	0	0	0	0	0	0	0	0	0	0	0	0	0	0	0	0	0	0	0	1	0	0	0	0	0	0	0	0	0	0	0	0	0	0	0	0	0	0	0	0	0	0	0	0	0	0	0	0	0	0	0	0	0	0	0	0	0	0	0	0	0	0	0	0	0	0	0	1	0	0	0	0	1	0	0	0	0
CP001851	340177	GCATCCGAAA.TGCCCAATAT	T	A	40.0	PASS	NA;ANN=A|missense_variant|MODERATE|BM590_A0333|gene337|transcript|TRANSCRIPT_gene337|protein_coding|1/1|c.569T>A|p.Met190Lys|569/1092|569/1092|190/363||	GT	0	0	0	0	0	0	0	0	0	0	0	0	0	0	0	1	0	0	0	0	0	0	0	0	0	0	0	0	0	0	0	0	0	0	0	0	0	0	0	0	0	0	0	0	0	0	0	0	0	0	0	0	0	0	0	0	0	0	0	0	0	0	0	0	0	0	0	0	0	0	0	0	0	0	0	0	0	0	0	0	0	0	0	0	0	0	0	0	0	0	0	0	0	0	0	0
CP001851	341257	AGCTGGTTTC.ATCGCGATGA	A	C	40.0	PASS	NA;ANN=C|missense_variant|MODERATE|BM590_A0334|gene338|transcript|TRANSCRIPT_gene338|protein_coding|1/1|c.461A>C|p.His154Pro|461/1011|461/1011|154/336||	GT	0	0	0	0	0	0	1	0	0	0	1	0	0	0	0	0	0	1	0	0	0	0	0	1	1	0	0	0	0	0	0	0	1	0	1	0	1	0	0	0	0	0	1	0	0	0	0	0	1	1	0	0	1	0	0	1	1	1	0	0	0	0	1	0	1	1	0	0	0	1	0	0	1	0	1	0	0	0	0	0	1	0	0	0	0	0	0	0	0	1	0	0	0	0	0	0
CP001851	342011	GACGCCCTAC.GATATTCTCT	G	A	40.0	PASS	NA;ANN=A|missense_variant|MODERATE|BM590_A0335|gene339|transcript|TRANSCRIPT_gene339|protein_coding|1/1|c.172G>A|p.Asp58Asn|172/321|172/321|58/106||	GT	0	0	0	0	0	0	0	0	0	0	0	0	0	0	0	0	0	0	0	0	1	0	0	0	0	0	0	0	0	0	0	0	0	0	0	0	0	0	0	0	0	0	0	0	0	0	0	0	0	0	0	0	0	0	0	0	0	0	0	0	0	0	0	0	0	0	0	0	0	0	0	0	0	0	0	0	0	0	0	0	0	0	0	0	0	0	0	0	0	0	0	0	0	0	0	0
CP001851	342050	CCTGCACCTG.TGGAACATGG	T	G	40.0	PASS	NA;ANN=G|missense_variant|MODERATE|BM590_A0335|gene339|transcript|TRANSCRIPT_gene339|protein_coding|1/1|c.211T>G|p.Trp71Gly|211/321|211/321|71/106||	GT	0	0	0	0	0	0	0	0	0	0	0	0	0	0	0	0	0	0	0	1	0	0	0	0	0	0	0	0	0	0	0	0	0	0	0	0	0	0	0	0	0	0	0	0	0	0	0	0	0	0	0	0	0	0	0	0	0	0	1	0	0	0	0	0	0	0	0	0	0	0	0	0	0	0	0	0	0	0	0	0	0	0	0	0	0	0	0	0	0	0	0	0	0	0	0	1
CP001851	342218	ACATGGAATT.CGCTTGTCCC	C	T	40.0	PASS	NA;ANN=T|intergenic_region|MODIFIER|BM590_A0335-BM590_A0336|gene339-gene340|intergenic_region|gene339-gene340|||n.342218C>T||||||	GT	0	0	1	0	0	0	0	0	0	0	0	0	0	0	0	0	0	0	0	0	0	0	0	0	0	0	0	0	0	0	0	0	0	0	0	0	0	0	0	0	0	0	0	0	0	0	0	0	0	0	0	0	0	0	0	0	0	0	0	0	0	0	0	0	0	0	0	0	0	0	0	0	0	0	0	0	0	0	0	0	0	0	0	0	0	0	0	0	0	0	0	0	0	0	0	0
CP001851	342333	ATCTTCAACG.CTATCCGCAA	C	T	40.0	PASS	NA;ANN=T|missense_variant|MODERATE|BM590_A0336|gene340|transcript|TRANSCRIPT_gene340|protein_coding|1/1|c.92C>T|p.Ala31Val|92/438|92/438|31/145||	GT	0	0	0	0	0	0	0	1	1	0	0	0	0	0	0	0	0	0	0	0	0	1	0	0	0	0	0	0	0	0	0	0	0	0	0	0	0	0	1	0	0	0	0	0	0	0	0	0	0	0	0	0	0	0	0	0	0	0	0	0	0	0	0	0	0	0	0	0	0	0	0	0	0	0	0	0	0	0	0	0	0	0	0	0	0	0	1	1	0	0	0	1	0	1	0	0
CP001851	342343	CTATCCGCAA.GGCAAACGGC	G	A	40.0	PASS	NA;ANN=A|synonymous_variant|LOW|BM590_A0336|gene340|transcript|TRANSCRIPT_gene340|protein_coding|1/1|c.102G>A|p.Lys34Lys|102/438|102/438|34/145||	GT	0	0	0	0	0	0	0	0	0	0	0	0	0	0	0	0	0	0	0	0	0	0	0	0	0	0	0	0	0	0	0	0	0	0	0	0	0	0	0	0	0	0	0	0	1	0	0	1	0	0	0	0	0	0	0	0	0	0	0	0	0	0	0	0	0	0	0	0	0	0	0	0	0	0	0	0	0	0	0	0	0	0	0	0	0	0	0	0	0	0	0	0	0	0	0	0
CP001851	342481	GGCTGAAACA.GGCGGGAATT	G	A	40.0	PASS	NA;ANN=A|synonymous_variant|LOW|BM590_A0336|gene340|transcript|TRANSCRIPT_gene340|protein_coding|1/1|c.240G>A|p.Gln80Gln|240/438|240/438|80/145||	GT	0	0	0	0	0	0	0	0	0	0	0	0	0	0	0	0	0	0	0	1	0	0	1	0	0	0	0	0	0	0	0	0	0	0	0	0	0	0	0	0	0	0	0	0	1	0	0	1	0	0	0	0	0	0	0	0	0	0	1	0	0	0	0	0	0	0	0	0	0	0	0	0	0	0	0	0	0	0	0	0	0	0	0	0	0	0	0	0	0	0	1	0	0	0	0	1
CP001851	342806	GAATCGTGGA.GGAGAAACAT	G	A	40.0	PASS	NA;ANN=A|intergenic_region|MODIFIER|BM590_A0336-BM590_A0337|gene340-gene341|intergenic_region|gene340-gene341|||n.342806G>A||||||	GT	0	0	0	0	0	0	0	0	0	0	0	0	0	0	0	0	0	0	0	0	0	0	0	0	0	0	0	0	0	1	0	0	0	0	0	0	0	0	0	0	0	0	0	0	0	0	0	0	0	0	0	0	0	0	0	0	0	0	0	0	0	0	0	0	0	0	0	0	0	0	0	0	0	0	0	0	0	0	0	0	0	0	0	0	0	0	0	0	0	0	0	0	0	0	0	0
CP001851	342843	TTCGCAGCAT.TCGGGGGAAT	T	C	40.0	PASS	NA;ANN=C|intergenic_region|MODIFIER|BM590_A0336-BM590_A0337|gene340-gene341|intergenic_region|gene340-gene341|||n.342843T>C||||||	GT	0	0	0	0	0	0	0	0	0	0	0	0	0	0	0	0	0	0	1	0	0	0	0	0	0	1	0	0	0	0	0	0	0	0	0	0	0	0	0	0	0	0	0	1	0	0	0	0	0	0	0	0	0	0	0	0	0	0	0	0	0	0	0	0	0	0	0	0	0	0	0	0	0	0	0	0	0	0	0	0	0	0	0	0	0	0	0	0	0	0	0	0	0	0	0	0
CP001851	343310	CCGCATGTTG.TCGGCCCCCG	T	C	40.0	PASS	NA;ANN=C|missense_variant|MODERATE|BM590_A0337|gene341|transcript|TRANSCRIPT_gene341|protein_coding|1/1|c.460T>C|p.Ser154Pro|460/1371|460/1371|154/456||	GT	0	0	0	0	0	0	0	0	0	0	0	0	0	0	0	0	0	0	0	0	0	0	0	0	0	0	0	0	0	0	0	0	0	0	0	0	0	0	0	0	0	0	0	0	0	0	0	0	0	0	0	0	0	0	0	0	0	0	0	0	0	0	0	0	0	0	0	0	0	0	0	0	0	0	0	0	0	0	0	1	0	0	0	0	0	0	0	0	0	0	0	0	0	0	0	0
CP001851	343351	TACTGGGCCT.TGTTCTGGGG	T	C	40.0	PASS	NA;ANN=C|synonymous_variant|LOW|BM590_A0337|gene341|transcript|TRANSCRIPT_gene341|protein_coding|1/1|c.501T>C|p.Leu167Leu|501/1371|501/1371|167/456||	GT	0	0	0	0	0	0	0	0	0	0	0	0	0	0	0	0	0	0	0	0	0	0	0	0	0	0	0	1	0	0	0	0	0	0	0	1	0	0	0	0	0	0	0	0	0	0	0	0	0	0	0	0	0	0	0	0	0	0	0	0	0	0	0	0	0	0	0	0	0	0	0	0	0	0	0	0	0	0	1	0	0	0	0	0	0	0	0	0	0	0	0	0	0	0	0	0
CP001851	343488	ACGGTCACGG.GCGAAACCGT	G	A	40.0	PASS	NA;ANN=A|missense_variant|MODERATE|BM590_A0337|gene341|transcript|TRANSCRIPT_gene341|protein_coding|1/1|c.638G>A|p.Gly213Asp|638/1371|638/1371|213/456||	GT	0	0	0	0	0	0	0	0	0	0	0	0	0	0	0	0	0	0	0	0	0	0	0	0	0	0	0	1	0	0	0	0	0	0	0	0	0	0	0	0	0	0	0	0	0	0	0	0	0	0	0	0	0	0	0	0	0	0	0	0	0	0	0	0	0	0	0	0	0	0	0	0	0	0	0	0	0	0	0	0	0	0	0	0	0	0	0	0	0	0	0	0	0	0	0	0
CP001851	343610	CATGTTCGCG.GTCAATCGCG	G	A	40.0	PASS	NA;ANN=A|missense_variant|MODERATE|BM590_A0337|gene341|transcript|TRANSCRIPT_gene341|protein_coding|1/1|c.760G>A|p.Val254Ile|760/1371|760/1371|254/456||	GT	0	0	1	0	0	0	0	0	0	0	0	1	0	0	0	0	0	0	0	0	0	0	0	0	0	0	0	0	0	0	0	0	0	0	0	0	0	0	0	0	0	0	0	0	0	0	1	0	0	0	0	0	0	0	0	0	0	0	0	1	0	0	0	0	0	0	0	1	0	0	0	0	0	0	0	0	0	0	0	0	0	0	1	1	0	1	0	0	0	0	0	0	0	0	0	0
CP001851	343991	AGGGCTTACC.GGCCTGCTCG	G	T	40.0	PASS	NA;ANN=T|missense_variant|MODERATE|BM590_A0337|gene341|transcript|TRANSCRIPT_gene341|protein_coding|1/1|c.1141G>T|p.Gly381Cys|1141/1371|1141/1371|381/456||	GT	0	0	0	0	0	0	0	0	0	0	0	0	0	0	0	0	0	0	0	0	0	0	1	0	0	0	0	0	0	0	0	0	0	0	0	0	0	0	0	0	0	0	0	0	0	0	0	0	0	0	0	0	0	0	0	0	0	0	0	0	0	0	0	0	0	0	0	0	0	0	0	0	0	0	0	0	0	0	0	0	0	0	0	0	0	0	0	0	0	0	1	0	0	0	0	0
CP001851	344833	AGCGCGCCAG.CTGATAGAAG	C	T	40.0	PASS	NA;ANN=T|synonymous_variant|LOW|BM590_A0339|gene343|transcript|TRANSCRIPT_gene343|protein_coding|1/1|c.486G>A|p.Gln162Gln|486/780|486/780|162/259||	GT	0	0	0	0	0	0	0	0	0	0	0	0	0	0	0	0	0	0	0	0	0	0	0	0	0	0	0	0	0	0	0	0	0	0	0	0	0	0	0	0	0	0	0	0	0	0	0	0	0	0	0	0	0	0	0	0	0	0	0	0	0	0	0	0	0	0	0	0	0	0	0	0	0	0	0	0	0	0	0	0	0	0	0	1	0	0	0	0	0	0	0	0	0	0	0	0
CP001851	345181	CCGCCACCTT.CACCGAAAGG	C	T	40.0	PASS	NA;ANN=T|synonymous_variant|LOW|BM590_A0339|gene343|transcript|TRANSCRIPT_gene343|protein_coding|1/1|c.138G>A|p.Val46Val|138/780|138/780|46/259||	GT	0	0	0	0	0	0	0	0	0	0	0	0	0	0	0	0	0	0	0	0	0	0	1	0	0	0	0	0	0	0	0	0	0	0	0	0	0	0	0	0	0	0	0	0	1	0	0	1	0	0	0	0	0	0	0	0	0	0	0	0	0	0	0	0	0	0	0	0	0	0	0	0	0	0	0	0	0	0	0	0	0	0	0	0	0	0	0	0	0	0	1	0	0	0	0	0
CP001851	345203	CGGATCTTCG.GGCGTGCGGC	G	A	40.0	PASS	NA;ANN=A|missense_variant|MODERATE|BM590_A0339|gene343|transcript|TRANSCRIPT_gene343|protein_coding|1/1|c.116C>T|p.Pro39Leu|116/780|116/780|39/259||	GT	0	0	0	1	0	1	0	0	0	0	0	0	0	0	0	0	0	0	0	0	0	0	0	0	0	0	0	0	0	0	0	0	0	0	0	0	0	0	0	0	0	0	0	0	0	0	0	0	0	0	0	0	0	0	0	0	0	0	0	0	0	0	0	0	0	0	0	0	0	0	0	0	0	0	0	0	0	0	0	0	0	0	0	0	0	0	0	0	0	0	0	0	0	0	0	0
CP001851	345286	TGAAGAGGGC.GCGCCGCCCC	G	T	40.0	PASS	NA;ANN=T|synonymous_variant|LOW|BM590_A0339|gene343|transcript|TRANSCRIPT_gene343|protein_coding|1/1|c.33C>A|p.Arg11Arg|33/780|33/780|11/259||	GT	0	0	0	0	0	0	0	0	0	0	0	0	0	0	0	0	0	0	0	0	0	0	0	0	0	0	0	0	0	0	0	0	0	0	0	0	0	0	0	0	0	0	0	0	0	0	0	0	0	0	0	0	0	0	0	0	0	0	0	0	0	0	0	0	0	0	0	0	0	0	0	0	0	0	0	0	0	0	0	1	0	0	0	0	0	0	0	0	0	0	0	0	0	0	0	0
CP001851	345569	TGGATATAGC.CATCGGCAAT	C	T	40.0	PASS	NA;ANN=T|missense_variant|MODERATE|BM590_A0340|gene344|transcript|TRANSCRIPT_gene344|protein_coding|1/1|c.100G>A|p.Gly34Ser|100/354|100/354|34/117||	GT	0	0	0	0	0	0	0	0	0	0	0	0	0	0	0	0	0	0	0	1	0	0	1	0	0	0	0	0	0	0	0	0	0	0	0	0	0	0	0	0	0	0	0	0	1	0	0	1	0	0	0	0	0	0	0	0	0	0	1	0	0	0	0	0	0	0	0	0	0	0	0	0	0	0	0	0	0	0	0	0	0	0	0	0	0	0	0	0	0	0	1	0	0	0	0	1
CP001851	346283	ATGAGCTATA.TGGAGCGTTT	T	A	40.0	PASS	NA;ANN=A|missense_variant|MODERATE|BM590_A0341|gene345|transcript|TRANSCRIPT_gene345|protein_coding|1/1|c.362T>A|p.Met121Lys|362/456|362/456|121/151||	GT	0	0	0	0	0	0	0	0	0	0	0	0	0	0	0	0	0	0	0	0	0	0	0	0	0	0	0	0	0	0	0	0	0	0	0	0	0	0	0	0	0	0	0	0	0	0	0	0	0	0	0	0	0	0	0	0	0	0	0	1	0	0	0	0	0	0	0	1	0	0	0	0	0	0	0	0	0	0	0	0	0	0	0	0	0	0	0	0	0	0	0	0	0	0	0	0
CP001851	346372	ACCGGGGCGG.ACCTGAATCC	A	G	40.0	PASS	NA;ANN=G|missense_variant|MODERATE|BM590_A0341|gene345|transcript|TRANSCRIPT_gene345|protein_coding|1/1|c.451A>G|p.Thr151Ala|451/456|451/456|151/151||	GT	0	0	0	0	0	0	0	0	0	0	0	1	0	0	0	0	0	0	0	0	0	0	0	0	0	0	0	0	0	0	0	0	0	0	0	0	0	0	0	0	0	0	0	0	0	0	0	0	0	0	0	0	0	0	0	0	0	0	0	0	0	0	0	0	0	0	0	0	0	0	0	0	0	0	0	0	0	0	0	0	0	0	0	0	0	0	0	0	0	0	0	0	0	0	0	0
CP001851	346456	CTTTTGCTGG.AAATGCTCCA	A	G	40.0	PASS	NA;ANN=G|intergenic_region|MODIFIER|BM590_A0341-BM590_A0342|gene345-gene346|intergenic_region|gene345-gene346|||n.346456A>G||||||	GT	0	0	0	0	0	0	0	0	0	0	0	0	0	0	0	0	0	0	0	0	0	0	0	0	0	0	0	0	0	0	0	0	0	0	0	0	0	0	0	0	0	0	0	0	0	0	0	0	0	0	0	0	0	0	0	0	0	0	0	0	0	0	0	0	0	0	0	0	1	0	0	0	0	0	0	0	0	0	0	0	0	0	0	0	0	0	0	0	0	0	0	0	0	0	0	0
CP001851	347024	GCGCAGCACC.AGTTCCGATA	A	G	40.0	PASS	NA;ANN=G|missense_variant|MODERATE|BM590_A0342|gene346|transcript|TRANSCRIPT_gene346|protein_coding|1/1|c.395T>C|p.Leu132Pro|395/951|395/951|132/316||	GT	0	0	1	0	0	0	0	0	0	0	0	0	0	0	0	0	0	0	0	0	0	0	0	0	0	0	0	0	0	0	0	0	0	0	0	0	0	0	0	0	0	0	0	0	0	0	0	0	0	0	0	0	0	0	0	0	0	0	0	0	0	0	0	0	0	0	0	0	0	0	0	0	0	0	0	0	0	0	0	0	0	0	0	0	0	0	0	0	0	0	0	0	0	0	0	0
CP001851	348325	GCCTTTGCCG.CTTATCGTGT	C	A	40.0	PASS	NA;ANN=A|intergenic_region|MODIFIER|BM590_A0343-BM590_A0344|gene347-gene348|intergenic_region|gene347-gene348|||n.348325C>A||||||	GT	0	0	0	0	0	0	0	0	0	0	0	0	0	0	0	0	0	0	0	0	0	0	0	0	0	0	0	0	0	1	0	0	0	0	0	0	0	0	0	0	0	0	0	0	0	0	0	0	0	0	0	0	0	0	0	0	0	0	0	0	0	0	0	0	0	0	0	0	0	0	0	0	0	0	0	0	0	0	0	0	0	0	0	0	0	0	0	0	0	0	0	0	0	0	0	0
CP001851	348333	CGCTTATCGT.GTACTGCCTT	G	A	40.0	PASS	NA;ANN=A|missense_variant|MODERATE|BM590_A0344|gene348|transcript|TRANSCRIPT_gene348|protein_coding|1/1|c.3509C>T|p.Thr1170Ile|3509/3516|3509/3516|1170/1171||	GT	0	0	1	0	0	0	0	0	0	0	0	1	0	0	0	0	0	0	0	0	0	0	0	0	0	0	0	0	0	0	0	0	0	0	0	0	0	0	0	0	0	0	0	0	0	0	1	0	0	0	0	0	0	0	0	0	0	0	0	1	0	0	0	0	0	0	0	1	0	0	0	0	0	0	0	0	0	0	0	0	0	0	1	1	0	1	0	0	0	0	0	0	0	0	0	0
CP001851	348417	CCGCAAGGGC.TTGTGCAGCA	T	C	40.0	PASS	NA;ANN=C|missense_variant|MODERATE|BM590_A0344|gene348|transcript|TRANSCRIPT_gene348|protein_coding|1/1|c.3425A>G|p.Lys1142Arg|3425/3516|3425/3516|1142/1171||	GT	0	0	0	0	0	0	0	0	0	0	0	0	0	0	0	0	0	0	0	0	0	0	0	0	0	0	0	0	0	0	0	0	0	0	0	0	0	0	0	0	0	0	0	0	0	0	0	0	0	0	0	0	0	0	0	0	0	0	0	1	0	0	0	0	0	0	0	1	0	0	0	0	0	0	0	0	0	0	0	0	0	0	0	0	0	0	0	0	0	0	0	0	0	0	0	0
CP001851	348442	ACGTTCTCAT.CCTCGGCGCG	C	T	40.0	PASS	NA;ANN=T|missense_variant|MODERATE|BM590_A0344|gene348|transcript|TRANSCRIPT_gene348|protein_coding|1/1|c.3400G>A|p.Asp1134Asn|3400/3516|3400/3516|1134/1171||	GT	0	0	0	0	0	0	0	0	0	0	0	0	0	0	0	0	0	0	0	0	0	0	0	0	0	0	0	0	0	0	0	0	0	0	0	0	0	0	0	0	0	0	0	0	0	0	0	0	0	0	0	0	0	0	0	0	0	0	0	0	0	0	0	0	0	0	0	0	0	0	0	0	0	0	0	0	0	0	0	0	0	0	0	0	0	0	0	0	0	0	0	0	1	0	0	0
CP001851	348678	CAGCGTTTCC.ATGCCGCATA	A	G	40.0	PASS	NA;ANN=G|missense_variant|MODERATE|BM590_A0344|gene348|transcript|TRANSCRIPT_gene348|protein_coding|1/1|c.3164T>C|p.Met1055Thr|3164/3516|3164/3516|1055/1171||	GT	0	0	0	0	0	0	0	0	0	0	0	0	0	0	0	0	0	0	1	0	0	0	0	0	0	0	0	0	0	0	0	0	0	0	0	0	0	0	0	0	0	0	0	1	0	0	0	0	0	0	0	0	0	0	0	0	0	0	0	0	0	0	0	0	0	0	0	0	0	0	0	0	0	0	0	0	0	0	0	0	0	0	0	0	0	0	0	0	0	0	0	0	0	0	0	0
CP001851	348729	GCCAAGCCCG.TCAAGCTCGG	T	C	40.0	PASS	NA;ANN=C|missense_variant|MODERATE|BM590_A0344|gene348|transcript|TRANSCRIPT_gene348|protein_coding|1/1|c.3113A>G|p.Asp1038Gly|3113/3516|3113/3516|1038/1171||	GT	0	0	0	0	0	0	0	0	0	0	0	0	0	0	0	0	0	0	0	0	0	0	0	0	0	0	0	1	0	0	0	0	0	0	0	0	0	0	0	0	0	0	0	0	0	0	0	0	0	0	0	0	0	0	0	0	0	0	0	0	0	0	0	0	0	0	0	0	0	0	0	0	0	0	0	0	0	0	0	0	0	0	0	0	0	0	0	0	0	0	0	0	0	0	0	0
CP001851	349006	TCGAGCACCT.GCAGGTCGAC	G	T	40.0	PASS	NA;ANN=T|missense_variant|MODERATE|BM590_A0344|gene348|transcript|TRANSCRIPT_gene348|protein_coding|1/1|c.2836C>A|p.Gln946Lys|2836/3516|2836/3516|946/1171||	GT	0	0	0	0	0	0	1	0	0	1	1	0	1	0	0	1	1	1	0	0	0	0	0	1	1	0	1	0	1	1	0	1	1	1	1	0	1	1	0	0	0	1	1	0	0	0	0	0	1	1	0	0	1	1	0	1	1	1	0	0	0	1	1	1	1	1	0	0	0	1	1	0	1	1	1	0	0	0	0	0	1	1	0	0	0	0	0	0	1	1	0	0	1	0	0	0
CP001851	349805	GCATCACCTC.GTCCGGCAGG	G	A	40.0	PASS	NA;ANN=A|synonymous_variant|LOW|BM590_A0344|gene348|transcript|TRANSCRIPT_gene348|protein_coding|1/1|c.2037C>T|p.Asp679Asp|2037/3516|2037/3516|679/1171||	GT	0	0	0	0	0	0	0	0	0	0	0	0	0	0	0	0	0	0	0	0	0	1	0	0	0	0	0	0	0	0	0	0	0	0	0	0	0	0	0	0	0	0	0	0	0	0	0	0	0	0	0	0	0	0	0	0	0	0	0	0	0	0	0	0	0	0	0	0	0	0	0	0	0	0	0	0	0	0	0	0	0	0	0	0	0	0	0	1	0	0	0	0	0	1	0	0
CP001851	351406	CCGTAATAAT.TCATCACGAG	T	C	40.0	PASS	NA;ANN=C|missense_variant|MODERATE|BM590_A0344|gene348|transcript|TRANSCRIPT_gene348|protein_coding|1/1|c.436A>G|p.Asn146Asp|436/3516|436/3516|146/1171||	GT	0	0	1	0	0	0	0	0	0	0	0	1	0	0	0	0	0	0	0	1	0	0	1	0	0	0	0	0	0	0	0	0	0	0	0	0	0	0	0	0	0	0	0	0	1	0	1	1	0	0	0	0	0	0	0	0	0	0	1	1	0	0	0	0	0	0	0	1	0	0	0	0	0	0	0	1	0	0	0	0	0	0	1	1	0	1	0	0	0	0	1	0	0	0	0	1
CP001851	351759	CCAGCGCGCG.GTGCGCCGGT	G	A	40.0	PASS	NA;ANN=A|missense_variant|MODERATE|BM590_A0344|gene348|transcript|TRANSCRIPT_gene348|protein_coding|1/1|c.83C>T|p.Thr28Ile|83/3516|83/3516|28/1171||	GT	0	0	0	0	0	0	0	0	0	0	0	0	0	0	0	0	0	0	0	1	0	0	0	0	0	0	0	0	0	0	0	0	0	0	0	0	0	0	0	0	0	0	0	0	0	0	0	0	0	0	0	0	0	0	0	0	0	0	1	0	0	0	0	0	0	0	0	0	0	0	0	0	0	0	0	0	0	0	0	0	0	0	0	0	0	0	0	0	0	0	0	0	0	0	0	1
CP001851	351915	CGATTCCGAA.GTTCGTATCA	G	A	40.0	PASS	NA;ANN=A|intergenic_region|MODIFIER|BM590_A0344-BM590_A0345|gene348-gene349|intergenic_region|gene348-gene349|||n.351915G>A||||||	GT	0	0	0	0	0	0	0	0	0	0	0	0	0	0	0	0	0	0	0	1	0	0	1	0	0	0	0	0	0	0	0	0	0	0	0	0	0	0	0	0	0	0	0	0	1	0	0	1	0	0	0	0	0	0	0	0	0	0	1	0	0	0	0	0	0	0	0	0	0	0	0	0	0	0	0	0	0	0	0	0	0	0	0	0	0	0	0	0	0	0	1	0	0	0	0	1
CP001851	352233	AGCGGTTGTG.CAAATCCCAT	C	A	40.0	PASS	NA;ANN=A|missense_variant|MODERATE|BM590_A0345|gene349|transcript|TRANSCRIPT_gene349|protein_coding|1/1|c.10G>T|p.Ala4Ser|10/108|10/108|4/35||	GT	0	0	0	1	0	0	0	0	0	0	0	0	0	0	0	0	0	0	0	0	0	0	0	0	0	0	0	0	0	0	0	0	0	0	0	0	0	0	0	0	0	0	0	0	0	0	0	0	0	0	0	0	0	0	0	0	0	0	0	0	0	0	0	0	0	0	0	0	0	0	0	0	0	0	0	0	0	0	0	0	0	0	0	0	0	0	0	0	0	0	0	0	0	0	0	0
CP001851	352673	AAGCTCATGA.ACCGCCTCAA	A	G	40.0	PASS	NA;ANN=G|missense_variant|MODERATE|BM590_A0346|gene350|transcript|TRANSCRIPT_gene350|protein_coding|1/1|c.311A>G|p.Asn104Ser|311/417|311/417|104/138||	GT	0	0	0	0	0	0	0	0	0	1	0	0	0	0	0	0	0	0	0	0	0	0	0	0	0	0	0	0	0	0	0	0	0	0	0	0	0	0	0	0	0	0	0	0	0	0	0	0	0	0	0	0	0	0	0	0	0	0	0	0	0	0	0	0	0	0	0	0	0	0	0	0	0	0	0	0	0	0	0	0	0	0	0	0	0	0	0	0	0	0	0	0	0	0	0	0
CP001851	352726	TCCGTCTGAG.GAGGTTCTGC	G	A	40.0	PASS	NA;ANN=A|missense_variant|MODERATE|BM590_A0346|gene350|transcript|TRANSCRIPT_gene350|protein_coding|1/1|c.364G>A|p.Glu122Lys|364/417|364/417|122/138||	GT	0	0	0	0	0	0	0	0	0	0	0	0	0	0	0	0	0	0	0	1	0	0	0	0	0	0	0	0	0	0	0	0	0	0	0	0	0	0	0	0	0	0	0	0	0	0	0	0	0	0	0	0	0	0	0	0	0	0	1	0	0	0	0	0	0	0	0	0	0	0	0	0	0	0	0	0	0	0	0	0	0	0	0	0	0	0	0	0	0	0	0	0	0	0	0	1
CP001851	352969	CCAGAAGCGC.GTCCTTCAGG	G	C	40.0	PASS	NA;ANN=C|missense_variant|MODERATE|BM590_A0347|gene351|transcript|TRANSCRIPT_gene351|protein_coding|1/1|c.1164C>G|p.Asp388Glu|1164/1278|1164/1278|388/425||	GT	0	0	1	0	0	0	0	0	0	0	0	1	0	0	0	0	0	0	0	0	0	0	0	0	0	0	0	0	0	0	0	0	0	0	0	0	0	0	0	0	0	0	0	0	0	0	1	0	0	0	0	0	0	0	0	0	0	0	0	1	0	0	0	0	0	0	0	1	0	0	0	0	0	0	0	0	0	0	0	0	0	0	1	1	0	1	0	0	0	0	0	0	0	0	0	0
CP001851	354182	CTTTGGCGTC.CATAGCCCAT	C	T	40.0	PASS	NA;ANN=T|intergenic_region|MODIFIER|BM590_A0347-BM590_A0348|gene351-gene352|intergenic_region|gene351-gene352|||n.354182C>T||||||	GT	0	1	0	0	0	0	0	0	0	0	0	0	0	0	1	0	0	0	0	0	0	0	0	0	0	0	0	0	0	0	0	0	0	0	0	0	0	0	0	0	0	0	0	0	0	0	0	0	0	0	0	0	0	0	1	0	0	0	0	0	0	0	0	0	0	0	0	0	0	0	0	0	0	0	0	0	0	0	0	0	0	0	0	0	0	0	0	0	0	0	0	0	0	0	0	0
CP001851	354636	CGACATGCAG.GGCGTCTTCG	G	A	40.0	PASS	NA;ANN=A|missense_variant|MODERATE|BM590_A0348|gene352|transcript|TRANSCRIPT_gene352|protein_coding|1/1|c.347C>T|p.Pro116Leu|347/705|347/705|116/234||	GT	0	0	0	0	0	0	0	0	0	0	0	0	0	0	0	0	0	0	0	0	0	0	0	0	0	0	0	0	0	0	0	0	0	0	0	0	0	0	0	0	0	0	0	0	0	0	1	0	0	0	0	0	0	0	0	0	0	0	0	1	0	0	0	0	0	0	0	1	0	0	0	0	0	0	0	0	0	0	0	0	0	0	0	1	0	0	0	0	0	0	0	0	0	0	0	0
CP001851	354821	CCTTGATATA.TGGCATGGCA	T	G	40.0	PASS	NA;ANN=G|synonymous_variant|LOW|BM590_A0348|gene352|transcript|TRANSCRIPT_gene352|protein_coding|1/1|c.162A>C|p.Pro54Pro|162/705|162/705|54/234||	GT	0	0	1	0	0	0	0	0	0	0	0	1	0	0	0	0	0	0	0	1	0	0	1	0	0	0	0	0	0	0	0	0	0	0	0	0	0	0	0	0	0	0	0	0	1	0	1	1	0	0	0	0	0	0	0	0	0	0	1	1	0	0	0	0	0	0	0	1	0	0	0	0	0	0	0	1	0	0	0	0	0	0	1	1	0	1	0	0	0	0	1	0	0	0	0	1
[truncated: 3,391,734 more chars]
